# Supplementary material for: Uncommon N-Glycan Structures in Anhydrobiotic Tardigrades
Source: Mol Cell Proteomics. 2025 Apr 28;24(6):100979. doi: 10.1016/j.mcpro.2025.100979 (PMC12167791; doi:10.1016/j.mcpro.2025.100979)
Supplement: Supplemental Data 1 [file mmc3.zip]

Archive with 1 entries (1 files):
- Supplemental Data1_mmc3.mgf
