# Supplementary material for: Uncommon N-Glycan Structures in Anhydrobiotic Tardigrades
Source: Mol Cell Proteomics. 2025 Apr 28;24(6):100979. doi: 10.1016/j.mcpro.2025.100979 (PMC12167791; doi:10.1016/j.mcpro.2025.100979)
Supplement: Supplemental Table S2 [file mmc4.xlsx]

## Sheet: Table S1
Supplementary Table S2: List of N-glycopeptides identified in H. exemplaris based on Byonic search.
Query #:z	Protein Rank	Peptide < ProteinMetrics Confidential >	Glycans NHFAGNa	Modification Type(s)	Observed m/z	z	Observed (M+H)	Calc. mass (M+H)	Off-by-x error	Mass error (ppm)	Starting position	Cleavage	Score	Delta	Delta Mod	|Log Prob|	# of unique peptides	Protein Name	Protein DB number	Comment	Scan #	Scan Time	Scan#	Activation Type
21831:3	243	R.TLEGIQVLRN[+1702.581]ETFESLQR.F	HexNAc(2)Hex(8)	N[+1703]	1279.24	3	3835.7	3835.71	0	-2	269	Specific	218.34	132.92	132.92	0.49	1	>tr|A0A1W0XFG4|A0A1W0XFG4_HYPDU Sarcalumenin OS=Hypsibius dujardini OX=232323 GN=BV898_00260 PE=4 SV=1	3899	20200324_kuma64_glycopepconc_inj10ul_01.ScanId;v=1;d1=23914.23914.3	controllerType=0 controllerNumber=1 scan=23914	88.2839	23914	EThcD (ETD With Supplemental HCD)
02101:3	69	K.AAAAPAKPAAAAPAAAK.A			473.608	3	1418.81	1418.81	0	-0.3	49	Specific	820.59	287.23	287.23	12.44	2	>tr|A0A1W0X0Q1|A0A1W0X0Q1_HYPDU Putative 60S ribosomal protein L22-like 1 OS=Hypsibius dujardini OX=232323 GN=BV898_05108 PE=3 SV=1	6474	20200324_kuma64_glycopepconc_inj10ul_01.ScanId;v=1;d1=2882.2882.3	controllerType=0 controllerNumber=1 scan=2882	12.279	2882	HCD (High Energy Collision Dissociation)
00393:2	47	K.AAAPAATGK.K			379.214	2	757.42	757.42	0	0.1	441	Specific	483.83	48.74	48.74	2.67	6	>tr|A0A1W0WBT7|A0A1W0WBT7_HYPDU 60S ribosomal protein L4-B OS=Hypsibius dujardini OX=232323 GN=BV898_13113 PE=3 SV=1	13409	20200324_kuma64_glycopepconc_inj10ul_01.ScanId;v=1;d1=1062.1062.2	controllerType=0 controllerNumber=1 scan=1062	5.8066	1062	HCD (High Energy Collision Dissociation)
02219:3	47	K.AAAPAPAKPTTTQVK.S			484.612	3	1451.82	1451.82	0	0	451	Specific	675.49	675.49	675.49	10.78	6	>tr|A0A1W0WBT7|A0A1W0WBT7_HYPDU 60S ribosomal protein L4-B OS=Hypsibius dujardini OX=232323 GN=BV898_13113 PE=3 SV=1	13409	20200324_kuma64_glycopepconc_inj10ul_01.ScanId;v=1;d1=3008.3008.3	controllerType=0 controllerNumber=1 scan=3008	12.7259	3008	HCD (High Energy Collision Dissociation)
02208:3	47	K.AAAPAPAKPTTTQVK.S			484.612	3	1451.82	1451.82	0	0.4	451	Specific	672.67	672.67	672.67	10.6	6	>tr|A0A1W0WBT7|A0A1W0WBT7_HYPDU 60S ribosomal protein L4-B OS=Hypsibius dujardini OX=232323 GN=BV898_13113 PE=3 SV=1	13409	20200324_kuma64_glycopepconc_inj10ul_01.ScanId;v=1;d1=2996.2996.3	controllerType=0 controllerNumber=1 scan=2996	12.6869	2996	HCD (High Energy Collision Dissociation)
11710:2	223	K.AAAVLAFGK.D			424.256	2	847.504	847.504	0	0.4	40	Specific	399.14	188.55	188.55	4.47	1	>tr|A0A1W0WI49|A0A1W0WI49_HYPDU Guanine nucleotide-binding protein G(S) subunit alpha OS=Hypsibius dujardini OX=232323 GN=BV898_10898 PE=3 SV=1	6422	20200324_kuma64_glycopepconc_inj10ul_01.ScanId;v=1;d1=13119.13119.4	controllerType=0 controllerNumber=1 scan=13119	48.9483	13119	HCD (High Energy Collision Dissociation)
08980:5	272	K.YIPVIFSAQTTAN[+730.264]QTQNM[+15.995]ITAR.L	HexNAc(2)Hex(2)	M[+16], N[+730]	643.709	5	3214.52	3214.52	0	-0.6	1984	Specific	259.39	153.7	153.7	2.21	5	>tr|A0A1W0WFI6|A0A1W0WFI6_HYPDU Dynein heavy chain 7, axonemal OS=Hypsibius dujardini OX=232323 GN=BV898_11843 PE=3 SV=1	12819	20200324_kuma64_glycopepconc_inj10ul_01.ScanId;v=1;d1=10210.10210.5	controllerType=0 controllerNumber=1 scan=10210	38.4946	10210	HCD (High Energy Collision Dissociation)
06021:3	266	R.VN[+1444.534]ATMEDVTGR.F	HexNAc(4)Hex(3)Fuc(1)	N[+1445]	879.702	3	2637.09	2637.1	0	-2.3	120	Specific	236.58	168.65	168.65	2.07	1	>tr|A0A1W0WV25|A0A1W0WV25_HYPDU MATH domain-containing protein OS=Hypsibius dujardini OX=232323 GN=BV898_06906 PE=4 SV=1	256	20200324_kuma64_glycopepconc_inj10ul_01.ScanId;v=1;d1=7059.7059.3	controllerType=0 controllerNumber=1 scan=7059	27.2074	7059	HCD (High Energy Collision Dissociation)
23115:3	262	R.SSVPSC[+57.021]TPWGYHTN[+1216.423]LSLSLGGIR.Q	HexNAc(2)Hex(5)	C[+57], N[+1216]	1235.88	3	3705.64	3705.65	0	-3	370	Specific	293.63	244.33	244.33	2.21	2	>tr|A0A1W0X6J3|A0A1W0X6J3_HYPDU Putative Pancreatic triacylglycerol lipase OS=Hypsibius dujardini OX=232323 GN=BV898_02893 PE=3 SV=1	5982	20200324_kuma64_glycopepconc_inj10ul_01.ScanId;v=1;d1=25292.25292.3	controllerType=0 controllerNumber=1 scan=25292	92.7183	25292	HCD (High Energy Collision Dissociation)
06643:3	260	K.QAELNKN[+1444.534]VSGNPYVK.K	HexNAc(4)Hex(3)Fuc(1)	N[+1445]	1035.81	3	3105.4	3105.4	0	0.5	113	Specific	256.8	201.19	201.19	2.33	2	>tr|A0A1W0X5I2|A0A1W0X5I2_HYPDU Sodium/potassium-transporting ATPase subunit beta-2 OS=Hypsibius dujardini OX=232323 GN=BV898_03425 PE=3 SV=1	11877	20200324_kuma64_glycopepconc_inj10ul_01.ScanId;v=1;d1=7722.7722.3	controllerType=0 controllerNumber=1 scan=7722	29.6013	7722	HCD (High Energy Collision Dissociation)
17206:4	259	R.PSFHVGTPSEFN[+1378.476]GSTSIMYFR.G	HexNAc(2)Hex(6)	N[+1378]	935.648	4	3739.57	3739.57	0	-0.6	215	Specific	271.17	184.95	184.95	2.37	1	>tr|A0A1W0X561|A0A1W0X561_HYPDU Bulb-type lectin domain-containing protein OS=Hypsibius dujardini OX=232323 GN=BV898_03546 PE=4 SV=1	10886	20200324_kuma64_glycopepconc_inj10ul_01.ScanId;v=1;d1=18977.18977.4	controllerType=0 controllerNumber=1 scan=18977	70.3237	18977	HCD (High Energy Collision Dissociation)
18339:5	258	K.LLNNGHTVQLQAN[+1216.423]FSHPPQLHAGGLNAK.Y	HexNAc(2)Hex(5)	N[+1216]	839.598	5	4193.96	4192.98	1	-5.3	90	Specific	369.93	163.32	163.32	2.37	1	>tr|A0A1W0WDT4|A0A1W0WDT4_HYPDU Carbonic anhydrase OS=Hypsibius dujardini OX=232323 GN=BV898_12405 PE=3 SV=1	1518	20200324_kuma64_glycopepconc_inj10ul_01.ScanId;v=1;d1=20186.20186.5	controllerType=0 controllerNumber=1 scan=20186	74.8471	20186	HCD (High Energy Collision Dissociation)
23750:3	256	R.YPMDFSYNIAN[+1702.581]LTSVR.F	HexNAc(2)Hex(8)	N[+1703]	1198.5	3	3593.49	3593.49	0	0.2	110	Specific	260.2	132.26	132.26	2.41	2	>tr|A0A1W0WPL4|A0A1W0WPL4_HYPDU Translocon-associated protein subunit alpha OS=Hypsibius dujardini OX=232323 GN=BV898_08836 PE=3 SV=1	6443	20200324_kuma64_glycopepconc_inj10ul_01.ScanId;v=1;d1=25986.25986.3	controllerType=0 controllerNumber=1 scan=25986	94.9379	25986	HCD (High Energy Collision Dissociation)
23753:3	256	R.YPMDFSYNIAN[+1702.581]LTSVR.F	HexNAc(2)Hex(8)	N[+1703]	1198.5	3	3593.49	3593.49	0	0.2	110	Specific	241.27	149.94	149.94	2.41	2	>tr|A0A1W0WPL4|A0A1W0WPL4_HYPDU Translocon-associated protein subunit alpha OS=Hypsibius dujardini OX=232323 GN=BV898_08836 PE=3 SV=1	6443	20200324_kuma64_glycopepconc_inj10ul_01.ScanId;v=1;d1=25989.25989.3	controllerType=0 controllerNumber=1 scan=25989	94.9444	25989	EThcD (ETD With Supplemental HCD)
06613:3	255	R.HMLSLYSN[+1216.423]K.S	HexNAc(2)Hex(5)	N[+1216]	770.33	3	2308.97	2308.97	0	0.7	549	Specific	393.54	148.17	148.17	2.45	1	>tr|A0A1W0WF42|A0A1W0WF42_HYPDU Uncharacterized protein OS=Hypsibius dujardini OX=232323 GN=BV898_12027 PE=4 SV=1	9920	20200324_kuma64_glycopepconc_inj10ul_01.ScanId;v=1;d1=7690.7690.3	controllerType=0 controllerNumber=1 scan=7690	29.4821	7690	HCD (High Energy Collision Dissociation)
15461:4	253	K.TWFFGN[+1864.634]GTAVPHDHR.Y	HexNAc(2)Hex(9)	N[+1865]	902.37	4	3606.46	3606.45	0	1	247	Specific	353.95	94.48	94.48	2.5	1	>tr|A0A1W0WYT8|A0A1W0WYT8_HYPDU Uncharacterized protein OS=Hypsibius dujardini OX=232323 GN=BV898_05653 PE=4 SV=1	6162	20200324_kuma64_glycopepconc_inj10ul_01.ScanId;v=1;d1=17116.17116.4	controllerType=0 controllerNumber=1 scan=17116	63.413	17116	HCD (High Energy Collision Dissociation)
07034:3	25	R.SQSLSANTAQGTQGSSAGGAAQAGGQVQNAK.Q			944.787	3	2832.35	2832.35	0	0	361	Specific	66.9	66.9	66.9	1.83	2	>tr|A0A1W0XF64|A0A1W0XF64_HYPDU Uncharacterized protein OS=Hypsibius dujardini OX=232323 GN=BV898_00240 PE=4 SV=1	7598	20200324_kuma64_glycopepconc_inj10ul_01.ScanId;v=1;d1=8138.8138.3	controllerType=0 controllerNumber=1 scan=8138	31.0854	8138	CID (Collision Induced Dissociation)
15441:4	253	K.TWFFGN[+1864.634]GTAVPHDHR.Y	HexNAc(2)Hex(9)	N[+1865]	902.369	4	3606.45	3606.45	0	-0.1	247	Specific	326	132.56	132.56	2.9	1	>tr|A0A1W0WYT8|A0A1W0WYT8_HYPDU Uncharacterized protein OS=Hypsibius dujardini OX=232323 GN=BV898_05653 PE=4 SV=1	6162	20200324_kuma64_glycopepconc_inj10ul_01.ScanId;v=1;d1=17095.17095.4	controllerType=0 controllerNumber=1 scan=17095	63.3338	17095	HCD (High Energy Collision Dissociation)
15113:3	252	K.FLFN[+1864.634]VSEPHR.F	HexNAc(2)Hex(9)	N[+1865]	1037.43	3	3110.28	3110.27	0	1.5	302	Specific	249.08	249.08	249.08	2.53	1	>tr|A0A1W0X1L4|A0A1W0X1L4_HYPDU Epoxide hydrolase OS=Hypsibius dujardini OX=232323 GN=BV898_04951 PE=3 SV=1	6764	20200324_kuma64_glycopepconc_inj10ul_01.ScanId;v=1;d1=16745.16745.4	controllerType=0 controllerNumber=1 scan=16745	62.0535	16745	HCD (High Energy Collision Dissociation)
00842:3	250	R.N[+1216.423]ATHTVIR.A	HexNAc(2)Hex(5)	N[+1216]	709.981	3	2127.93	2127.93	0	-0.5	113	Specific	241.97	241.97	241.97	2.64	1	>tr|A0A1W0X5M6|A0A1W0X5M6_HYPDU DBH-like monooxygenase protein 1-like protein OS=Hypsibius dujardini OX=232323 GN=BV898_03230 PE=3 SV=1	3577	20200324_kuma64_glycopepconc_inj10ul_01.ScanId;v=1;d1=1540.1540.3	controllerType=0 controllerNumber=1 scan=1540	7.5029	1540	HCD (High Energy Collision Dissociation)
08866:3	247	R.IEMAN[+1054.370]LTERER.E	HexNAc(2)Hex(4)	N[+1054]	806.022	3	2416.05	2416.05	0	-1.3	174	Specific	300.81	179.09	179.09	2.28	3	>tr|A0A1W0XCL8|A0A1W0XCL8_HYPDU Uncharacterized protein OS=Hypsibius dujardini OX=232323 GN=BV898_00911 PE=4 SV=1	2695	20200324_kuma64_glycopepconc_inj10ul_01.ScanId;v=1;d1=10088.10088.3	controllerType=0 controllerNumber=1 scan=10088	38.0486	10088	HCD (High Energy Collision Dissociation)
13216:3	167	K.AALHVDQEGAVVGGITQK.N			598.323	3	1792.96	1792.96	0	0.3	22	Specific	466.62	466.62	466.62	7.61	1	>tr|A0A1W0XBC6|A0A1W0XBC6_HYPDU Uncharacterized protein OS=Hypsibius dujardini OX=232323 GN=BV898_01331 PE=4 SV=1	5183	20200324_kuma64_glycopepconc_inj10ul_01.ScanId;v=1;d1=14724.14724.3	controllerType=0 controllerNumber=1 scan=14724	54.7407	14724	HCD (High Energy Collision Dissociation)
10142:4	245	R.C[+57.021]RNC[+57.021]N[+1565.560]LTC[+57.021]HPQC[+57.021]K.Q	HexNAc(3)Hex(5)Fuc(1)	C[+57]*4, N[+1566]	829.077	4	3313.29	3313.28	0	1.1	131	Specific	267.74	241.99	241.99	2.8	1	>tr|A0A1W0X4K2|A0A1W0X4K2_HYPDU Putative Ras association domain-containing protein 1 OS=Hypsibius dujardini OX=232323 GN=BV898_03819 PE=4 SV=1	671	20200324_kuma64_glycopepconc_inj10ul_01.ScanId;v=1;d1=11448.11448.4	controllerType=0 controllerNumber=1 scan=11448	42.9618	11448	HCD (High Energy Collision Dissociation)
08979:5	244	K.RIIPEELPPADWPSN[+1054.370]GSIK.F	HexNAc(2)Hex(4)	N[+1054]	635.504	5	3173.49	3173.49	0	1.3	1287	Specific	270.38	270.38	270.38	2.86	2	>tr|A0A1W0W860|A0A1W0W860_HYPDU Multidrug resistance-associated protein 1 OS=Hypsibius dujardini OX=232323 GN=BV898_14266 PE=4 SV=1	8102	20200324_kuma64_glycopepconc_inj10ul_01.ScanId;v=1;d1=10209.10209.5	controllerType=0 controllerNumber=1 scan=10209	38.4902	10209	HCD (High Energy Collision Dissociation)
20656:3	32	K.AALTAEQIQALYPNAVAGK.D			643.687	3	1929.05	1929.04	0	1	37	Specific	777.1	676.79	676.79	12.6	3	>tr|A0A1W0WR79|A0A1W0WR79_HYPDU Chitin-binding type-2 domain-containing protein OS=Hypsibius dujardini OX=232323 GN=BV898_08168 PE=4 SV=1	1842	20200324_kuma64_glycopepconc_inj10ul_01.ScanId;v=1;d1=22658.22658.3	controllerType=0 controllerNumber=1 scan=22658	84.0213	22658	HCD (High Energy Collision Dissociation)
20939:3	32	K.AALTAEQIQALYPNAVAGK.D			643.686	3	1929.04	1929.04	0	0.4	37	Specific	715.69	657.85	657.85	11.77	3	>tr|A0A1W0WR79|A0A1W0WR79_HYPDU Chitin-binding type-2 domain-containing protein OS=Hypsibius dujardini OX=232323 GN=BV898_08168 PE=4 SV=1	1842	20200324_kuma64_glycopepconc_inj10ul_01.ScanId;v=1;d1=22960.22960.3	controllerType=0 controllerNumber=1 scan=22960	85.1217	22960	HCD (High Energy Collision Dissociation)
07950:3	97	K.AANAWETVKDR.A			420.882	3	1260.63	1260.63	0	-0.1	171	Specific	406.1	79.46	79.46	2.88	2	>tr|A0A1W0X5F5|A0A1W0X5F5_HYPDU Uncharacterized protein OS=Hypsibius dujardini OX=232323 GN=BV898_03429 PE=4 SV=1	3176	20200324_kuma64_glycopepconc_inj10ul_01.ScanId;v=1;d1=9114.9114.3	controllerType=0 controllerNumber=1 scan=9114	34.5904	9114	HCD (High Energy Collision Dissociation)
07925:3	97	K.AANAWETVKDR.A			420.882	3	1260.63	1260.63	0	-0.7	171	Specific	379.86	21.07	21.07	2.15	2	>tr|A0A1W0X5F5|A0A1W0X5F5_HYPDU Uncharacterized protein OS=Hypsibius dujardini OX=232323 GN=BV898_03429 PE=4 SV=1	3176	20200324_kuma64_glycopepconc_inj10ul_01.ScanId;v=1;d1=9087.9087.3	controllerType=0 controllerNumber=1 scan=9087	34.4991	9087	HCD (High Energy Collision Dissociation)
03035:4	49	K.AAPATGAAGGVKPASATSGGASSSDGSRPK.F			643.575	4	2571.28	2571.28	0	1.3	84	Specific	1171.38	1171.38	1171.38	20.7	2	>tr|A0A1W0WAC0|A0A1W0WAC0_HYPDU HABP4_PAI-RBP1 domain-containing protein OS=Hypsibius dujardini OX=232323 GN=BV898_13592 PE=4 SV=1	3606	20200324_kuma64_glycopepconc_inj10ul_01.ScanId;v=1;d1=3878.3878.4	controllerType=0 controllerNumber=1 scan=3878	15.8553	3878	HCD (High Energy Collision Dissociation)
03321:4	49	K.AAPATGAAGGVKPASATSGGASSSDGSRPK.F			643.574	4	2571.28	2571.28	0	0.2	84	Specific	1134.18	1134.18	1134.18	20.09	2	>tr|A0A1W0WAC0|A0A1W0WAC0_HYPDU HABP4_PAI-RBP1 domain-containing protein OS=Hypsibius dujardini OX=232323 GN=BV898_13592 PE=4 SV=1	3606	20200324_kuma64_glycopepconc_inj10ul_01.ScanId;v=1;d1=4183.4183.4	controllerType=0 controllerNumber=1 scan=4183	16.9333	4183	HCD (High Energy Collision Dissociation)
02862:3	49	K.AAPATGAAGGVKPASATSGGASSSDGSRPK.F			857.764	3	2571.28	2571.28	0	0.8	84	Specific	1075.87	1075.87	1075.87	18.25	2	>tr|A0A1W0WAC0|A0A1W0WAC0_HYPDU HABP4_PAI-RBP1 domain-containing protein OS=Hypsibius dujardini OX=232323 GN=BV898_13592 PE=4 SV=1	3606	20200324_kuma64_glycopepconc_inj10ul_01.ScanId;v=1;d1=3694.3694.3	controllerType=0 controllerNumber=1 scan=3694	15.1913	3694	HCD (High Energy Collision Dissociation)
03146:3	49	K.AAPATGAAGGVKPASATSGGASSSDGSRPK.F			857.764	3	2571.28	2571.28	0	0.7	84	Specific	989.95	989.95	989.95	16.25	2	>tr|A0A1W0WAC0|A0A1W0WAC0_HYPDU HABP4_PAI-RBP1 domain-containing protein OS=Hypsibius dujardini OX=232323 GN=BV898_13592 PE=4 SV=1	3606	20200324_kuma64_glycopepconc_inj10ul_01.ScanId;v=1;d1=3996.3996.3	controllerType=0 controllerNumber=1 scan=3996	16.2789	3996	HCD (High Energy Collision Dissociation)
23875:3	197	R.ILSN[+1736.650]DSFSLSPFDAAGFR.A	HexNAc(4)Hex(3)Fuc(3)	N[+1737]	1227.54	3	3680.59	3680.6	0	-2	401	Specific	110.77	84.35	84.35	1.31	4	>tr|A0A1W0XF32|A0A1W0XF32_HYPDU Ectonucleoside triphosphate diphosphohydrolase 2 OS=Hypsibius dujardini OX=232323 GN=BV898_00100 PE=3 SV=1	9700	20200324_kuma64_glycopepconc_inj10ul_01.ScanId;v=1;d1=26120.26120.3	controllerType=0 controllerNumber=1 scan=26120	95.3412	26120	EThcD (ETD With Supplemental HCD)
02747:4	49	K.AAPATGAAGGVKPASATSGGASSSDGSRPK.F			643.574	4	2571.28	2571.28	0	-0.2	84	Specific	900.71	900.71	900.71	16.09	2	>tr|A0A1W0WAC0|A0A1W0WAC0_HYPDU HABP4_PAI-RBP1 domain-containing protein OS=Hypsibius dujardini OX=232323 GN=BV898_13592 PE=4 SV=1	3606	20200324_kuma64_glycopepconc_inj10ul_01.ScanId;v=1;d1=3571.3571.4	controllerType=0 controllerNumber=1 scan=3571	14.7519	3571	HCD (High Energy Collision Dissociation)
05370:3	197	K.INFNGQN[+1257.449]QTVTILK.N	HexNAc(3)Hex(4)	N[+1257]	949.775	3	2847.31	2847.31	0	-1.6	1213	Specific	25.92	1.15	1.15	0.11	4	>tr|A0A1W0XF32|A0A1W0XF32_HYPDU Ectonucleoside triphosphate diphosphohydrolase 2 OS=Hypsibius dujardini OX=232323 GN=BV898_00100 PE=3 SV=1	9700	20200324_kuma64_glycopepconc_inj10ul_01.ScanId;v=1;d1=6364.6364.3	controllerType=0 controllerNumber=1 scan=6364	24.7168	6364	EThcD (ETD With Supplemental HCD)
02751:4	49	K.AAPATGAAGGVKPASATSGGASSSDGSRPK.F			643.574	4	2571.28	2571.28	0	-0.2	84	Specific	736.8	736.8	736.8	12.09	2	>tr|A0A1W0WAC0|A0A1W0WAC0_HYPDU HABP4_PAI-RBP1 domain-containing protein OS=Hypsibius dujardini OX=232323 GN=BV898_13592 PE=4 SV=1	3606	20200324_kuma64_glycopepconc_inj10ul_01.ScanId;v=1;d1=3575.3575.4	controllerType=0 controllerNumber=1 scan=3575	14.7674	3575	EThcD (ETD With Supplemental HCD)
03637:4	49	K.AAPATGAAGGVKPASATSGGASSSDGSRPK.F			643.574	4	2571.27	2571.28	0	-0.7	84	Specific	625.89	625.89	625.89	9.9	2	>tr|A0A1W0WAC0|A0A1W0WAC0_HYPDU HABP4_PAI-RBP1 domain-containing protein OS=Hypsibius dujardini OX=232323 GN=BV898_13592 PE=4 SV=1	3606	20200324_kuma64_glycopepconc_inj10ul_01.ScanId;v=1;d1=4519.4519.4	controllerType=0 controllerNumber=1 scan=4519	18.1099	4519	HCD (High Energy Collision Dissociation)
03851:3	197	R.TSTTSN[+1054.370]TSAIHIR.H	HexNAc(2)Hex(4)	N[+1054]	815.033	3	2443.08	2443.08	0	0.8	992	Specific	91.2	12.79	12.79	1.01	4	>tr|A0A1W0XF32|A0A1W0XF32_HYPDU Ectonucleoside triphosphate diphosphohydrolase 2 OS=Hypsibius dujardini OX=232323 GN=BV898_00100 PE=3 SV=1	9700	20200324_kuma64_glycopepconc_inj10ul_01.ScanId;v=1;d1=4747.4747.3	controllerType=0 controllerNumber=1 scan=4747	18.9312	4747	EThcD (ETD With Supplemental HCD)
02868:3	49	K.AAPATGAAGGVKPASATSGGASSSDGSRPK.F			857.764	3	2571.28	2571.28	0	0.8	84	Specific	471.38	471.38	471.38	6.9	2	>tr|A0A1W0WAC0|A0A1W0WAC0_HYPDU HABP4_PAI-RBP1 domain-containing protein OS=Hypsibius dujardini OX=232323 GN=BV898_13592 PE=4 SV=1	3606	20200324_kuma64_glycopepconc_inj10ul_01.ScanId;v=1;d1=3700.3700.3	controllerType=0 controllerNumber=1 scan=3700	15.2182	3700	CID (Collision Induced Dissociation)
04322:4	49	K.AAPATGAAGGVKPASATSGGASSSDGSRPK.F			643.575	4	2571.28	2571.28	0	0.5	84	Specific	253.62	253.62	253.62	5.05	2	>tr|A0A1W0WAC0|A0A1W0WAC0_HYPDU HABP4_PAI-RBP1 domain-containing protein OS=Hypsibius dujardini OX=232323 GN=BV898_13592 PE=4 SV=1	3606	20200324_kuma64_glycopepconc_inj10ul_01.ScanId;v=1;d1=5249.5249.4	controllerType=0 controllerNumber=1 scan=5249	20.7055	5249	HCD (High Energy Collision Dissociation)
13344:4	87	K.AAQDPENPQIPAKDSDQAGDSSVTGIGGLQNKPK.D			859.176	4	3433.68	3433.68	0	-0.1	38	Specific	1095.52	1095.52	1095.52	19.13	2	>tr|A0A1W0X2Q6|A0A1W0X2Q6_HYPDU Uncharacterized protein OS=Hypsibius dujardini OX=232323 GN=BV898_04362 PE=4 SV=1	13661	20200324_kuma64_glycopepconc_inj10ul_01.ScanId;v=1;d1=14861.14861.4	controllerType=0 controllerNumber=1 scan=14861	55.2432	14861	HCD (High Energy Collision Dissociation)
13629:4	87	K.AAQDPENPQIPAKDSDQAGDSSVTGIGGLQNKPK.D			859.176	4	3433.68	3433.68	0	-0.5	38	Specific	1076.58	1076.58	1076.58	18.95	2	>tr|A0A1W0X2Q6|A0A1W0X2Q6_HYPDU Uncharacterized protein OS=Hypsibius dujardini OX=232323 GN=BV898_04362 PE=4 SV=1	13661	20200324_kuma64_glycopepconc_inj10ul_01.ScanId;v=1;d1=15164.15164.4	controllerType=0 controllerNumber=1 scan=15164	56.3305	15164	HCD (High Energy Collision Dissociation)
13918:4	87	K.AAQDPENPQIPAKDSDQAGDSSVTGIGGLQNKPK.D			859.176	4	3433.68	3433.68	0	-0.1	38	Specific	1000.52	1000.52	1000.52	18.13	2	>tr|A0A1W0X2Q6|A0A1W0X2Q6_HYPDU Uncharacterized protein OS=Hypsibius dujardini OX=232323 GN=BV898_04362 PE=4 SV=1	13661	20200324_kuma64_glycopepconc_inj10ul_01.ScanId;v=1;d1=15471.15471.4	controllerType=0 controllerNumber=1 scan=15471	57.4427	15471	HCD (High Energy Collision Dissociation)
58746:4	242	K.QSQTQGSGAAVGSSNAVEGTVTNALSSNVNTNAQGTSVNSNAANTATGK.G			1156.3	4	4622.18	4623.17	-1	1.7	271	Specific	213.43	213.43	213.43	1.9	1	>tr|A0A1W0XEU4|A0A1W0XEU4_HYPDU Uncharacterized protein OS=Hypsibius dujardini OX=232323 GN=BV898_00133 PE=4 SV=1	6996	20200324_kuma64_glycopepconc_inj10ul_01.ScanId;v=1;d1=69000.69000.4	controllerType=0 controllerNumber=1 scan=69000	230.559	69000	HCD (High Energy Collision Dissociation)
20245:3	195	R.N[+1793.671]ATPGITYPDLTR.T	HexNAc(5)Hex(3)Fuc(2)	N[+1794]	1071.47	3	3212.4	3212.4	0	-0.1	83	Specific	71.52	5.21	5.21	1.14	4	>tr|A0A1W0XEQ7|A0A1W0XEQ7_HYPDU Uncharacterized protein OS=Hypsibius dujardini OX=232323 GN=BV898_00095 PE=4 SV=1	6199	20200324_kuma64_glycopepconc_inj10ul_01.ScanId;v=1;d1=22219.22219.3	controllerType=0 controllerNumber=1 scan=22219	82.4883	22219	EThcD (ETD With Supplemental HCD)
01715:3	195	K.TN[+1590.592]FTC[+57.021]R.G	HexNAc(4)Hex(3)Fuc(2)	C[+57], N[+1591]	796.99	3	2388.95	2388.95	0	2.7	99	Specific	159.14	159.14	159.14	1.78	4	>tr|A0A1W0XEQ7|A0A1W0XEQ7_HYPDU Uncharacterized protein OS=Hypsibius dujardini OX=232323 GN=BV898_00095 PE=4 SV=1	6199	20200324_kuma64_glycopepconc_inj10ul_01.ScanId;v=1;d1=2470.2470.3	controllerType=0 controllerNumber=1 scan=2470	10.8198	2470	HCD (High Energy Collision Dissociation)
01705:3	195	K.TN[+1444.534]FTC[+57.021]R.G	HexNAc(4)Hex(3)Fuc(1)	C[+57], N[+1445]	748.302	3	2242.89	2242.89	0	0.8	99	Specific	130.97	40.18	40.18	0.61	4	>tr|A0A1W0XEQ7|A0A1W0XEQ7_HYPDU Uncharacterized protein OS=Hypsibius dujardini OX=232323 GN=BV898_00095 PE=4 SV=1	6199	20200324_kuma64_glycopepconc_inj10ul_01.ScanId;v=1;d1=2459.2459.3	controllerType=0 controllerNumber=1 scan=2459	10.7833	2459	EThcD (ETD With Supplemental HCD)
13065:4	87	K.AAQDPENPQIPAKDSDQAGDSSVTGIGGLQNKPK.D			859.176	4	3433.68	3433.68	0	-0.4	38	Specific	934.95	934.95	934.95	15.95	2	>tr|A0A1W0X2Q6|A0A1W0X2Q6_HYPDU Uncharacterized protein OS=Hypsibius dujardini OX=232323 GN=BV898_04362 PE=4 SV=1	13661	20200324_kuma64_glycopepconc_inj10ul_01.ScanId;v=1;d1=14563.14563.4	controllerType=0 controllerNumber=1 scan=14563	54.1466	14563	HCD (High Energy Collision Dissociation)
01576:3	195	K.TN[+1444.534]FTC[+57.021]R.G	HexNAc(4)Hex(3)Fuc(1)	C[+57], N[+1445]	748.299	3	2242.88	2242.89	0	-3	99	Specific	156.55	155.82	155.82	1.6	4	>tr|A0A1W0XEQ7|A0A1W0XEQ7_HYPDU Uncharacterized protein OS=Hypsibius dujardini OX=232323 GN=BV898_00095 PE=4 SV=1	6199	20200324_kuma64_glycopepconc_inj10ul_01.ScanId;v=1;d1=2322.2322.3	controllerType=0 controllerNumber=1 scan=2322	10.2966	2322	HCD (High Energy Collision Dissociation)
14085:4	87	K.AAQDPENPQIPAKDSDQAGDSSVTGIGGLQNKPK.D			859.178	4	3433.69	3433.68	0	1.7	38	Specific	892.18	892.18	892.18	14.74	2	>tr|A0A1W0X2Q6|A0A1W0X2Q6_HYPDU Uncharacterized protein OS=Hypsibius dujardini OX=232323 GN=BV898_04362 PE=4 SV=1	13661	20200324_kuma64_glycopepconc_inj10ul_01.ScanId;v=1;d1=15649.15649.4	controllerType=0 controllerNumber=1 scan=15649	58.0897	15649	HCD (High Energy Collision Dissociation)
14314:4	87	K.AAQDPENPQIPAKDSDQAGDSSVTGIGGLQNKPK.D			859.177	4	3433.68	3433.68	0	0.4	38	Specific	699.26	699.26	699.26	11.13	2	>tr|A0A1W0X2Q6|A0A1W0X2Q6_HYPDU Uncharacterized protein OS=Hypsibius dujardini OX=232323 GN=BV898_04362 PE=4 SV=1	13661	20200324_kuma64_glycopepconc_inj10ul_01.ScanId;v=1;d1=15893.15893.4	controllerType=0 controllerNumber=1 scan=15893	58.9696	15893	HCD (High Energy Collision Dissociation)
13633:4	87	K.AAQDPENPQIPAKDSDQAGDSSVTGIGGLQNKPK.D			859.176	4	3433.68	3433.68	0	-0.5	38	Specific	606.24	606.24	606.24	9.95	2	>tr|A0A1W0X2Q6|A0A1W0X2Q6_HYPDU Uncharacterized protein OS=Hypsibius dujardini OX=232323 GN=BV898_04362 PE=4 SV=1	13661	20200324_kuma64_glycopepconc_inj10ul_01.ScanId;v=1;d1=15168.15168.4	controllerType=0 controllerNumber=1 scan=15168	56.3514	15168	EThcD (ETD With Supplemental HCD)
14474:4	87	K.AAQDPENPQIPAKDSDQAGDSSVTGIGGLQNKPK.D			859.178	4	3433.69	3433.68	0	1.6	38	Specific	579.24	579.24	579.24	8.74	2	>tr|A0A1W0X2Q6|A0A1W0X2Q6_HYPDU Uncharacterized protein OS=Hypsibius dujardini OX=232323 GN=BV898_04362 PE=4 SV=1	13661	20200324_kuma64_glycopepconc_inj10ul_01.ScanId;v=1;d1=16064.16064.4	controllerType=0 controllerNumber=1 scan=16064	59.6026	16064	HCD (High Energy Collision Dissociation)
13070:4	87	K.AAQDPENPQIPAKDSDQAGDSSVTGIGGLQNKPK.D			859.176	4	3433.68	3433.68	0	-0.4	38	Specific	481.89	481.89	481.89	7.65	2	>tr|A0A1W0X2Q6|A0A1W0X2Q6_HYPDU Uncharacterized protein OS=Hypsibius dujardini OX=232323 GN=BV898_04362 PE=4 SV=1	13661	20200324_kuma64_glycopepconc_inj10ul_01.ScanId;v=1;d1=14568.14568.4	controllerType=0 controllerNumber=1 scan=14568	54.1687	14568	EThcD (ETD With Supplemental HCD)
13921:4	87	K.AAQDPENPQIPAKDSDQAGDSSVTGIGGLQNKPK.D			859.176	4	3433.68	3433.68	0	-0.1	38	Specific	448.48	448.48	448.48	7.78	2	>tr|A0A1W0X2Q6|A0A1W0X2Q6_HYPDU Uncharacterized protein OS=Hypsibius dujardini OX=232323 GN=BV898_04362 PE=4 SV=1	13661	20200324_kuma64_glycopepconc_inj10ul_01.ScanId;v=1;d1=15474.15474.4	controllerType=0 controllerNumber=1 scan=15474	57.4518	15474	EThcD (ETD With Supplemental HCD)
14088:4	87	K.AAQDPENPQIPAKDSDQAGDSSVTGIGGLQNKPK.D			859.178	4	3433.69	3433.68	0	1.7	38	Specific	326.48	326.48	326.48	5.55	2	>tr|A0A1W0X2Q6|A0A1W0X2Q6_HYPDU Uncharacterized protein OS=Hypsibius dujardini OX=232323 GN=BV898_04362 PE=4 SV=1	13661	20200324_kuma64_glycopepconc_inj10ul_01.ScanId;v=1;d1=15652.15652.4	controllerType=0 controllerNumber=1 scan=15652	58.0995	15652	EThcD (ETD With Supplemental HCD)
10629:5	5	K.AAVTGSKPAAAAAEPSKPGASSSPSPATAATAATAAQKPSEPSATSK.P			847.835	5	4235.14	4235.14	0	0.4	1468	Specific	1141.39	1141.39	1141.39	20.13	10	>tr|A0A1W0X1W9|A0A1W0X1W9_HYPDU Twitchin OS=Hypsibius dujardini OX=232323 GN=BV898_04796 PE=3 SV=1	8675	20200324_kuma64_glycopepconc_inj10ul_01.ScanId;v=1;d1=11967.11967.5	controllerType=0 controllerNumber=1 scan=11967	44.8279	11967	HCD (High Energy Collision Dissociation)
10631:5	5	K.AAVTGSKPAAAAAEPSKPGASSSPSPATAATAATAAQKPSEPSATSK.P			847.835	5	4235.14	4235.14	0	0.4	1468	Specific	1046.2	1046.2	1046.2	18.13	10	>tr|A0A1W0X1W9|A0A1W0X1W9_HYPDU Twitchin OS=Hypsibius dujardini OX=232323 GN=BV898_04796 PE=3 SV=1	8675	20200324_kuma64_glycopepconc_inj10ul_01.ScanId;v=1;d1=11969.11969.5	controllerType=0 controllerNumber=1 scan=11969	44.8479	11969	EThcD (ETD With Supplemental HCD)
10582:6	5	K.AAVTGSKPAAAAAEPSKPGASSSPSPATAATAATAAQKPSEPSATSK.P			706.53	6	4234.14	4235.14	-1	1.2	1468	Specific	1025.92	1025.92	1025.92	18.09	10	>tr|A0A1W0X1W9|A0A1W0X1W9_HYPDU Twitchin OS=Hypsibius dujardini OX=232323 GN=BV898_04796 PE=3 SV=1	8675	20200324_kuma64_glycopepconc_inj10ul_01.ScanId;v=1;d1=11917.11917.6	controllerType=0 controllerNumber=1 scan=11917	44.6421	11917	HCD (High Energy Collision Dissociation)
10584:6	5	K.AAVTGSKPAAAAAEPSKPGASSSPSPATAATAATAAQKPSEPSATSK.P			706.53	6	4234.14	4235.14	-1	1.2	1468	Specific	479.36	479.36	479.36	7.8	10	>tr|A0A1W0X1W9|A0A1W0X1W9_HYPDU Twitchin OS=Hypsibius dujardini OX=232323 GN=BV898_04796 PE=3 SV=1	8675	20200324_kuma64_glycopepconc_inj10ul_01.ScanId;v=1;d1=11919.11919.6	controllerType=0 controllerNumber=1 scan=11919	44.6537	11919	EThcD (ETD With Supplemental HCD)
11750:6	5	K.AAVTGSKPAAAAAEPSKPGASSSPSPATAATAATAAQKPSEPSATSKPGATPATTVQK.A			881.959	6	5286.72	5286.71	0	1.2	1468	Specific	1074.84	1074.84	1074.84	18.9	10	>tr|A0A1W0X1W9|A0A1W0X1W9_HYPDU Twitchin OS=Hypsibius dujardini OX=232323 GN=BV898_04796 PE=3 SV=1	8675	20200324_kuma64_glycopepconc_inj10ul_01.ScanId;v=1;d1=13162.13162.6	controllerType=0 controllerNumber=1 scan=13162	49.1036	13162	HCD (High Energy Collision Dissociation)
11626:7	5	K.AAVTGSKPAAAAAEPSKPGASSSPSPATAATAATAAQKPSEPSATSKPGATPATTVQK.A			756.109	7	5286.72	5286.71	0	1.3	1468	Specific	944.57	944.57	944.57	15.72	10	>tr|A0A1W0X1W9|A0A1W0X1W9_HYPDU Twitchin OS=Hypsibius dujardini OX=232323 GN=BV898_04796 PE=3 SV=1	8675	20200324_kuma64_glycopepconc_inj10ul_01.ScanId;v=1;d1=13030.13030.7	controllerType=0 controllerNumber=1 scan=13030	48.6208	13030	HCD (High Energy Collision Dissociation)
11940:6	5	K.AAVTGSKPAAAAAEPSKPGASSSPSPATAATAATAAQKPSEPSATSKPGATPATTVQK.A			881.791	6	5285.71	5286.71	-1	0.9	1468	Specific	875.43	875.43	875.43	15.63	10	>tr|A0A1W0X1W9|A0A1W0X1W9_HYPDU Twitchin OS=Hypsibius dujardini OX=232323 GN=BV898_04796 PE=3 SV=1	8675	20200324_kuma64_glycopepconc_inj10ul_01.ScanId;v=1;d1=13364.13364.6	controllerType=0 controllerNumber=1 scan=13364	49.8154	13364	HCD (High Energy Collision Dissociation)
23182:3	6	K.KNNWNLSPLTPVWN[+1864.634]M[+15.995]SLVSK.V	HexNAc(2)Hex(9)	M[+16], N[+1865]	1403.63	3	4208.86	4208.85	0	3.9	249	Specific	140.22	104.81	66.63	1.79	16	>tr|A0A1W0XEP6|A0A1W0XEP6_HYPDU Putative Apolipoprotein B-100 OS=Hypsibius dujardini OX=232323 GN=BV898_00099 PE=4 SV=1	9499	20200324_kuma64_glycopepconc_inj10ul_01.ScanId;v=1;d1=25365.25365.3	controllerType=0 controllerNumber=1 scan=25365	92.9461	25365	EThcD (ETD With Supplemental HCD)
23179:3	6	K.KNNWNLSPLTPVWN[+1864.634]M[+15.995]SLVSK.V	HexNAc(2)Hex(9)	M[+16], N[+1865]	1403.63	3	4208.86	4208.85	0	3.9	249	Specific	179.43	104.75	1.32	1.79	16	>tr|A0A1W0XEP6|A0A1W0XEP6_HYPDU Putative Apolipoprotein B-100 OS=Hypsibius dujardini OX=232323 GN=BV898_00099 PE=4 SV=1	9499	20200324_kuma64_glycopepconc_inj10ul_01.ScanId;v=1;d1=25362.25362.3	controllerType=0 controllerNumber=1 scan=25362	92.9378	25362	HCD (High Energy Collision Dissociation)
27561:3	6	K.NNWN[+1864.634]LSPLTPVWNMSLVSK.V	HexNAc(2)Hex(9)	N[+1865]	1355.59	3	4064.75	4064.76	0	-2.3	250	Specific	118.64	15.44	1.1	0.63	16	>tr|A0A1W0XEP6|A0A1W0XEP6_HYPDU Putative Apolipoprotein B-100 OS=Hypsibius dujardini OX=232323 GN=BV898_00099 PE=4 SV=1	9499	20200324_kuma64_glycopepconc_inj10ul_01.ScanId;v=1;d1=30342.30342.3	controllerType=0 controllerNumber=1 scan=30342	108.685	30342	CID (Collision Induced Dissociation)
11628:7	5	K.AAVTGSKPAAAAAEPSKPGASSSPSPATAATAATAAQKPSEPSATSKPGATPATTVQK.A			756.109	7	5286.72	5286.71	0	1.3	1468	Specific	750.91	750.91	750.91	12.72	10	>tr|A0A1W0X1W9|A0A1W0X1W9_HYPDU Twitchin OS=Hypsibius dujardini OX=232323 GN=BV898_04796 PE=3 SV=1	8675	20200324_kuma64_glycopepconc_inj10ul_01.ScanId;v=1;d1=13032.13032.7	controllerType=0 controllerNumber=1 scan=13032	48.6328	13032	EThcD (ETD With Supplemental HCD)
11605:5	5	K.AAVTGSKPAAAAAEPSKPGASSSPSPATAATAATAAQKPSEPSATSKPGATPATTVQK.A			1058.15	5	5286.72	5286.71	0	1.7	1468	Specific	230.49	230.49	230.49	3.06	10	>tr|A0A1W0X1W9|A0A1W0X1W9_HYPDU Twitchin OS=Hypsibius dujardini OX=232323 GN=BV898_04796 PE=3 SV=1	8675	20200324_kuma64_glycopepconc_inj10ul_01.ScanId;v=1;d1=13007.13007.5	controllerType=0 controllerNumber=1 scan=13007	48.5439	13007	HCD (High Energy Collision Dissociation)
11611:5	5	K.AAVTGSKPAAAAAEPSKPGASSSPSPATAATAATAAQKPSEPSATSKPGATPATTVQK.A			1058.15	5	5286.72	5286.71	0	1.7	1468	Specific	218.48	218.48	218.48	3.06	10	>tr|A0A1W0X1W9|A0A1W0X1W9_HYPDU Twitchin OS=Hypsibius dujardini OX=232323 GN=BV898_04796 PE=3 SV=1	8675	20200324_kuma64_glycopepconc_inj10ul_01.ScanId;v=1;d1=13013.13013.5	controllerType=0 controllerNumber=1 scan=13013	48.568	13013	CID (Collision Induced Dissociation)
07735:3	10	K.ADGSEC[+57.021]RVPENFR.K		C[+57]	512.9	3	1536.69	1536.69	0	0.2	156	Specific	271.36	271.36	271.36	3.73	10	>tr|A0A1W0WUT3|A0A1W0WUT3_HYPDU Uncharacterized protein OS=Hypsibius dujardini OX=232323 GN=BV898_07018 PE=4 SV=1	9253	20200324_kuma64_glycopepconc_inj10ul_01.ScanId;v=1;d1=8885.8885.3	controllerType=0 controllerNumber=1 scan=8885	33.7566	8885	HCD (High Energy Collision Dissociation)
05546:3	10	K.ADGSEC[+57.021]RVPENFRK.H		C[+57]	555.599	3	1664.78	1664.78	0	0.5	156	Specific	752.77	615.26	615.26	11.27	10	>tr|A0A1W0WUT3|A0A1W0WUT3_HYPDU Uncharacterized protein OS=Hypsibius dujardini OX=232323 GN=BV898_07018 PE=4 SV=1	9253	20200324_kuma64_glycopepconc_inj10ul_01.ScanId;v=1;d1=6552.6552.3	controllerType=0 controllerNumber=1 scan=6552	25.3759	6552	HCD (High Energy Collision Dissociation)
05226:3	10	K.ADGSEC[+57.021]RVPENFRK.H		C[+57]	555.599	3	1664.78	1664.78	0	0.6	156	Specific	635.17	597.21	597.21	8.27	10	>tr|A0A1W0WUT3|A0A1W0WUT3_HYPDU Uncharacterized protein OS=Hypsibius dujardini OX=232323 GN=BV898_07018 PE=4 SV=1	9253	20200324_kuma64_glycopepconc_inj10ul_01.ScanId;v=1;d1=6211.6211.3	controllerType=0 controllerNumber=1 scan=6211	24.1651	6211	HCD (High Energy Collision Dissociation)
05847:3	10	K.ADGSEC[+57.021]RVPENFRK.H		C[+57]	555.598	3	1664.78	1664.78	0	-0.1	156	Specific	556.27	436.37	436.37	6.54	10	>tr|A0A1W0WUT3|A0A1W0WUT3_HYPDU Uncharacterized protein OS=Hypsibius dujardini OX=232323 GN=BV898_07018 PE=4 SV=1	9253	20200324_kuma64_glycopepconc_inj10ul_01.ScanId;v=1;d1=6873.6873.3	controllerType=0 controllerNumber=1 scan=6873	26.5398	6873	HCD (High Energy Collision Dissociation)
05906:3	10	K.ADGSEC[+57.021]RVPENFRK.H		C[+57]	555.598	3	1664.78	1664.78	0	-0.1	156	Specific	545.19	429.87	429.87	6.54	10	>tr|A0A1W0WUT3|A0A1W0WUT3_HYPDU Uncharacterized protein OS=Hypsibius dujardini OX=232323 GN=BV898_07018 PE=4 SV=1	9253	20200324_kuma64_glycopepconc_inj10ul_01.ScanId;v=1;d1=6936.6936.3	controllerType=0 controllerNumber=1 scan=6936	26.7639	6936	HCD (High Energy Collision Dissociation)
05581:4	10	K.ADGSEC[+57.021]RVPENFRK.H		C[+57]	416.951	4	1664.78	1664.78	0	0.4	156	Specific	523.12	517.64	517.64	6.79	10	>tr|A0A1W0WUT3|A0A1W0WUT3_HYPDU Uncharacterized protein OS=Hypsibius dujardini OX=232323 GN=BV898_07018 PE=4 SV=1	9253	20200324_kuma64_glycopepconc_inj10ul_01.ScanId;v=1;d1=6590.6590.4	controllerType=0 controllerNumber=1 scan=6590	25.5108	6590	HCD (High Energy Collision Dissociation)
05293:4	10	K.ADGSEC[+57.021]RVPENFRK.H		C[+57]	416.951	4	1664.78	1664.78	0	0.6	156	Specific	482.11	453.09	453.09	6.64	10	>tr|A0A1W0WUT3|A0A1W0WUT3_HYPDU Uncharacterized protein OS=Hypsibius dujardini OX=232323 GN=BV898_07018 PE=4 SV=1	9253	20200324_kuma64_glycopepconc_inj10ul_01.ScanId;v=1;d1=6283.6283.4	controllerType=0 controllerNumber=1 scan=6283	24.4256	6283	HCD (High Energy Collision Dissociation)
05886:4	10	K.ADGSEC[+57.021]RVPENFRK.H		C[+57]	416.951	4	1664.78	1664.78	0	0.1	156	Specific	474.88	431.74	431.74	6.76	10	>tr|A0A1W0WUT3|A0A1W0WUT3_HYPDU Uncharacterized protein OS=Hypsibius dujardini OX=232323 GN=BV898_07018 PE=4 SV=1	9253	20200324_kuma64_glycopepconc_inj10ul_01.ScanId;v=1;d1=6915.6915.4	controllerType=0 controllerNumber=1 scan=6915	26.6875	6915	HCD (High Energy Collision Dissociation)
07719:3	3	K.AEYDESGPSIVHR.K			487.232	3	1459.68	1459.68	0	0.2	360	Specific	753.96	753.96	753.96	12.78	15	>tr|A0A1W0X752|A0A1W0X752_HYPDU Actin, cytoplasmic 1 OS=Hypsibius dujardini OX=232323 GN=BV898_02877 PE=3 SV=1	2283	20200324_kuma64_glycopepconc_inj10ul_01.ScanId;v=1;d1=8868.8868.3	controllerType=0 controllerNumber=1 scan=8868	33.6942	8868	HCD (High Energy Collision Dissociation)
07434:3	3	K.AEYDESGPSIVHR.K			487.232	3	1459.68	1459.68	0	0.2	360	Specific	648.02	646.23	646.23	9.78	15	>tr|A0A1W0X752|A0A1W0X752_HYPDU Actin, cytoplasmic 1 OS=Hypsibius dujardini OX=232323 GN=BV898_02877 PE=3 SV=1	2283	20200324_kuma64_glycopepconc_inj10ul_01.ScanId;v=1;d1=8564.8564.3	controllerType=0 controllerNumber=1 scan=8564	32.5954	8564	HCD (High Energy Collision Dissociation)
05484:3	3	K.AEYDESGPSIVHRK.C			529.93	3	1587.78	1587.78	0	0	360	Specific	771.9	771.9	771.9	11.79	15	>tr|A0A1W0X752|A0A1W0X752_HYPDU Actin, cytoplasmic 1 OS=Hypsibius dujardini OX=232323 GN=BV898_02877 PE=3 SV=1	2283	20200324_kuma64_glycopepconc_inj10ul_01.ScanId;v=1;d1=6486.6486.3	controllerType=0 controllerNumber=1 scan=6486	25.1511	6486	HCD (High Energy Collision Dissociation)
05543:4	3	K.AEYDESGPSIVHRK.C			397.7	4	1587.78	1587.78	0	0.5	360	Specific	748.09	722.48	722.48	11.28	15	>tr|A0A1W0X752|A0A1W0X752_HYPDU Actin, cytoplasmic 1 OS=Hypsibius dujardini OX=232323 GN=BV898_02877 PE=3 SV=1	2283	20200324_kuma64_glycopepconc_inj10ul_01.ScanId;v=1;d1=6549.6549.4	controllerType=0 controllerNumber=1 scan=6549	25.3703	6549	HCD (High Energy Collision Dissociation)
05261:4	3	K.AEYDESGPSIVHRK.C			397.7	4	1587.78	1587.78	0	-0.1	360	Specific	677.27	677.27	677.27	10.46	15	>tr|A0A1W0X752|A0A1W0X752_HYPDU Actin, cytoplasmic 1 OS=Hypsibius dujardini OX=232323 GN=BV898_02877 PE=3 SV=1	2283	20200324_kuma64_glycopepconc_inj10ul_01.ScanId;v=1;d1=6249.6249.4	controllerType=0 controllerNumber=1 scan=6249	24.2986	6249	HCD (High Energy Collision Dissociation)
05193:3	3	K.AEYDESGPSIVHRK.C			529.93	3	1587.78	1587.78	0	-0.1	360	Specific	668.2	668.2	668.2	9.79	15	>tr|A0A1W0X752|A0A1W0X752_HYPDU Actin, cytoplasmic 1 OS=Hypsibius dujardini OX=232323 GN=BV898_02877 PE=3 SV=1	2283	20200324_kuma64_glycopepconc_inj10ul_01.ScanId;v=1;d1=6176.6176.3	controllerType=0 controllerNumber=1 scan=6176	24.0471	6176	HCD (High Energy Collision Dissociation)
05796:3	3	K.AEYDESGPSIVHRK.C			529.93	3	1587.78	1587.78	0	-0.3	360	Specific	588.09	588.09	588.09	7.79	15	>tr|A0A1W0X752|A0A1W0X752_HYPDU Actin, cytoplasmic 1 OS=Hypsibius dujardini OX=232323 GN=BV898_02877 PE=3 SV=1	2283	20200324_kuma64_glycopepconc_inj10ul_01.ScanId;v=1;d1=6819.6819.3	controllerType=0 controllerNumber=1 scan=6819	26.3328	6819	HCD (High Energy Collision Dissociation)
21826:3	243	R.TLEGIQVLRN[+1702.581]ETFESLQR.F	HexNAc(2)Hex(8)	N[+1703]	1279.24	3	3835.7	3835.71	0	-2	269	Specific	247.95	247.95	247.95	2.85	1	>tr|A0A1W0XFG4|A0A1W0XFG4_HYPDU Sarcalumenin OS=Hypsibius dujardini OX=232323 GN=BV898_00260 PE=4 SV=1	3899	20200324_kuma64_glycopepconc_inj10ul_01.ScanId;v=1;d1=23909.23909.3	controllerType=0 controllerNumber=1 scan=23909	88.2641	23909	HCD (High Energy Collision Dissociation)
24018:5	241	R.FHQC[+57.021]GASLLDFLHSSKTFVN[+1241.454]VSVASNYVK.L	HexNAc(3)Hex(3)Fuc(1)	C[+57], N[+1241]	900.223	5	4497.08	4497.08	0	0.8	145	Specific	390.23	127.68	127.68	2.95	1	>tr|A0A1W0X871|A0A1W0X871_HYPDU Ribonuclease P OS=Hypsibius dujardini OX=232323 GN=BV898_02454 PE=3 SV=1	7383	20200324_kuma64_glycopepconc_inj10ul_01.ScanId;v=1;d1=26272.26272.5	controllerType=0 controllerNumber=1 scan=26272	95.8072	26272	HCD (High Energy Collision Dissociation)
04184:3	239	R.NFALEN[+1216.423]ESRK.T	HexNAc(2)Hex(5)	N[+1216]	808.682	3	2424.03	2424.03	0	0.6	318	Specific	300.58	285.35	285.35	3.02	3	>tr|A0A1W0X4M5|A0A1W0X4M5_HYPDU Basigin OS=Hypsibius dujardini OX=232323 GN=BV898_03587 PE=4 SV=1	877	20200324_kuma64_glycopepconc_inj10ul_01.ScanId;v=1;d1=5102.5102.3	controllerType=0 controllerNumber=1 scan=5102	20.1826	5102	HCD (High Energy Collision Dissociation)
23919:3	6	R.ETHHLLSLPYTDIQAATAN[+1864.634]VTQTLR.F	HexNAc(2)Hex(9)	N[+1865]	1553.37	3	4658.09	4658.09	0	-0.5	293	Specific	141.72	90.4	90.4	1.79	16	>tr|A0A1W0XEP6|A0A1W0XEP6_HYPDU Putative Apolipoprotein B-100 OS=Hypsibius dujardini OX=232323 GN=BV898_00099 PE=4 SV=1	9499	20200324_kuma64_glycopepconc_inj10ul_01.ScanId;v=1;d1=26167.26167.3	controllerType=0 controllerNumber=1 scan=26167	95.48	26167	HCD (High Energy Collision Dissociation)
15631:3	237	R.FHNN[+1565.560]ETLSLEYWGK.I	HexNAc(3)Hex(5)Fuc(1)	N[+1566]	1101.8	3	3303.38	3303.38	0	-0.5	134	Specific	272.92	213.01	213.01	2.77	3	>tr|A0A1W0WSM9|A0A1W0WSM9_HYPDU Uncharacterized protein OS=Hypsibius dujardini OX=232323 GN=BV898_07785 PE=4 SV=1	8449	20200324_kuma64_glycopepconc_inj10ul_01.ScanId;v=1;d1=17297.17297.3	controllerType=0 controllerNumber=1 scan=17297	64.0609	17297	HCD (High Energy Collision Dissociation)
02372:4	234	K.KDVN[+1038.375]KTNC[+57.021]DIISR.V	HexNAc(2)Hex(3)Fuc(1)	C[+57], N[+1038]	651.048	4	2601.17	2601.17	0	-0.2	98	Specific	436.42	130.34	130.34	4.35	4	>tr|A0A1W0WWN6|A0A1W0WWN6_HYPDU Chitin-binding type-2 domain-containing protein OS=Hypsibius dujardini OX=232323 GN=BV898_06377 PE=4 SV=1	2652	20200324_kuma64_glycopepconc_inj10ul_01.ScanId;v=1;d1=3171.3171.4	controllerType=0 controllerNumber=1 scan=3171	13.3025	3171	HCD (High Energy Collision Dissociation)
02375:4	234	K.KDVN[+1038.375]KTNC[+57.021]DIISR.V	HexNAc(2)Hex(3)Fuc(1)	C[+57], N[+1038]	651.048	4	2601.17	2601.17	0	-0.2	98	Specific	380.74	332.76	332.76	4.44	4	>tr|A0A1W0WWN6|A0A1W0WWN6_HYPDU Chitin-binding type-2 domain-containing protein OS=Hypsibius dujardini OX=232323 GN=BV898_06377 PE=4 SV=1	2652	20200324_kuma64_glycopepconc_inj10ul_01.ScanId;v=1;d1=3174.3174.4	controllerType=0 controllerNumber=1 scan=3174	13.3109	3174	EThcD (ETD With Supplemental HCD)
16535:4	233	K.RVAN[+1702.581]VTWFDHNDFPFDEPK.C	HexNAc(2)Hex(8)	N[+1703]	1009.67	4	4035.67	4036.68	-1	-0.4	439	Specific	255.48	162.18	162.18	4.78	1	>tr|A0A1W0X6V0|A0A1W0X6V0_HYPDU ANF_receptor domain-containing protein OS=Hypsibius dujardini OX=232323 GN=BV898_02736 PE=4 SV=1	13182	20200324_kuma64_glycopepconc_inj10ul_01.ScanId;v=1;d1=18261.18261.4	controllerType=0 controllerNumber=1 scan=18261	67.6434	18261	HCD (High Energy Collision Dissociation)
16812:4	233	K.RVAN[+1702.581]VTWFDHNDFPFDEPK.C	HexNAc(2)Hex(8)	N[+1703]	1009.67	4	4035.67	4036.68	-1	0	439	Specific	246.72	48.67	48.67	3.86	1	>tr|A0A1W0X6V0|A0A1W0X6V0_HYPDU ANF_receptor domain-containing protein OS=Hypsibius dujardini OX=232323 GN=BV898_02736 PE=4 SV=1	13182	20200324_kuma64_glycopepconc_inj10ul_01.ScanId;v=1;d1=18557.18557.4	controllerType=0 controllerNumber=1 scan=18557	68.7668	18557	HCD (High Energy Collision Dissociation)
10512:4	232	K.YSDM[+15.995]N[+1216.423]C[+57.021]STNVPTGGTK.W	HexNAc(2)Hex(5)	C[+57], M[+16], N[+1216]	741.793	4	2964.15	2964.15	0	1.1	77	Specific	201.86	90.52	90.52	2.07	5	>tr|A0A1W0WCB3|A0A1W0WCB3_HYPDU Uncharacterized protein OS=Hypsibius dujardini OX=232323 GN=BV898_12870 PE=4 SV=1	9312	20200324_kuma64_glycopepconc_inj10ul_01.ScanId;v=1;d1=11842.11842.4	controllerType=0 controllerNumber=1 scan=11842	44.3781	11842	HCD (High Energy Collision Dissociation)
10514:4	232	K.YSDM[+15.995]N[+1403.507]C[+57.021]STNVPTGGTK.W	HexNAc(3)Hex(4)Fuc(1)	C[+57], M[+16], N[+1404]	788.564	4	3151.23	3151.23	0	0.1	77	Specific	268.26	268.26	268.26	4.73	5	>tr|A0A1W0WCB3|A0A1W0WCB3_HYPDU Uncharacterized protein OS=Hypsibius dujardini OX=232323 GN=BV898_12870 PE=4 SV=1	9312	20200324_kuma64_glycopepconc_inj10ul_01.ScanId;v=1;d1=11844.11844.4	controllerType=0 controllerNumber=1 scan=11844	44.3818	11844	HCD (High Energy Collision Dissociation)
15125:4	231	R.DLVPLLYN[+1702.581]TSLYTR.N	HexNAc(2)Hex(8)	N[+1703]	843.375	4	3370.48	3370.48	0	-0.9	456	Specific	309.54	185.57	185.57	4.17	2	>tr|A0A1W0XE48|A0A1W0XE48_HYPDU Putative Beta-1,3-galactosyltransferase 5 OS=Hypsibius dujardini OX=232323 GN=BV898_00577 PE=3 SV=1	7893	20200324_kuma64_glycopepconc_inj10ul_01.ScanId;v=1;d1=16758.16758.4	controllerType=0 controllerNumber=1 scan=16758	62.1018	16758	HCD (High Energy Collision Dissociation)
15156:4	231	R.DLVPLLYN[+1864.634]TSLYTR.N	HexNAc(2)Hex(9)	N[+1865]	883.889	4	3532.53	3532.53	0	-0.5	456	Specific	254.89	251.56	251.56	4.37	2	>tr|A0A1W0XE48|A0A1W0XE48_HYPDU Putative Beta-1,3-galactosyltransferase 5 OS=Hypsibius dujardini OX=232323 GN=BV898_00577 PE=3 SV=1	7893	20200324_kuma64_glycopepconc_inj10ul_01.ScanId;v=1;d1=16791.16791.4	controllerType=0 controllerNumber=1 scan=16791	62.2272	16791	HCD (High Energy Collision Dissociation)
14810:4	231	R.DLVPLLYN[+1864.634]TSLYTR.N	HexNAc(2)Hex(9)	N[+1865]	883.889	4	3532.53	3532.53	0	-0.3	456	Specific	251.7	119.12	119.12	3.14	2	>tr|A0A1W0XE48|A0A1W0XE48_HYPDU Putative Beta-1,3-galactosyltransferase 5 OS=Hypsibius dujardini OX=232323 GN=BV898_00577 PE=3 SV=1	7893	20200324_kuma64_glycopepconc_inj10ul_01.ScanId;v=1;d1=16422.16422.4	controllerType=0 controllerNumber=1 scan=16422	60.9004	16422	HCD (High Energy Collision Dissociation)
15963:4	229	R.YRDLETHYPVTENPPVVLN[+1241.454]STR.V	HexNAc(3)Hex(3)Fuc(1)	N[+1241]	961.197	4	3841.77	3841.76	0	0.9	209	Specific	361.12	224.23	224.23	4.89	1	>tr|A0A1W0WLT8|A0A1W0WLT8_HYPDU DUF2807 domain-containing protein OS=Hypsibius dujardini OX=232323 GN=BV898_09643 PE=4 SV=1	13932	20200324_kuma64_glycopepconc_inj10ul_01.ScanId;v=1;d1=17651.17651.4	controllerType=0 controllerNumber=1 scan=17651	65.3566	17651	HCD (High Energy Collision Dissociation)
15675:4	229	R.YRDLETHYPVTENPPVVLN[+1241.454]STR.V	HexNAc(3)Hex(3)Fuc(1)	N[+1241]	961.198	4	3841.77	3841.76	0	1.6	209	Specific	297.37	254.83	254.83	3.49	1	>tr|A0A1W0WLT8|A0A1W0WLT8_HYPDU DUF2807 domain-containing protein OS=Hypsibius dujardini OX=232323 GN=BV898_09643 PE=4 SV=1	13932	20200324_kuma64_glycopepconc_inj10ul_01.ScanId;v=1;d1=17344.17344.4	controllerType=0 controllerNumber=1 scan=17344	64.2285	17344	EThcD (ETD With Supplemental HCD)
15968:4	229	R.YRDLETHYPVTENPPVVLN[+1241.454]STR.V	HexNAc(3)Hex(3)Fuc(1)	N[+1241]	961.197	4	3841.77	3841.76	0	0.9	209	Specific	234.67	234.67	234.67	3.44	1	>tr|A0A1W0WLT8|A0A1W0WLT8_HYPDU DUF2807 domain-containing protein OS=Hypsibius dujardini OX=232323 GN=BV898_09643 PE=4 SV=1	13932	20200324_kuma64_glycopepconc_inj10ul_01.ScanId;v=1;d1=17656.17656.4	controllerType=0 controllerNumber=1 scan=17656	65.3775	17656	EThcD (ETD With Supplemental HCD)
26331:3	228	R.LFVNVAPTLEVLN[+2026.687]LTHNR.I	HexNAc(2)Hex(10)	N[+2027]	1359.95	3	4077.83	4076.83	1	-0.4	80	Specific	273.46	273.46	273.46	4.92	1	>tr|A0A1W0X5R3|A0A1W0X5R3_HYPDU Putative Leucine-rich repeat-containing protein 15 OS=Hypsibius dujardini OX=232323 GN=BV898_03257 PE=4 SV=1	10888	20200324_kuma64_glycopepconc_inj10ul_01.ScanId;v=1;d1=28886.28886.3	controllerType=0 controllerNumber=1 scan=28886	104.015	28886	HCD (High Energy Collision Dissociation)
26452:3	226	K.FNTFQN[+1444.534]TTSGYTGIFQSGGIGFIR.L	HexNAc(4)Hex(3)Fuc(1)	N[+1445]	1353.61	3	4058.8	4057.81	1	-1.6	223	Specific	333.55	333.55	333.55	5.03	1	>tr|A0A1W0WKN3|A0A1W0WKN3_HYPDU Uncharacterized protein OS=Hypsibius dujardini OX=232323 GN=BV898_10022 PE=4 SV=1	14026	20200324_kuma64_glycopepconc_inj10ul_01.ScanId;v=1;d1=29022.29022.3	controllerType=0 controllerNumber=1 scan=29022	104.434	29022	HCD (High Energy Collision Dissociation)
23471:3	2	K.AGHLLQDLQC[+57.021]SSSSEFQPLSFQQR.G		C[+57]	921.777	3	2763.32	2763.32	0	0.2	138	Specific	737.67	737.67	737.67	11.83	11	>tr|A0A1W0XD47|A0A1W0XD47_HYPDU Uncharacterized protein OS=Hypsibius dujardini OX=232323 GN=BV898_01078 PE=4 SV=1	493	20200324_kuma64_glycopepconc_inj10ul_01.ScanId;v=1;d1=25675.25675.3	controllerType=0 controllerNumber=1 scan=25675	93.9428	25675	HCD (High Energy Collision Dissociation)
23475:3	2	K.AGHLLQDLQC[+57.021]SSSSEFQPLSFQQR.G		C[+57]	921.777	3	2763.32	2763.32	0	0.2	138	Specific	696.77	659.15	659.15	10.83	11	>tr|A0A1W0XD47|A0A1W0XD47_HYPDU Uncharacterized protein OS=Hypsibius dujardini OX=232323 GN=BV898_01078 PE=4 SV=1	493	20200324_kuma64_glycopepconc_inj10ul_01.ScanId;v=1;d1=25679.25679.3	controllerType=0 controllerNumber=1 scan=25679	93.9584	25679	EThcD (ETD With Supplemental HCD)
13768:4	95	K.AGKFPTLISHGENMPGK.V			446.735	4	1783.92	1783.92	0	0.3	131	Specific	622.58	622.58	622.58	9.63	2	>tr|A0A1W0WL61|A0A1W0WL61_HYPDU Ribosomal protein OS=Hypsibius dujardini OX=232323 GN=BV898_09870 PE=3 SV=1	11636	20200324_kuma64_glycopepconc_inj10ul_01.ScanId;v=1;d1=15312.15312.4	controllerType=0 controllerNumber=1 scan=15312	56.8638	15312	HCD (High Energy Collision Dissociation)
04568:4	5	K.AGPGEPSDASKPVITKPK.F			445.497	4	1778.97	1778.96	0	0.7	3311	Specific	328.5	328.5	328.5	5.58	10	>tr|A0A1W0X1W9|A0A1W0X1W9_HYPDU Twitchin OS=Hypsibius dujardini OX=232323 GN=BV898_04796 PE=3 SV=1	8675	20200324_kuma64_glycopepconc_inj10ul_01.ScanId;v=1;d1=5511.5511.4	controllerType=0 controllerNumber=1 scan=5511	21.6503	5511	HCD (High Energy Collision Dissociation)
26455:3	226	K.FNTFQN[+1444.534]TTSGYTGIFQSGGIGFIR.L	HexNAc(4)Hex(3)Fuc(1)	N[+1445]	1353.61	3	4058.8	4057.81	1	-1.6	223	Specific	308.84	199.11	199.11	4.18	1	>tr|A0A1W0WKN3|A0A1W0WKN3_HYPDU Uncharacterized protein OS=Hypsibius dujardini OX=232323 GN=BV898_10022 PE=4 SV=1	14026	20200324_kuma64_glycopepconc_inj10ul_01.ScanId;v=1;d1=29025.29025.3	controllerType=0 controllerNumber=1 scan=29025	104.44	29025	EThcD (ETD With Supplemental HCD)
08691:3	225	K.VN[+892.317]VTTLTPTTAHR.E	HexNAc(2)Hex(3)	N[+892]	768.368	3	2303.09	2303.09	0	0.6	167	Specific	300.78	300.78	300.78	5.23	1	>tr|A0A1W0WKJ7|A0A1W0WKJ7_HYPDU Uncharacterized protein OS=Hypsibius dujardini OX=232323 GN=BV898_10240 PE=4 SV=1	5030	20200324_kuma64_glycopepconc_inj10ul_01.ScanId;v=1;d1=9902.9902.4	controllerType=0 controllerNumber=1 scan=9902	37.3939	9902	HCD (High Energy Collision Dissociation)
15880:3	6	R.TPDN[+1864.634]VTVAAIHAFR.R	HexNAc(2)Hex(9)	N[+1865]	1126.15	3	3376.43	3376.43	0	1.2	583	Specific	219.3	119.63	119.63	1.6	16	>tr|A0A1W0XEP6|A0A1W0XEP6_HYPDU Putative Apolipoprotein B-100 OS=Hypsibius dujardini OX=232323 GN=BV898_00099 PE=4 SV=1	9499	20200324_kuma64_glycopepconc_inj10ul_01.ScanId;v=1;d1=17562.17562.3	controllerType=0 controllerNumber=1 scan=17562	65.0477	17562	EThcD (ETD With Supplemental HCD)
24835:3	224	R.LLFVINN[+1736.650]VTGTLMK.D	HexNAc(4)Hex(3)Fuc(3)	N[+1737]	1100.52	3	3299.55	3299.55	0	0.3	226	Specific	426.09	218.32	218.32	5.26	1	>tr|A0A1W0WP63|A0A1W0WP63_HYPDU Putative Pancreatic lipase-related protein 2 OS=Hypsibius dujardini OX=232323 GN=BV898_08977 PE=3 SV=1	6135	20200324_kuma64_glycopepconc_inj10ul_01.ScanId;v=1;d1=27155.27155.3	controllerType=0 controllerNumber=1 scan=27155	98.5828	27155	HCD (High Energy Collision Dissociation)
24836:3	224	R.LLFVINN[+1736.650]VTGTLMK.D	HexNAc(4)Hex(3)Fuc(3)	N[+1737]	1100.52	3	3299.55	3299.55	0	0.3	226	Specific	278.16	223.49	223.49	4.6	1	>tr|A0A1W0WP63|A0A1W0WP63_HYPDU Putative Pancreatic lipase-related protein 2 OS=Hypsibius dujardini OX=232323 GN=BV898_08977 PE=3 SV=1	6135	20200324_kuma64_glycopepconc_inj10ul_01.ScanId;v=1;d1=27156.27156.3	controllerType=0 controllerNumber=1 scan=27156	98.5876	27156	EThcD (ETD With Supplemental HCD)
13595:3	78	K.AHGGYSVFAGVGER.T			469.565	3	1406.68	1406.68	0	0	286	Specific	531.73	531.73	531.73	7.64	2	>tr|A0A1W0X3I3|A0A1W0X3I3_HYPDU ATP synthase subunit beta OS=Hypsibius dujardini OX=232323 GN=BV898_04198 PE=3 SV=1	1667	20200324_kuma64_glycopepconc_inj10ul_01.ScanId;v=1;d1=15128.15128.3	controllerType=0 controllerNumber=1 scan=15128	56.2114	15128	HCD (High Energy Collision Dissociation)
18893:3	221	R.SFN[+2026.687]ISSNIFR.Q	HexNAc(2)Hex(10)	N[+2027]	1071.1	3	3211.29	3211.29	0	-0.1	446	Specific	383.47	360.64	360.64	5.37	2	>tr|A0A1W0WQS1|A0A1W0WQS1_HYPDU Putative Insulin-like growth factor-binding protein complex acid labile subunit OS=Hypsibius dujardini OX=232323 GN=BV898_08327 PE=4 SV=1	3042	20200324_kuma64_glycopepconc_inj10ul_01.ScanId;v=1;d1=20777.20777.3	controllerType=0 controllerNumber=1 scan=20777	77.0347	20777	HCD (High Energy Collision Dissociation)
18664:3	6	R.FN[+1864.634]YTLGLSVQAPK.M	HexNAc(2)Hex(9)	N[+1865]	1101.48	3	3302.41	3302.41	0	1.2	1442	Specific	229.26	35.34	35.34	1.74	16	>tr|A0A1W0XEP6|A0A1W0XEP6_HYPDU Putative Apolipoprotein B-100 OS=Hypsibius dujardini OX=232323 GN=BV898_00099 PE=4 SV=1	9499	20200324_kuma64_glycopepconc_inj10ul_01.ScanId;v=1;d1=20532.20532.3	controllerType=0 controllerNumber=1 scan=20532	76.1391	20532	CID (Collision Induced Dissociation)
01365:3	154	K.AKPAAARPSNVVEK.T			479.944	3	1437.82	1437.82	0	0.2	26	Specific	318.02	318.02	318.02	4.73	2	>tr|A0A1W0XCA1|A0A1W0XCA1_HYPDU 60S ribosomal protein L6 OS=Hypsibius dujardini OX=232323 GN=BV898_00824 PE=3 SV=1	7889	20200324_kuma64_glycopepconc_inj10ul_01.ScanId;v=1;d1=2097.2097.3	controllerType=0 controllerNumber=1 scan=2097	9.483	2097	HCD (High Energy Collision Dissociation)
21735:5	43	K.ALASLGVLGNSVVGGGAGGSAQSQGLGGGPTTASPAQQQHSQREPQQQSGLASYR.T			1053.13	5	5261.61	5260.61	1	-0.4	538	Specific	1629.19	1629.19	1629.19	29.91	1	>tr|A0A1W0WKS7|A0A1W0WKS7_HYPDU RRM domain-containing protein OS=Hypsibius dujardini OX=232323 GN=BV898_10066 PE=4 SV=1	12227	20200324_kuma64_glycopepconc_inj10ul_01.ScanId;v=1;d1=23813.23813.5	controllerType=0 controllerNumber=1 scan=23813	87.9479	23813	HCD (High Energy Collision Dissociation)
21689:5	43	K.ALASLGVLGNSVVGGGAGGSAQSQGLGGGPTTASPAQQQHSQREPQQQSGLASYR.T			1052.73	5	5259.61	5260.61	-1	0.9	538	Specific	1511.45	1511.45	1511.45	28.45	1	>tr|A0A1W0WKS7|A0A1W0WKS7_HYPDU RRM domain-containing protein OS=Hypsibius dujardini OX=232323 GN=BV898_10066 PE=4 SV=1	12227	20200324_kuma64_glycopepconc_inj10ul_01.ScanId;v=1;d1=23764.23764.5	controllerType=0 controllerNumber=1 scan=23764	87.7897	23764	HCD (High Energy Collision Dissociation)
21738:5	43	K.ALASLGVLGNSVVGGGAGGSAQSQGLGGGPTTASPAQQQHSQREPQQQSGLASYR.T			1053.13	5	5261.61	5260.61	1	-0.4	538	Specific	770.03	770.03	770.03	12.92	1	>tr|A0A1W0WKS7|A0A1W0WKS7_HYPDU RRM domain-containing protein OS=Hypsibius dujardini OX=232323 GN=BV898_10066 PE=4 SV=1	12227	20200324_kuma64_glycopepconc_inj10ul_01.ScanId;v=1;d1=23816.23816.5	controllerType=0 controllerNumber=1 scan=23816	87.9615	23816	EThcD (ETD With Supplemental HCD)
21693:5	43	K.ALASLGVLGNSVVGGGAGGSAQSQGLGGGPTTASPAQQQHSQREPQQQSGLASYR.T			1052.73	5	5259.61	5260.61	-1	0.9	538	Specific	661.15	661.15	661.15	11.45	1	>tr|A0A1W0WKS7|A0A1W0WKS7_HYPDU RRM domain-containing protein OS=Hypsibius dujardini OX=232323 GN=BV898_10066 PE=4 SV=1	12227	20200324_kuma64_glycopepconc_inj10ul_01.ScanId;v=1;d1=23768.23768.5	controllerType=0 controllerNumber=1 scan=23768	87.8064	23768	EThcD (ETD With Supplemental HCD)
14898:3	199	K.ALAVLNTTLGQHK.Y			455.934	3	1365.79	1365.78	0	1.5	138	Specific	511.22	349.18	349.18	6.03	2	>tr|A0A1W0WIP9|A0A1W0WIP9_HYPDU Elongation factor 1-gamma OS=Hypsibius dujardini OX=232323 GN=BV898_10720 PE=4 SV=1	2228	20200324_kuma64_glycopepconc_inj10ul_01.ScanId;v=1;d1=16516.16516.3	controllerType=0 controllerNumber=1 scan=16516	61.2377	16516	HCD (High Energy Collision Dissociation)
25182:3	217	K.N[+1590.592]STSQFTGLFNTGGIGLIR.L	HexNAc(4)Hex(3)Fuc(2)	N[+1591]	1191.88	3	3573.62	3573.62	0	-0.5	107	Specific	501.4	324.42	324.42	5.78	1	>tr|A0A1W0WL05|A0A1W0WL05_HYPDU Uncharacterized protein OS=Hypsibius dujardini OX=232323 GN=BV898_10055 PE=4 SV=1	5126	20200324_kuma64_glycopepconc_inj10ul_01.ScanId;v=1;d1=27547.27547.3	controllerType=0 controllerNumber=1 scan=27547	99.803	27547	HCD (High Energy Collision Dissociation)
15878:3	6	R.TPDN[+1702.581]VTVAAIHAFR.R	HexNAc(2)Hex(8)	N[+1703]	1072.13	3	3214.38	3214.38	0	1.6	583	Specific	205.55	117.83	117.83	1.6	16	>tr|A0A1W0XEP6|A0A1W0XEP6_HYPDU Putative Apolipoprotein B-100 OS=Hypsibius dujardini OX=232323 GN=BV898_00099 PE=4 SV=1	9499	20200324_kuma64_glycopepconc_inj10ul_01.ScanId;v=1;d1=17560.17560.3	controllerType=0 controllerNumber=1 scan=17560	65.0388	17560	EThcD (ETD With Supplemental HCD)
25183:3	217	K.N[+1590.592]STSQFTGLFNTGGIGLIR.L	HexNAc(4)Hex(3)Fuc(2)	N[+1591]	1191.88	3	3573.62	3573.62	0	-0.5	107	Specific	446.11	338.43	338.43	5.56	1	>tr|A0A1W0WL05|A0A1W0WL05_HYPDU Uncharacterized protein OS=Hypsibius dujardini OX=232323 GN=BV898_10055 PE=4 SV=1	5126	20200324_kuma64_glycopepconc_inj10ul_01.ScanId;v=1;d1=27548.27548.3	controllerType=0 controllerNumber=1 scan=27548	99.8086	27548	EThcD (ETD With Supplemental HCD)
14650:4	55	K.ALPPWSQQQDNHAPPSYQPQQQHQQQQGQR.G			884.67	4	3535.66	3535.66	0	-0.5	521	Specific	695.93	688.78	688.78	10.9	2	>tr|A0A1W0WUS5|A0A1W0WUS5_HYPDU Putative LIM and SH3 domain protein Lasp OS=Hypsibius dujardini OX=232323 GN=BV898_06969 PE=4 SV=1	4347	20200324_kuma64_glycopepconc_inj10ul_01.ScanId;v=1;d1=16251.16251.4	controllerType=0 controllerNumber=1 scan=16251	60.2847	16251	EThcD (ETD With Supplemental HCD)
14267:4	55	K.ALPPWSQQQDNHAPPSYQPQQQHQQQQGQR.G			884.67	4	3535.66	3535.66	0	-0.5	521	Specific	670.02	670.02	670.02	10.9	2	>tr|A0A1W0WUS5|A0A1W0WUS5_HYPDU Putative LIM and SH3 domain protein Lasp OS=Hypsibius dujardini OX=232323 GN=BV898_06969 PE=4 SV=1	4347	20200324_kuma64_glycopepconc_inj10ul_01.ScanId;v=1;d1=15843.15843.4	controllerType=0 controllerNumber=1 scan=15843	58.7924	15843	HCD (High Energy Collision Dissociation)
00323:2	6	K.TSVENR.R			353.18	2	705.353	705.353	0	1.1	1962	Specific	257.3	55.85	55.85	1.6	16	>tr|A0A1W0XEP6|A0A1W0XEP6_HYPDU Putative Apolipoprotein B-100 OS=Hypsibius dujardini OX=232323 GN=BV898_00099 PE=4 SV=1	9499	20200324_kuma64_glycopepconc_inj10ul_01.ScanId;v=1;d1=988.988.2	controllerType=0 controllerNumber=1 scan=988	5.565	988	HCD (High Energy Collision Dissociation)
13981:4	55	K.ALPPWSQQQDNHAPPSYQPQQQHQQQQGQR.G			884.671	4	3535.66	3535.66	0	0.3	521	Specific	656.62	656.62	656.62	11.09	2	>tr|A0A1W0WUS5|A0A1W0WUS5_HYPDU Putative LIM and SH3 domain protein Lasp OS=Hypsibius dujardini OX=232323 GN=BV898_06969 PE=4 SV=1	4347	20200324_kuma64_glycopepconc_inj10ul_01.ScanId;v=1;d1=15538.15538.4	controllerType=0 controllerNumber=1 scan=15538	57.6828	15538	HCD (High Energy Collision Dissociation)
14646:4	55	K.ALPPWSQQQDNHAPPSYQPQQQHQQQQGQR.G			884.67	4	3535.66	3535.66	0	-0.5	521	Specific	634.5	634.5	634.5	9.9	2	>tr|A0A1W0WUS5|A0A1W0WUS5_HYPDU Putative LIM and SH3 domain protein Lasp OS=Hypsibius dujardini OX=232323 GN=BV898_06969 PE=4 SV=1	4347	20200324_kuma64_glycopepconc_inj10ul_01.ScanId;v=1;d1=16247.16247.4	controllerType=0 controllerNumber=1 scan=16247	60.2675	16247	HCD (High Energy Collision Dissociation)
14054:5	55	K.ALPPWSQQQDNHAPPSYQPQQQHQQQQGQR.G			707.938	5	3535.66	3535.66	0	0.6	521	Specific	629.11	629.11	629.11	9.73	2	>tr|A0A1W0WUS5|A0A1W0WUS5_HYPDU Putative LIM and SH3 domain protein Lasp OS=Hypsibius dujardini OX=232323 GN=BV898_06969 PE=4 SV=1	4347	20200324_kuma64_glycopepconc_inj10ul_01.ScanId;v=1;d1=15616.15616.5	controllerType=0 controllerNumber=1 scan=15616	57.9586	15616	HCD (High Energy Collision Dissociation)
13696:4	55	K.ALPPWSQQQDNHAPPSYQPQQQHQQQQGQR.G			884.67	4	3535.66	3535.66	0	-0.1	521	Specific	460.16	460.16	460.16	7.74	2	>tr|A0A1W0WUS5|A0A1W0WUS5_HYPDU Putative LIM and SH3 domain protein Lasp OS=Hypsibius dujardini OX=232323 GN=BV898_06969 PE=4 SV=1	4347	20200324_kuma64_glycopepconc_inj10ul_01.ScanId;v=1;d1=15235.15235.4	controllerType=0 controllerNumber=1 scan=15235	56.5802	15235	HCD (High Energy Collision Dissociation)
04044:3	198	R.LN[+1095.397]LTM[+15.995]PHTK.C	HexNAc(3)Hex(3)	M[+16], N[+1095]	722.659	3	2165.96	2165.96	0	0.3	71	Specific	203.63	26.06	26.06	1.7	3	>tr|A0A1W0XEM9|A0A1W0XEM9_HYPDU Endoplasmic reticulum-Golgi intermediate compartment protein 1 OS=Hypsibius dujardini OX=232323 GN=BV898_00065 PE=3 SV=1	4598	20200324_kuma64_glycopepconc_inj10ul_01.ScanId;v=1;d1=4953.4953.3	controllerType=0 controllerNumber=1 scan=4953	19.6583	4953	HCD (High Energy Collision Dissociation)
13701:4	55	K.ALPPWSQQQDNHAPPSYQPQQQHQQQQGQR.G			884.67	4	3535.66	3535.66	0	-0.1	521	Specific	372	372	372	7.49	2	>tr|A0A1W0WUS5|A0A1W0WUS5_HYPDU Putative LIM and SH3 domain protein Lasp OS=Hypsibius dujardini OX=232323 GN=BV898_06969 PE=4 SV=1	4347	20200324_kuma64_glycopepconc_inj10ul_01.ScanId;v=1;d1=15240.15240.4	controllerType=0 controllerNumber=1 scan=15240	56.6109	15240	EThcD (ETD With Supplemental HCD)
07968:3	178	K.ALQREDSYEEQIR.V			546.269	3	1636.79	1636.79	0	0.1	181	Specific	534.25	484.7	484.7	7.32	1	>tr|A0A1W0WIG1|A0A1W0WIG1_HYPDU Tropomyosin OS=Hypsibius dujardini OX=232323 GN=BV898_10871 PE=3 SV=1	622	20200324_kuma64_glycopepconc_inj10ul_01.ScanId;v=1;d1=9133.9133.3	controllerType=0 controllerNumber=1 scan=9133	34.6569	9133	HCD (High Energy Collision Dissociation)
25262:3	217	K.N[+1590.592]STSQFTGLFNTGGIGLIR.L	HexNAc(4)Hex(3)Fuc(2)	N[+1591]	1191.88	3	3573.62	3573.62	0	-0.4	107	Specific	354.65	257.06	257.06	5.31	1	>tr|A0A1W0WL05|A0A1W0WL05_HYPDU Uncharacterized protein OS=Hypsibius dujardini OX=232323 GN=BV898_10055 PE=4 SV=1	5126	20200324_kuma64_glycopepconc_inj10ul_01.ScanId;v=1;d1=27643.27643.3	controllerType=0 controllerNumber=1 scan=27643	100.115	27643	HCD (High Energy Collision Dissociation)
12293:3	82	K.ANLSDFDRYK.L			410.204	3	1228.6	1228.6	0	0.2	100	Specific	477.8	423.49	423.49	6.76	2	>tr|A0A1W0X483|A0A1W0X483_HYPDU 60S ribosomal protein L14 OS=Hypsibius dujardini OX=232323 GN=BV898_03742 PE=3 SV=1	1375	20200324_kuma64_glycopepconc_inj10ul_01.ScanId;v=1;d1=13740.13740.3	controllerType=0 controllerNumber=1 scan=13740	51.1823	13740	HCD (High Energy Collision Dissociation)
25265:3	217	K.N[+1590.592]STSQFTGLFNTGGIGLIR.L	HexNAc(4)Hex(3)Fuc(2)	N[+1591]	1191.88	3	3573.62	3573.62	0	-0.4	107	Specific	339.75	211.49	211.49	4.73	1	>tr|A0A1W0WL05|A0A1W0WL05_HYPDU Uncharacterized protein OS=Hypsibius dujardini OX=232323 GN=BV898_10055 PE=4 SV=1	5126	20200324_kuma64_glycopepconc_inj10ul_01.ScanId;v=1;d1=27646.27646.3	controllerType=0 controllerNumber=1 scan=27646	100.128	27646	EThcD (ETD With Supplemental HCD)
01839:3	97	K.AQQVIHDATTQSGDNRK.Q			623.645	3	1868.92	1868.92	0	0.6	200	Specific	823.56	800.51	800.51	12.79	2	>tr|A0A1W0X5F5|A0A1W0X5F5_HYPDU Uncharacterized protein OS=Hypsibius dujardini OX=232323 GN=BV898_03429 PE=4 SV=1	3176	20200324_kuma64_glycopepconc_inj10ul_01.ScanId;v=1;d1=2603.2603.3	controllerType=0 controllerNumber=1 scan=2603	11.2878	2603	HCD (High Energy Collision Dissociation)
14779:4	44	K.ASDSGDASDGSSSSSKDQSAQLISASAHQVAAPVPK.K			861.66	4	3443.62	3443.62	0	0.7	182	Specific	599.74	599.74	599.74	9.55	4	>tr|A0A1W0WDE3|A0A1W0WDE3_HYPDU Uncharacterized protein OS=Hypsibius dujardini OX=232323 GN=BV898_12544 PE=4 SV=1	6510	20200324_kuma64_glycopepconc_inj10ul_01.ScanId;v=1;d1=16389.16389.4	controllerType=0 controllerNumber=1 scan=16389	60.7879	16389	HCD (High Energy Collision Dissociation)
14856:4	44	K.ASDSGDASDGSSSSSKDQSAQLISASAHQVAAPVPK.K			861.66	4	3443.62	3443.62	0	1.2	182	Specific	436.7	428.95	428.95	7.84	4	>tr|A0A1W0WDE3|A0A1W0WDE3_HYPDU Uncharacterized protein OS=Hypsibius dujardini OX=232323 GN=BV898_12544 PE=4 SV=1	6510	20200324_kuma64_glycopepconc_inj10ul_01.ScanId;v=1;d1=16471.16471.4	controllerType=0 controllerNumber=1 scan=16471	61.0782	16471	HCD (High Energy Collision Dissociation)
00538:3	204	K.ASGKPSGTGGNDRDSSPPRR.T			666.995	3	1998.97	1998.97	0	0.3	52	Specific	301.21	227.84	227.84	2.8	3	>tr|A0A1W0WXB7|A0A1W0WXB7_HYPDU Metalloendopeptidase OS=Hypsibius dujardini OX=232323 GN=BV898_06078 PE=4 SV=1	12564	20200324_kuma64_glycopepconc_inj10ul_01.ScanId;v=1;d1=1217.1217.3	controllerType=0 controllerNumber=1 scan=1217	6.3673	1217	HCD (High Energy Collision Dissociation)
17671:3	1	K.ASM[+15.995]TPKPEGGLAFFK.Q		M[+16]	532.942	3	1596.81	1596.81	0	0.5	1018	Specific	814.94	797.31	797.31	13.6	69	>tr|A0A1W0X3L9|A0A1W0X3L9_HYPDU Vitellogenin-6 OS=Hypsibius dujardini OX=232323 GN=BV898_04117 PE=4 SV=1	7470	20200324_kuma64_glycopepconc_inj10ul_01.ScanId;v=1;d1=19473.19473.3	controllerType=0 controllerNumber=1 scan=19473	72.1902	19473	HCD (High Energy Collision Dissociation)
07414:4	36	K.N[+1444.534]HSLNC[+57.021]AGSQLLK.S	HexNAc(4)Hex(3)Fuc(1)	C[+57], N[+1445]	722.321	4	2886.26	2886.26	0	1.8	2029	Specific	77.95	35.43	35.43	0.52	6	>tr|A0A1W0XEH9|A0A1W0XEH9_HYPDU Uncharacterized protein OS=Hypsibius dujardini OX=232323 GN=BV898_00022 PE=4 SV=1	11297	20200324_kuma64_glycopepconc_inj10ul_01.ScanId;v=1;d1=8543.8543.4	controllerType=0 controllerNumber=1 scan=8543	32.5201	8543	EThcD (ETD With Supplemental HCD)
23383:3	36	R.IN[+1444.534]GTSDSC[+57.021]SHLPLDVINEIAR.T	HexNAc(4)Hex(3)Fuc(1)	C[+57], N[+1445]	1252.56	3	3755.67	3755.67	0	0.4	2060	Specific	150.82	51.06	51.06	1.29	6	>tr|A0A1W0XEH9|A0A1W0XEH9_HYPDU Uncharacterized protein OS=Hypsibius dujardini OX=232323 GN=BV898_00022 PE=4 SV=1	11297	20200324_kuma64_glycopepconc_inj10ul_01.ScanId;v=1;d1=25581.25581.3	controllerType=0 controllerNumber=1 scan=25581	93.6371	25581	EThcD (ETD With Supplemental HCD)
19264:3	1	K.ASMTPKPEGGLAFFK.Q			527.61	3	1580.82	1580.81	0	0.6	1018	Specific	736.71	736.71	736.71	11.6	69	>tr|A0A1W0X3L9|A0A1W0X3L9_HYPDU Vitellogenin-6 OS=Hypsibius dujardini OX=232323 GN=BV898_04117 PE=4 SV=1	7470	20200324_kuma64_glycopepconc_inj10ul_01.ScanId;v=1;d1=21173.21173.3	controllerType=0 controllerNumber=1 scan=21173	78.557	21173	HCD (High Energy Collision Dissociation)
08126:3	137	K.ATGLSDEHVEIGK.Q			452.565	3	1355.68	1355.68	0	0.8	244	Specific	647.53	543.42	543.42	9.6	1	>tr|A0A1W0WD51|A0A1W0WD51_HYPDU Putative Retinitis pigmentosa 9 protein-like protein OS=Hypsibius dujardini OX=232323 GN=BV898_12670 PE=3 SV=1	11208	20200324_kuma64_glycopepconc_inj10ul_01.ScanId;v=1;d1=9301.9301.3	controllerType=0 controllerNumber=1 scan=9301	35.2507	9301	HCD (High Energy Collision Dissociation)
08342:3	137	K.ATGLSDEHVEIGK.Q			452.565	3	1355.68	1355.68	0	-0.6	244	Specific	544.28	466.73	466.73	7.7	1	>tr|A0A1W0WD51|A0A1W0WD51_HYPDU Putative Retinitis pigmentosa 9 protein-like protein OS=Hypsibius dujardini OX=232323 GN=BV898_12670 PE=3 SV=1	11208	20200324_kuma64_glycopepconc_inj10ul_01.ScanId;v=1;d1=9531.9531.3	controllerType=0 controllerNumber=1 scan=9531	36.0696	9531	HCD (High Energy Collision Dissociation)
03704:3	36	R.DPDN[+1711.618]R.T	HexNAc(3)Hex(5)Fuc(2)	N[+1712]	776.635	3	2327.89	2327.89	0	1.3	624	Specific	36.73	2.18	2.18	0.11	6	>tr|A0A1W0XEH9|A0A1W0XEH9_HYPDU Uncharacterized protein OS=Hypsibius dujardini OX=232323 GN=BV898_00022 PE=4 SV=1	11297	20200324_kuma64_glycopepconc_inj10ul_01.ScanId;v=1;d1=4590.4590.3	controllerType=0 controllerNumber=1 scan=4590	18.3778	4590	EThcD (ETD With Supplemental HCD)
24963:3	217	K.N[+1590.592]STSQFTGLFNTGGIGLIR.L	HexNAc(4)Hex(3)Fuc(2)	N[+1591]	1191.88	3	3573.62	3573.62	0	0.9	107	Specific	316.14	231.98	231.98	4.89	1	>tr|A0A1W0WL05|A0A1W0WL05_HYPDU Uncharacterized protein OS=Hypsibius dujardini OX=232323 GN=BV898_10055 PE=4 SV=1	5126	20200324_kuma64_glycopepconc_inj10ul_01.ScanId;v=1;d1=27296.27296.3	controllerType=0 controllerNumber=1 scan=27296	99.0313	27296	HCD (High Energy Collision Dissociation)
24966:3	217	K.N[+1590.592]STSQFTGLFNTGGIGLIR.L	HexNAc(4)Hex(3)Fuc(2)	N[+1591]	1191.88	3	3573.62	3573.62	0	0.9	107	Specific	312.11	219.95	219.95	4.89	1	>tr|A0A1W0WL05|A0A1W0WL05_HYPDU Uncharacterized protein OS=Hypsibius dujardini OX=232323 GN=BV898_10055 PE=4 SV=1	5126	20200324_kuma64_glycopepconc_inj10ul_01.ScanId;v=1;d1=27299.27299.3	controllerType=0 controllerNumber=1 scan=27299	99.0433	27299	EThcD (ETD With Supplemental HCD)
13829:3	210	R.DTKPVLDQLN[+1378.476]STSVVR.Q	HexNAc(2)Hex(6)	N[+1378]	1050.82	3	3150.43	3150.43	0	0.5	598	Specific	486.36	328.55	328.55	5.96	4	>tr|A0A1W0WDE1|A0A1W0WDE1_HYPDU Integrin alpha-PS2 OS=Hypsibius dujardini OX=232323 GN=BV898_12554 PE=3 SV=1	9315	20200324_kuma64_glycopepconc_inj10ul_01.ScanId;v=1;d1=15376.15376.3	controllerType=0 controllerNumber=1 scan=15376	57.0909	15376	HCD (High Energy Collision Dissociation)
13833:3	210	R.DTKPVLDQLN[+1378.476]STSVVR.Q	HexNAc(2)Hex(6)	N[+1378]	1050.82	3	3150.43	3150.43	0	0.5	598	Specific	272.41	207.16	207.16	3.56	4	>tr|A0A1W0WDE1|A0A1W0WDE1_HYPDU Integrin alpha-PS2 OS=Hypsibius dujardini OX=232323 GN=BV898_12554 PE=3 SV=1	9315	20200324_kuma64_glycopepconc_inj10ul_01.ScanId;v=1;d1=15380.15380.3	controllerType=0 controllerNumber=1 scan=15380	57.1063	15380	EThcD (ETD With Supplemental HCD)
11115:3	210	R.MN[+1216.423]TTFELAR.N	HexNAc(2)Hex(5)	N[+1216]	766.985	3	2298.94	2298.95	0	-4.8	548	Specific	305.77	141.07	141.07	2.57	4	>tr|A0A1W0WDE1|A0A1W0WDE1_HYPDU Integrin alpha-PS2 OS=Hypsibius dujardini OX=232323 GN=BV898_12554 PE=3 SV=1	9315	20200324_kuma64_glycopepconc_inj10ul_01.ScanId;v=1;d1=12485.12485.5	controllerType=0 controllerNumber=1 scan=12485	46.6876	12485	HCD (High Energy Collision Dissociation)
05180:3	204	K.C[+57.021]FDN[+1216.423]ASLAR.G	HexNAc(2)Hex(5)	C[+57], N[+1216]	757.306	3	2269.9	2269.9	0	1	154	Specific	455.49	298.16	298.16	5.17	3	>tr|A0A1W0WXB7|A0A1W0WXB7_HYPDU Metalloendopeptidase OS=Hypsibius dujardini OX=232323 GN=BV898_06078 PE=4 SV=1	12564	20200324_kuma64_glycopepconc_inj10ul_01.ScanId;v=1;d1=6162.6162.3	controllerType=0 controllerNumber=1 scan=6162	23.9936	6162	HCD (High Energy Collision Dissociation)
04879:3	204	K.C[+57.021]FDN[+1216.423]ASLAR.G	HexNAc(2)Hex(5)	C[+57], N[+1216]	757.305	3	2269.9	2269.9	0	0.3	154	Specific	383.61	165.35	165.35	4.26	3	>tr|A0A1W0WXB7|A0A1W0WXB7_HYPDU Metalloendopeptidase OS=Hypsibius dujardini OX=232323 GN=BV898_06078 PE=4 SV=1	12564	20200324_kuma64_glycopepconc_inj10ul_01.ScanId;v=1;d1=5842.5842.3	controllerType=0 controllerNumber=1 scan=5842	22.8295	5842	HCD (High Energy Collision Dissociation)
05754:4	13	K.ATTTYRNEHPSYGYSGQR.S			522.744	4	2087.96	2087.95	0	1	49	Specific	599.69	599.69	599.69	8.45	9	>tr|A0A1W0XD83|A0A1W0XD83_HYPDU Uncharacterized protein OS=Hypsibius dujardini OX=232323 GN=BV898_01079 PE=4 SV=1	9097	20200324_kuma64_glycopepconc_inj10ul_01.ScanId;v=1;d1=6774.6774.4	controllerType=0 controllerNumber=1 scan=6774	26.1708	6774	HCD (High Energy Collision Dissociation)
05819:3	13	K.ATTTYRNEHPSYGYSGQR.S			696.656	3	2087.95	2087.95	0	-0.2	49	Specific	597.28	521.37	521.37	7.96	9	>tr|A0A1W0XD83|A0A1W0XD83_HYPDU Uncharacterized protein OS=Hypsibius dujardini OX=232323 GN=BV898_01079 PE=4 SV=1	9097	20200324_kuma64_glycopepconc_inj10ul_01.ScanId;v=1;d1=6843.6843.3	controllerType=0 controllerNumber=1 scan=6843	26.4282	6843	HCD (High Energy Collision Dissociation)
06030:4	13	K.ATTTYRNEHPSYGYSGQR.S			522.744	4	2087.95	2087.95	0	0.2	49	Specific	513.93	513.93	513.93	7.49	9	>tr|A0A1W0XD83|A0A1W0XD83_HYPDU Uncharacterized protein OS=Hypsibius dujardini OX=232323 GN=BV898_01079 PE=4 SV=1	9097	20200324_kuma64_glycopepconc_inj10ul_01.ScanId;v=1;d1=7069.7069.4	controllerType=0 controllerNumber=1 scan=7069	27.2467	7069	HCD (High Energy Collision Dissociation)
06987:5	158	K.AVAATTNAKPEAAPATTTAKPEAAPATTTAKPEAAAEKEK.K			776.21	5	3877.02	3877.02	0	0.8	486	Specific	532.79	532.79	532.79	7.75	1	>tr|A0A1W0WBR0|A0A1W0WBR0_HYPDU 28S ribosomal protein S35, mitochondrial OS=Hypsibius dujardini OX=232323 GN=BV898_13099 PE=4 SV=1	13407	20200324_kuma64_glycopepconc_inj10ul_01.ScanId;v=1;d1=8089.8089.5	controllerType=0 controllerNumber=1 scan=8089	30.9198	8089	HCD (High Energy Collision Dissociation)
06990:5	158	K.AVAATTNAKPEAAPATTTAKPEAAPATTTAKPEAAAEKEK.K			776.21	5	3877.02	3877.02	0	0.8	486	Specific	442.33	442.33	442.33	7.38	1	>tr|A0A1W0WBR0|A0A1W0WBR0_HYPDU 28S ribosomal protein S35, mitochondrial OS=Hypsibius dujardini OX=232323 GN=BV898_13099 PE=4 SV=1	13407	20200324_kuma64_glycopepconc_inj10ul_01.ScanId;v=1;d1=8092.8092.5	controllerType=0 controllerNumber=1 scan=8092	30.9311	8092	EThcD (ETD With Supplemental HCD)
06833:5	158	K.AVAATTNAKPEAAPATTTAKPEAAPATTTAKPEAAAEKEK.K			776.209	5	3877.02	3877.02	0	-0.6	486	Specific	412.78	412.78	412.78	7.33	1	>tr|A0A1W0WBR0|A0A1W0WBR0_HYPDU 28S ribosomal protein S35, mitochondrial OS=Hypsibius dujardini OX=232323 GN=BV898_13099 PE=4 SV=1	13407	20200324_kuma64_glycopepconc_inj10ul_01.ScanId;v=1;d1=7925.7925.5	controllerType=0 controllerNumber=1 scan=7925	30.3236	7925	HCD (High Energy Collision Dissociation)
08374:6	116	K.AVAATTTAKPEAAPATTNAKPEAAPATTNAKPEAAPATTAAAEKEK.K			734.551	6	4402.27	4402.27	0	-0.5	133	Specific	746.95	746.95	746.95	11.62	1	>tr|A0A1W0WRN2|A0A1W0WRN2_HYPDU Uncharacterized protein (Fragment) OS=Hypsibius dujardini OX=232323 GN=BV898_08143 PE=4 SV=1	5446	20200324_kuma64_glycopepconc_inj10ul_01.ScanId;v=1;d1=9565.9565.6	controllerType=0 controllerNumber=1 scan=9565	36.1827	9565	EThcD (ETD With Supplemental HCD)
08372:6	116	K.AVAATTTAKPEAAPATTNAKPEAAPATTNAKPEAAPATTAAAEKEK.K			734.551	6	4402.27	4402.27	0	-0.5	133	Specific	742.43	742.43	742.43	11.62	1	>tr|A0A1W0WRN2|A0A1W0WRN2_HYPDU Uncharacterized protein (Fragment) OS=Hypsibius dujardini OX=232323 GN=BV898_08143 PE=4 SV=1	5446	20200324_kuma64_glycopepconc_inj10ul_01.ScanId;v=1;d1=9563.9563.6	controllerType=0 controllerNumber=1 scan=9563	36.1724	9563	HCD (High Energy Collision Dissociation)
08320:6	116	K.AVAATTTAKPEAAPATTNAKPEAAPATTNAKPEAAPATTAAAEKEK.K			734.385	6	4401.28	4402.27	-1	1.2	133	Specific	737.78	737.78	737.78	11.94	1	>tr|A0A1W0WRN2|A0A1W0WRN2_HYPDU Uncharacterized protein (Fragment) OS=Hypsibius dujardini OX=232323 GN=BV898_08143 PE=4 SV=1	5446	20200324_kuma64_glycopepconc_inj10ul_01.ScanId;v=1;d1=9508.9508.6	controllerType=0 controllerNumber=1 scan=9508	35.9867	9508	HCD (High Energy Collision Dissociation)
08322:6	116	K.AVAATTTAKPEAAPATTNAKPEAAPATTNAKPEAAPATTAAAEKEK.K			734.385	6	4401.28	4402.27	-1	1.2	133	Specific	704.88	704.88	704.88	11.94	1	>tr|A0A1W0WRN2|A0A1W0WRN2_HYPDU Uncharacterized protein (Fragment) OS=Hypsibius dujardini OX=232323 GN=BV898_08143 PE=4 SV=1	5446	20200324_kuma64_glycopepconc_inj10ul_01.ScanId;v=1;d1=9510.9510.6	controllerType=0 controllerNumber=1 scan=9510	35.998	9510	EThcD (ETD With Supplemental HCD)
05824:3	13	K.ATTTYRNEHPSYGYSGQR.S			696.656	3	2087.95	2087.95	0	-0.2	49	Specific	125.66	125.66	125.66	1.6	9	>tr|A0A1W0XD83|A0A1W0XD83_HYPDU Uncharacterized protein OS=Hypsibius dujardini OX=232323 GN=BV898_01079 PE=4 SV=1	9097	20200324_kuma64_glycopepconc_inj10ul_01.ScanId;v=1;d1=6848.6848.3	controllerType=0 controllerNumber=1 scan=6848	26.4528	6848	CID (Collision Induced Dissociation)
05823:3	13	K.ATTTYRNEHPSYGYSGQR.S			696.656	3	2087.95	2087.95	0	-0.2	49	Specific	184.86	128.17	128.17	1.6	9	>tr|A0A1W0XD83|A0A1W0XD83_HYPDU Uncharacterized protein OS=Hypsibius dujardini OX=232323 GN=BV898_01079 PE=4 SV=1	9097	20200324_kuma64_glycopepconc_inj10ul_01.ScanId;v=1;d1=6847.6847.3	controllerType=0 controllerNumber=1 scan=6847	26.4474	6847	EThcD (ETD With Supplemental HCD)
05185:3	204	K.C[+57.021]FDN[+1216.423]ASLAR.G	HexNAc(2)Hex(5)	C[+57], N[+1216]	757.306	3	2269.9	2269.9	0	1	154	Specific	257.35	107.59	107.59	2.96	3	>tr|A0A1W0WXB7|A0A1W0WXB7_HYPDU Metalloendopeptidase OS=Hypsibius dujardini OX=232323 GN=BV898_06078 PE=4 SV=1	12564	20200324_kuma64_glycopepconc_inj10ul_01.ScanId;v=1;d1=6167.6167.3	controllerType=0 controllerNumber=1 scan=6167	24.0145	6167	EThcD (ETD With Supplemental HCD)
04884:3	204	K.C[+57.021]FDN[+1216.423]ASLAR.G	HexNAc(2)Hex(5)	C[+57], N[+1216]	757.305	3	2269.9	2269.9	0	0.3	154	Specific	255.95	141.7	141.7	3.44	3	>tr|A0A1W0WXB7|A0A1W0WXB7_HYPDU Metalloendopeptidase OS=Hypsibius dujardini OX=232323 GN=BV898_06078 PE=4 SV=1	12564	20200324_kuma64_glycopepconc_inj10ul_01.ScanId;v=1;d1=5847.5847.3	controllerType=0 controllerNumber=1 scan=5847	22.8495	5847	EThcD (ETD With Supplemental HCD)
21791:4	202	K.ATLSGHIQAVDTIEN[+1095.397]ITSPTHPLSVTTVGPK.E	HexNAc(3)Hex(3)	N[+1095]	1070.78	4	4280.08	4280.08	0	0.4	147	Specific	555.64	335.99	335.99	6.86	1	>tr|A0A1W0WV98|A0A1W0WV98_HYPDU von Willebrand factor A domain-containing protein OS=Hypsibius dujardini OX=232323 GN=BV898_06777 PE=4 SV=1	3554	20200324_kuma64_glycopepconc_inj10ul_01.ScanId;v=1;d1=23872.23872.4	controllerType=0 controllerNumber=1 scan=23872	88.1342	23872	HCD (High Energy Collision Dissociation)
21748:4	202	K.ATLSGHIQAVDTIEN[+1095.397]ITSPTHPLSVTTVGPK.E	HexNAc(3)Hex(3)	N[+1095]	1070.53	4	4279.08	4280.08	-1	0.5	147	Specific	470.93	322.91	322.91	6.93	1	>tr|A0A1W0WV98|A0A1W0WV98_HYPDU von Willebrand factor A domain-containing protein OS=Hypsibius dujardini OX=232323 GN=BV898_06777 PE=4 SV=1	3554	20200324_kuma64_glycopepconc_inj10ul_01.ScanId;v=1;d1=23827.23827.4	controllerType=0 controllerNumber=1 scan=23827	88.0003	23827	HCD (High Energy Collision Dissociation)
07322:4	13	R.TYGGQDREYRPTGDYTSR.S			531.245	4	2121.96	2121.96	0	0.5	133	Specific	200.85	200.85	200.85	1.98	9	>tr|A0A1W0XD83|A0A1W0XD83_HYPDU Uncharacterized protein OS=Hypsibius dujardini OX=232323 GN=BV898_01079 PE=4 SV=1	9097	20200324_kuma64_glycopepconc_inj10ul_01.ScanId;v=1;d1=8445.8445.4	controllerType=0 controllerNumber=1 scan=8445	32.164	8445	HCD (High Energy Collision Dissociation)
21794:4	202	K.ATLSGHIQAVDTIEN[+1095.397]ITSPTHPLSVTTVGPK.E	HexNAc(3)Hex(3)	N[+1095]	1070.78	4	4280.08	4280.08	0	0.4	147	Specific	377.37	377.37	377.37	7.68	1	>tr|A0A1W0WV98|A0A1W0WV98_HYPDU von Willebrand factor A domain-containing protein OS=Hypsibius dujardini OX=232323 GN=BV898_06777 PE=4 SV=1	3554	20200324_kuma64_glycopepconc_inj10ul_01.ScanId;v=1;d1=23875.23875.4	controllerType=0 controllerNumber=1 scan=23875	88.1423	23875	EThcD (ETD With Supplemental HCD)
21751:4	202	K.ATLSGHIQAVDTIEN[+1095.397]ITSPTHPLSVTTVGPK.E	HexNAc(3)Hex(3)	N[+1095]	1070.53	4	4279.08	4280.08	-1	0.5	147	Specific	303.62	303.62	303.62	6.42	1	>tr|A0A1W0WV98|A0A1W0WV98_HYPDU von Willebrand factor A domain-containing protein OS=Hypsibius dujardini OX=232323 GN=BV898_06777 PE=4 SV=1	3554	20200324_kuma64_glycopepconc_inj10ul_01.ScanId;v=1;d1=23830.23830.4	controllerType=0 controllerNumber=1 scan=23830	88.0128	23830	EThcD (ETD With Supplemental HCD)
02697:3	201	R.VDNN[+1241.454]NSPYINK.S	HexNAc(3)Hex(3)Fuc(1)	N[+1241]	840.361	3	2519.07	2519.07	0	0.6	19	Specific	247.18	128.44	0.22	3.68	3	>tr|A0A1W0WYS9|A0A1W0WYS9_HYPDU Uncharacterized protein OS=Hypsibius dujardini OX=232323 GN=BV898_05629 PE=4 SV=1	7754	20200324_kuma64_glycopepconc_inj10ul_01.ScanId;v=1;d1=3518.3518.3	controllerType=0 controllerNumber=1 scan=3518	14.566	3518	HCD (High Energy Collision Dissociation)
02726:3	201	R.VDNNNSPYIN[+1038.375]K.S	HexNAc(2)Hex(3)Fuc(1)	N[+1038]	772.667	3	2315.99	2315.99	0	-0.5	19	Specific	495.52	269.79	39.42	5.44	3	>tr|A0A1W0WYS9|A0A1W0WYS9_HYPDU Uncharacterized protein OS=Hypsibius dujardini OX=232323 GN=BV898_05629 PE=4 SV=1	7754	20200324_kuma64_glycopepconc_inj10ul_01.ScanId;v=1;d1=3549.3549.3	controllerType=0 controllerNumber=1 scan=3549	14.6742	3549	HCD (High Energy Collision Dissociation)
02729:3	201	R.VDNNNSPYIN[+1038.375]K.S	HexNAc(2)Hex(3)Fuc(1)	N[+1038]	772.667	3	2315.99	2315.99	0	-0.5	19	Specific	342.18	273.53	273.53	5.06	3	>tr|A0A1W0WYS9|A0A1W0WYS9_HYPDU Uncharacterized protein OS=Hypsibius dujardini OX=232323 GN=BV898_05629 PE=4 SV=1	7754	20200324_kuma64_glycopepconc_inj10ul_01.ScanId;v=1;d1=3552.3552.3	controllerType=0 controllerNumber=1 scan=3552	14.6865	3552	EThcD (ETD With Supplemental HCD)
02701:3	201	R.VDNNNSPYIN[+1241.454]K.S	HexNAc(3)Hex(3)Fuc(1)	N[+1241]	840.361	3	2519.07	2519.07	0	0.6	19	Specific	209.3	92.66	74.02	2.1	3	>tr|A0A1W0WYS9|A0A1W0WYS9_HYPDU Uncharacterized protein OS=Hypsibius dujardini OX=232323 GN=BV898_05629 PE=4 SV=1	7754	20200324_kuma64_glycopepconc_inj10ul_01.ScanId;v=1;d1=3522.3522.3	controllerType=0 controllerNumber=1 scan=3522	14.5811	3522	EThcD (ETD With Supplemental HCD)
10143:3	198	R.LN[+1095.397]LTMPHTK.C	HexNAc(3)Hex(3)	N[+1095]	717.328	3	2149.97	2149.97	0	0.5	71	Specific	397.8	265.99	265.99	4.96	3	>tr|A0A1W0XEM9|A0A1W0XEM9_HYPDU Endoplasmic reticulum-Golgi intermediate compartment protein 1 OS=Hypsibius dujardini OX=232323 GN=BV898_00065 PE=3 SV=1	4598	20200324_kuma64_glycopepconc_inj10ul_01.ScanId;v=1;d1=11449.11449.3	controllerType=0 controllerNumber=1 scan=11449	42.9637	11449	HCD (High Energy Collision Dissociation)
10147:3	198	R.LN[+1095.397]LTMPHTK.C	HexNAc(3)Hex(3)	N[+1095]	717.328	3	2149.97	2149.97	0	0.5	71	Specific	226.87	158.71	158.71	2.53	3	>tr|A0A1W0XEM9|A0A1W0XEM9_HYPDU Endoplasmic reticulum-Golgi intermediate compartment protein 1 OS=Hypsibius dujardini OX=232323 GN=BV898_00065 PE=3 SV=1	4598	20200324_kuma64_glycopepconc_inj10ul_01.ScanId;v=1;d1=11453.11453.3	controllerType=0 controllerNumber=1 scan=11453	42.9784	11453	EThcD (ETD With Supplemental HCD)
02250:3	86	K.C[+57.021]AVNGASQVSSGSQSQSQSQTGK.Q		C[+57]	761.678	3	2283.02	2283.03	0	-2.6	109	Specific	994.6	986.71	986.71	16.22	1	>tr|A0A1W0WVL0|A0A1W0WVL0_HYPDU Uncharacterized protein OS=Hypsibius dujardini OX=232323 GN=BV898_06658 PE=4 SV=1	1851	20200324_kuma64_glycopepconc_inj10ul_01.ScanId;v=1;d1=3041.3041.3	controllerType=0 controllerNumber=1 scan=3041	12.8407	3041	HCD (High Energy Collision Dissociation)
02255:3	86	K.C[+57.021]AVNGASQVSSGSQSQSQSQTGK.Q		C[+57]	761.678	3	2283.02	2283.03	0	-2.6	109	Specific	823.91	777.85	777.85	13.22	1	>tr|A0A1W0WVL0|A0A1W0WVL0_HYPDU Uncharacterized protein OS=Hypsibius dujardini OX=232323 GN=BV898_06658 PE=4 SV=1	1851	20200324_kuma64_glycopepconc_inj10ul_01.ScanId;v=1;d1=3046.3046.3	controllerType=0 controllerNumber=1 scan=3046	12.8639	3046	EThcD (ETD With Supplemental HCD)
10024:3	198	R.LN[+1298.476]LTMPHTK.C	HexNAc(4)Hex(3)	N[+1298]	785.02	3	2353.05	2353.05	0	-0.4	71	Specific	224.04	224.04	224.04	3.02	3	>tr|A0A1W0XEM9|A0A1W0XEM9_HYPDU Endoplasmic reticulum-Golgi intermediate compartment protein 1 OS=Hypsibius dujardini OX=232323 GN=BV898_00065 PE=3 SV=1	4598	20200324_kuma64_glycopepconc_inj10ul_01.ScanId;v=1;d1=11322.11322.3	controllerType=0 controllerNumber=1 scan=11322	42.497	11322	HCD (High Energy Collision Dissociation)
03847:3	197	R.TSTTSN[+1054.370]TSAIHIR.H	HexNAc(2)Hex(4)	N[+1054]	815.033	3	2443.08	2443.08	0	0.8	992	Specific	213.96	163.32	163.32	2.94	4	>tr|A0A1W0XF32|A0A1W0XF32_HYPDU Ectonucleoside triphosphate diphosphohydrolase 2 OS=Hypsibius dujardini OX=232323 GN=BV898_00100 PE=3 SV=1	9700	20200324_kuma64_glycopepconc_inj10ul_01.ScanId;v=1;d1=4743.4743.3	controllerType=0 controllerNumber=1 scan=4743	18.9149	4743	HCD (High Energy Collision Dissociation)
03095:4	16	R.VLTGHDIPPRN[+1590.592]R.T	HexNAc(4)Hex(3)Fuc(2)	N[+1591]	742.093	4	2965.35	2965.35	0	0.1	43	Specific	186.44	174	174	1.93	7	>tr|A0A1W0XD65|A0A1W0XD65_HYPDU Uncharacterized protein OS=Hypsibius dujardini OX=232323 GN=BV898_01100 PE=4 SV=1	10989	20200324_kuma64_glycopepconc_inj10ul_01.ScanId;v=1;d1=3942.3942.4	controllerType=0 controllerNumber=1 scan=3942	16.0798	3942	EThcD (ETD With Supplemental HCD)
03654:4	16	R.VLTGHDIPPRN[+1590.592]R.T	HexNAc(4)Hex(3)Fuc(2)	N[+1591]	742.093	4	2965.35	2965.35	0	-0.8	43	Specific	216.09	186.95	186.95	2	7	>tr|A0A1W0XD65|A0A1W0XD65_HYPDU Uncharacterized protein OS=Hypsibius dujardini OX=232323 GN=BV898_01100 PE=4 SV=1	10989	20200324_kuma64_glycopepconc_inj10ul_01.ScanId;v=1;d1=4537.4537.4	controllerType=0 controllerNumber=1 scan=4537	18.1747	4537	EThcD (ETD With Supplemental HCD)
03735:3	197	R.TSTTSN[+1216.423]TSAIHIR.H	HexNAc(2)Hex(5)	N[+1216]	869.051	3	2605.14	2605.14	0	0.5	992	Specific	421.01	198.02	198.02	4.91	4	>tr|A0A1W0XF32|A0A1W0XF32_HYPDU Ectonucleoside triphosphate diphosphohydrolase 2 OS=Hypsibius dujardini OX=232323 GN=BV898_00100 PE=3 SV=1	9700	20200324_kuma64_glycopepconc_inj10ul_01.ScanId;v=1;d1=4624.4624.3	controllerType=0 controllerNumber=1 scan=4624	18.496	4624	HCD (High Energy Collision Dissociation)
03738:3	197	R.TSTTSN[+1216.423]TSAIHIR.H	HexNAc(2)Hex(5)	N[+1216]	869.051	3	2605.14	2605.14	0	0.5	992	Specific	243.92	105.87	105.87	3.55	4	>tr|A0A1W0XF32|A0A1W0XF32_HYPDU Ectonucleoside triphosphate diphosphohydrolase 2 OS=Hypsibius dujardini OX=232323 GN=BV898_00100 PE=3 SV=1	9700	20200324_kuma64_glycopepconc_inj10ul_01.ScanId;v=1;d1=4627.4627.3	controllerType=0 controllerNumber=1 scan=4627	18.5077	4627	EThcD (ETD With Supplemental HCD)
04384:4	16	R.VLTGHDIPPRN[+1444.534]R.T	HexNAc(4)Hex(3)Fuc(1)	N[+1445]	705.579	4	2819.29	2819.29	0	-0.3	43	Specific	71.4	27.6	27.6	0.69	7	>tr|A0A1W0XD65|A0A1W0XD65_HYPDU Uncharacterized protein OS=Hypsibius dujardini OX=232323 GN=BV898_01100 PE=4 SV=1	10989	20200324_kuma64_glycopepconc_inj10ul_01.ScanId;v=1;d1=5315.5315.4	controllerType=0 controllerNumber=1 scan=5315	20.9475	5315	HCD (High Energy Collision Dissociation)
05240:4	16	R.VLTGHDIPPRN[+1444.534]R.T	HexNAc(4)Hex(3)Fuc(1)	N[+1445]	705.579	4	2819.29	2819.29	0	0.2	43	Specific	88.11	82.6	82.6	1.3	7	>tr|A0A1W0XD65|A0A1W0XD65_HYPDU Uncharacterized protein OS=Hypsibius dujardini OX=232323 GN=BV898_01100 PE=4 SV=1	10989	20200324_kuma64_glycopepconc_inj10ul_01.ScanId;v=1;d1=6226.6226.4	controllerType=0 controllerNumber=1 scan=6226	24.2144	6226	EThcD (ETD With Supplemental HCD)
05586:4	16	R.VLTGHDIPPRN[+1444.534]R.T	HexNAc(4)Hex(3)Fuc(1)	N[+1445]	705.579	4	2819.3	2819.29	0	0.6	43	Specific	137.24	117.88	117.88	1.49	7	>tr|A0A1W0XD65|A0A1W0XD65_HYPDU Uncharacterized protein OS=Hypsibius dujardini OX=232323 GN=BV898_01100 PE=4 SV=1	10989	20200324_kuma64_glycopepconc_inj10ul_01.ScanId;v=1;d1=6595.6595.4	controllerType=0 controllerNumber=1 scan=6595	25.5301	6595	EThcD (ETD With Supplemental HCD)
03697:4	16	R.VLTGHDIPPRN[+1444.534]R.T	HexNAc(4)Hex(3)Fuc(1)	N[+1445]	705.579	4	2819.29	2819.29	0	0.3	43	Specific	143.41	60.72	60.72	1.17	7	>tr|A0A1W0XD65|A0A1W0XD65_HYPDU Uncharacterized protein OS=Hypsibius dujardini OX=232323 GN=BV898_01100 PE=4 SV=1	10989	20200324_kuma64_glycopepconc_inj10ul_01.ScanId;v=1;d1=4583.4583.4	controllerType=0 controllerNumber=1 scan=4583	18.3496	4583	HCD (High Energy Collision Dissociation)
22668:3	32	K.C[+57.021]QLFDRC[+57.021]DVNGALTSYIC[+57.021]PK.L		C[+57]*3	806.373	3	2417.1	2417.1	0	0.1	88	Specific	903.56	903.56	903.56	15.63	3	>tr|A0A1W0WR79|A0A1W0WR79_HYPDU Chitin-binding type-2 domain-containing protein OS=Hypsibius dujardini OX=232323 GN=BV898_08168 PE=4 SV=1	1842	20200324_kuma64_glycopepconc_inj10ul_01.ScanId;v=1;d1=24812.24812.3	controllerType=0 controllerNumber=1 scan=24812	91.202	24812	HCD (High Energy Collision Dissociation)
08807:3	76	K.C[+57.021]QLFDRC[+57.021]DVNGK.L		C[+57]*2	504.563	3	1511.67	1511.67	0	0.6	90	Specific	561.91	449.96	449.96	6.29	3	>tr|A0A1W0WR91|A0A1W0WR91_HYPDU Chitin-binding type-2 domain-containing protein OS=Hypsibius dujardini OX=232323 GN=BV898_08182 PE=4 SV=1	14037	20200324_kuma64_glycopepconc_inj10ul_01.ScanId;v=1;d1=10025.10025.3	controllerType=0 controllerNumber=1 scan=10025	37.8283	10025	HCD (High Energy Collision Dissociation)
08502:3	76	K.C[+57.021]QLFDRC[+57.021]DVNGK.L		C[+57]*2	504.563	3	1511.67	1511.67	0	0.2	90	Specific	523.59	422.68	422.68	6.22	3	>tr|A0A1W0WR91|A0A1W0WR91_HYPDU Chitin-binding type-2 domain-containing protein OS=Hypsibius dujardini OX=232323 GN=BV898_08182 PE=4 SV=1	14037	20200324_kuma64_glycopepconc_inj10ul_01.ScanId;v=1;d1=9701.9701.3	controllerType=0 controllerNumber=1 scan=9701	36.6736	9701	HCD (High Energy Collision Dissociation)
21699:3	11	K.C[+57.021]QLFDRC[+57.021]DVNGQLTSYIC[+57.021]PK.L		C[+57]*3	825.379	3	2474.12	2474.13	0	-1	152	Specific	1012.1	1012.1	1012.1	17.44	6	>tr|A0A1W0WR89|A0A1W0WR89_HYPDU Chitin-binding type-2 domain-containing protein OS=Hypsibius dujardini OX=232323 GN=BV898_08167 PE=4 SV=1	1239	20200324_kuma64_glycopepconc_inj10ul_01.ScanId;v=1;d1=23774.23774.3	controllerType=0 controllerNumber=1 scan=23774	87.8241	23774	HCD (High Energy Collision Dissociation)
21387:3	11	K.C[+57.021]QLFDRC[+57.021]DVNGQLTSYIC[+57.021]PK.L		C[+57]*3	825.378	3	2474.12	2474.13	0	-2.4	152	Specific	998.62	998.62	998.62	16.19	6	>tr|A0A1W0WR89|A0A1W0WR89_HYPDU Chitin-binding type-2 domain-containing protein OS=Hypsibius dujardini OX=232323 GN=BV898_08167 PE=4 SV=1	1239	20200324_kuma64_glycopepconc_inj10ul_01.ScanId;v=1;d1=23437.23437.3	controllerType=0 controllerNumber=1 scan=23437	86.7339	23437	HCD (High Energy Collision Dissociation)
21390:3	11	K.C[+57.021]QLFDRC[+57.021]DVNGQLTSYIC[+57.021]PK.L		C[+57]*3	825.378	3	2474.12	2474.13	0	-2.4	152	Specific	676.7	644.09	644.09	10.19	6	>tr|A0A1W0WR89|A0A1W0WR89_HYPDU Chitin-binding type-2 domain-containing protein OS=Hypsibius dujardini OX=232323 GN=BV898_08167 PE=4 SV=1	1239	20200324_kuma64_glycopepconc_inj10ul_01.ScanId;v=1;d1=23440.23440.3	controllerType=0 controllerNumber=1 scan=23440	86.743	23440	EThcD (ETD With Supplemental HCD)
03058:3	16	R.VLTGHDIPPRN[+1241.454]R.T	HexNAc(3)Hex(3)Fuc(1)	N[+1241]	872.744	3	2616.22	2616.21	0	1.4	43	Specific	89.73	32.18	32.18	0.05	7	>tr|A0A1W0XD65|A0A1W0XD65_HYPDU Uncharacterized protein OS=Hypsibius dujardini OX=232323 GN=BV898_01100 PE=4 SV=1	10989	20200324_kuma64_glycopepconc_inj10ul_01.ScanId;v=1;d1=3902.3902.3	controllerType=0 controllerNumber=1 scan=3902	15.9384	3902	EThcD (ETD With Supplemental HCD)
02738:3	16	R.VLTGHDIPPRN[+1241.454]R.T	HexNAc(3)Hex(3)Fuc(1)	N[+1241]	872.743	3	2616.21	2616.21	0	0.1	43	Specific	89.89	31.16	31.16	0.07	7	>tr|A0A1W0XD65|A0A1W0XD65_HYPDU Uncharacterized protein OS=Hypsibius dujardini OX=232323 GN=BV898_01100 PE=4 SV=1	10989	20200324_kuma64_glycopepconc_inj10ul_01.ScanId;v=1;d1=3561.3561.3	controllerType=0 controllerNumber=1 scan=3561	14.7172	3561	EThcD (ETD With Supplemental HCD)
03857:4	16	R.VLTGHDIPPRN[+1241.454]R.T	HexNAc(3)Hex(3)Fuc(1)	N[+1241]	654.809	4	2616.22	2616.21	0	0.7	43	Specific	90.45	90.45	90.45	1.3	7	>tr|A0A1W0XD65|A0A1W0XD65_HYPDU Uncharacterized protein OS=Hypsibius dujardini OX=232323 GN=BV898_01100 PE=4 SV=1	10989	20200324_kuma64_glycopepconc_inj10ul_01.ScanId;v=1;d1=4754.4754.4	controllerType=0 controllerNumber=1 scan=4754	18.9573	4754	EThcD (ETD With Supplemental HCD)
03736:4	16	R.VLTGHDIPPRN[+1241.454]R.T	HexNAc(3)Hex(3)Fuc(1)	N[+1241]	654.809	4	2616.21	2616.21	0	-0.7	43	Specific	189.47	164.42	164.42	1.79	7	>tr|A0A1W0XD65|A0A1W0XD65_HYPDU Uncharacterized protein OS=Hypsibius dujardini OX=232323 GN=BV898_01100 PE=4 SV=1	10989	20200324_kuma64_glycopepconc_inj10ul_01.ScanId;v=1;d1=4625.4625.4	controllerType=0 controllerNumber=1 scan=4625	18.5003	4625	EThcD (ETD With Supplemental HCD)
02682:4	16	R.VLTGHDIPPRN[+1241.454]R.T	HexNAc(3)Hex(3)Fuc(1)	N[+1241]	654.809	4	2616.22	2616.21	0	0.2	43	Specific	228.5	177.4	177.4	1.82	7	>tr|A0A1W0XD65|A0A1W0XD65_HYPDU Uncharacterized protein OS=Hypsibius dujardini OX=232323 GN=BV898_01100 PE=4 SV=1	10989	20200324_kuma64_glycopepconc_inj10ul_01.ScanId;v=1;d1=3502.3502.4	controllerType=0 controllerNumber=1 scan=3502	14.5126	3502	EThcD (ETD With Supplemental HCD)
02904:4	16	R.VLTGHDIPPRN[+1038.375]R.T	HexNAc(2)Hex(3)Fuc(1)	N[+1038]	604.04	4	2413.14	2413.14	0	1.4	43	Specific	16.05	16.05	16.05	0.11	7	>tr|A0A1W0XD65|A0A1W0XD65_HYPDU Uncharacterized protein OS=Hypsibius dujardini OX=232323 GN=BV898_01100 PE=4 SV=1	10989	20200324_kuma64_glycopepconc_inj10ul_01.ScanId;v=1;d1=3739.3739.4	controllerType=0 controllerNumber=1 scan=3739	15.3611	3739	EThcD (ETD With Supplemental HCD)
03459:2	29	K.C[+57.021]QVFDR.C		C[+57]	412.69	2	824.372	824.372	0	0.3	90	Specific	372.67	169.89	169.89	3.47	4	>tr|A0A1W0WR96|A0A1W0WR96_HYPDU Chitin-binding type-2 domain-containing protein OS=Hypsibius dujardini OX=232323 GN=BV898_08166 PE=4 SV=1	6228	20200324_kuma64_glycopepconc_inj10ul_01.ScanId;v=1;d1=4329.4329.3	controllerType=0 controllerNumber=1 scan=4329	17.4518	4329	HCD (High Energy Collision Dissociation)
10645:4	15	K.C[+57.021]SADSGHHGLIADTSKPSDC[+57.021]QIYDR.C		C[+57]*2	698.31	4	2790.22	2790.22	0	-0.9	70	Specific	837.81	638.67	638.67	12.99	6	>tr|A0A1W0WR75|A0A1W0WR75_HYPDU Chitin-binding type-2 domain-containing protein OS=Hypsibius dujardini OX=232323 GN=BV898_08163 PE=4 SV=1	10444	20200324_kuma64_glycopepconc_inj10ul_01.ScanId;v=1;d1=11984.11984.4	controllerType=0 controllerNumber=1 scan=11984	44.8986	11984	HCD (High Energy Collision Dissociation)
10355:5	15	K.C[+57.021]SADSGHHGLIADTSKPSDC[+57.021]QIYDR.C		C[+57]*2	558.85	5	2790.22	2790.22	0	0.6	70	Specific	546.77	546.77	546.77	7.76	6	>tr|A0A1W0WR75|A0A1W0WR75_HYPDU Chitin-binding type-2 domain-containing protein OS=Hypsibius dujardini OX=232323 GN=BV898_08163 PE=4 SV=1	10444	20200324_kuma64_glycopepconc_inj10ul_01.ScanId;v=1;d1=11675.11675.5	controllerType=0 controllerNumber=1 scan=11675	43.7718	11675	HCD (High Energy Collision Dissociation)
10628:5	15	K.C[+57.021]SADSGHHGLIADTSKPSDC[+57.021]QIYDR.C		C[+57]*2	558.85	5	2790.22	2790.22	0	0.2	70	Specific	331.19	331.19	331.19	5.63	6	>tr|A0A1W0WR75|A0A1W0WR75_HYPDU Chitin-binding type-2 domain-containing protein OS=Hypsibius dujardini OX=232323 GN=BV898_08163 PE=4 SV=1	10444	20200324_kuma64_glycopepconc_inj10ul_01.ScanId;v=1;d1=11966.11966.5	controllerType=0 controllerNumber=1 scan=11966	44.8235	11966	HCD (High Energy Collision Dissociation)
10660:5	15	K.C[+57.021]SADSGHHGLIADTSKPSDC[+57.021]QIYDR.C		C[+57]*2	558.85	5	2790.22	2790.22	0	0.8	70	Specific	314.31	314.31	314.31	5.27	6	>tr|A0A1W0WR75|A0A1W0WR75_HYPDU Chitin-binding type-2 domain-containing protein OS=Hypsibius dujardini OX=232323 GN=BV898_08163 PE=4 SV=1	10444	20200324_kuma64_glycopepconc_inj10ul_01.ScanId;v=1;d1=12000.12000.5	controllerType=0 controllerNumber=1 scan=12000	44.9554	12000	HCD (High Energy Collision Dissociation)
21117:3	196	K.AN[+1736.650]TTWGSLPYLEVDGK.T	HexNAc(4)Hex(3)Fuc(3)	N[+1737]	1163.18	3	3487.52	3487.51	0	1	41	Specific	422.96	422.96	422.96	7.09	1	>tr|A0A1W0WZM7|A0A1W0WZM7_HYPDU Uncharacterized protein OS=Hypsibius dujardini OX=232323 GN=BV898_05246 PE=4 SV=1	2263	20200324_kuma64_glycopepconc_inj10ul_01.ScanId;v=1;d1=23149.23149.3	controllerType=0 controllerNumber=1 scan=23149	85.7279	23149	HCD (High Energy Collision Dissociation)
25112:3	195	R.VIASIPLN[+1444.534]FTFTGTGTGIR.V	HexNAc(4)Hex(3)Fuc(1)	N[+1445]	1137.21	3	3409.61	3409.61	0	-0.9	707	Specific	446.11	446.11	446.11	7.09	4	>tr|A0A1W0XEQ7|A0A1W0XEQ7_HYPDU Uncharacterized protein OS=Hypsibius dujardini OX=232323 GN=BV898_00095 PE=4 SV=1	6199	20200324_kuma64_glycopepconc_inj10ul_01.ScanId;v=1;d1=27464.27464.3	controllerType=0 controllerNumber=1 scan=27464	99.5519	27464	HCD (High Energy Collision Dissociation)
00197:3	10	K.C[+57.021]SSDNEC[+57.021]HGC[+57.021]K.A		C[+57]*3	451.825	3	1353.46	1353.46	0	0.2	145	Specific	627.89	627.89	627.89	9.78	10	>tr|A0A1W0WUT3|A0A1W0WUT3_HYPDU Uncharacterized protein OS=Hypsibius dujardini OX=232323 GN=BV898_07018 PE=4 SV=1	9253	20200324_kuma64_glycopepconc_inj10ul_01.ScanId;v=1;d1=854.854.3	controllerType=0 controllerNumber=1 scan=854	5.0883	854	HCD (High Energy Collision Dissociation)
20813:3	76	K.DALTAEQIQALYPNAVSGK.D			663.682	3	1989.03	1989.03	0	1	39	Specific	763.67	763.67	763.67	12.6	3	>tr|A0A1W0WR91|A0A1W0WR91_HYPDU Chitin-binding type-2 domain-containing protein OS=Hypsibius dujardini OX=232323 GN=BV898_08182 PE=4 SV=1	14037	20200324_kuma64_glycopepconc_inj10ul_01.ScanId;v=1;d1=22826.22826.3	controllerType=0 controllerNumber=1 scan=22826	84.6278	22826	HCD (High Energy Collision Dissociation)
21105:3	76	K.DALTAEQIQALYPNAVSGK.D			663.682	3	1989.03	1989.03	0	1.4	39	Specific	620.45	620.45	620.45	9.39	3	>tr|A0A1W0WR91|A0A1W0WR91_HYPDU Chitin-binding type-2 domain-containing protein OS=Hypsibius dujardini OX=232323 GN=BV898_08182 PE=4 SV=1	14037	20200324_kuma64_glycopepconc_inj10ul_01.ScanId;v=1;d1=23136.23136.3	controllerType=0 controllerNumber=1 scan=23136	85.6835	23136	HCD (High Energy Collision Dissociation)
21175:3	76	K.DALTAEQIQALYPNAVSGK.D			663.68	3	1989.03	1989.03	0	-1.2	39	Specific	605.1	605.1	605.1	9.35	3	>tr|A0A1W0WR91|A0A1W0WR91_HYPDU Chitin-binding type-2 domain-containing protein OS=Hypsibius dujardini OX=232323 GN=BV898_08182 PE=4 SV=1	14037	20200324_kuma64_glycopepconc_inj10ul_01.ScanId;v=1;d1=23211.23211.3	controllerType=0 controllerNumber=1 scan=23211	85.946	23211	HCD (High Energy Collision Dissociation)
20971:3	9	K.DALTAEQIQDLYPNAVPGK.D			681.684	3	2043.04	2043.04	0	-0.8	39	Specific	674.88	674.88	674.88	10.59	8	>tr|A0A1W0WBQ5|A0A1W0WBQ5_HYPDU Chitin-binding type-2 domain-containing protein OS=Hypsibius dujardini OX=232323 GN=BV898_13158 PE=4 SV=1	3412	20200324_kuma64_glycopepconc_inj10ul_01.ScanId;v=1;d1=22994.22994.3	controllerType=0 controllerNumber=1 scan=22994	85.2303	22994	HCD (High Energy Collision Dissociation)
00536:3	165	K.DEAAAATQHTK.E			381.519	3	1142.54	1142.54	0	-0.1	11	Specific	537.55	399.32	399.32	7.64	1	>tr|A0A1W0WLX8|A0A1W0WLX8_HYPDU Uncharacterized protein OS=Hypsibius dujardini OX=232323 GN=BV898_09692 PE=4 SV=1	10634	20200324_kuma64_glycopepconc_inj10ul_01.ScanId;v=1;d1=1215.1215.3	controllerType=0 controllerNumber=1 scan=1215	6.3606	1215	HCD (High Energy Collision Dissociation)
25113:3	195	R.VIASIPLN[+1444.534]FTFTGTGTGIR.V	HexNAc(4)Hex(3)Fuc(1)	N[+1445]	1137.21	3	3409.61	3409.61	0	-0.9	707	Specific	271.52	192.5	192.5	4.25	4	>tr|A0A1W0XEQ7|A0A1W0XEQ7_HYPDU Uncharacterized protein OS=Hypsibius dujardini OX=232323 GN=BV898_00095 PE=4 SV=1	6199	20200324_kuma64_glycopepconc_inj10ul_01.ScanId;v=1;d1=27465.27465.3	controllerType=0 controllerNumber=1 scan=27465	99.5574	27465	EThcD (ETD With Supplemental HCD)
09783:3	189	K.N[+1216.423]ETIGC[+57.021]SSIQAIK.V	HexNAc(2)Hex(5)	C[+57], N[+1216]	879.716	3	2637.13	2637.13	0	0.2	169	Specific	558.7	406.52	406.52	7.71	1	>tr|A0A1W0WTR8|A0A1W0WTR8_HYPDU Tetraspanin OS=Hypsibius dujardini OX=232323 GN=BV898_07373 PE=3 SV=1	10055	20200324_kuma64_glycopepconc_inj10ul_01.ScanId;v=1;d1=11065.11065.3	controllerType=0 controllerNumber=1 scan=11065	41.569	11065	HCD (High Energy Collision Dissociation)
09788:3	189	K.N[+1216.423]ETIGC[+57.021]SSIQAIK.V	HexNAc(2)Hex(5)	C[+57], N[+1216]	879.716	3	2637.13	2637.13	0	0.2	169	Specific	325.49	162.71	162.71	4.58	1	>tr|A0A1W0WTR8|A0A1W0WTR8_HYPDU Tetraspanin OS=Hypsibius dujardini OX=232323 GN=BV898_07373 PE=3 SV=1	10055	20200324_kuma64_glycopepconc_inj10ul_01.ScanId;v=1;d1=11070.11070.3	controllerType=0 controllerNumber=1 scan=11070	41.5897	11070	EThcD (ETD With Supplemental HCD)
20362:3	182	K.YFFLGN[+1590.592]ITTSPK.A	HexNAc(4)Hex(3)Fuc(2)	N[+1591]	993.444	3	2978.32	2978.32	0	0	252	Specific	458.14	248.79	248.79	5.57	2	>tr|A0A1W0XEZ9|A0A1W0XEZ9_HYPDU Uncharacterized protein OS=Hypsibius dujardini OX=232323 GN=BV898_00184 PE=4 SV=1	5599	20200324_kuma64_glycopepconc_inj10ul_01.ScanId;v=1;d1=22345.22345.3	controllerType=0 controllerNumber=1 scan=22345	82.8983	22345	HCD (High Energy Collision Dissociation)
07528:3	2	K.TQAGQQGQWSSSSQQQQYNGGGQSR.Q			895.064	3	2683.18	2683.18	0	-2.7	73	Specific	162.96	140.94	140.94	0.57	11	>tr|A0A1W0XD47|A0A1W0XD47_HYPDU Uncharacterized protein OS=Hypsibius dujardini OX=232323 GN=BV898_01078 PE=4 SV=1	493	20200324_kuma64_glycopepconc_inj10ul_01.ScanId;v=1;d1=8664.8664.3	controllerType=0 controllerNumber=1 scan=8664	32.9541	8664	CID (Collision Induced Dissociation)
08318:3	2	K.TQAGQQGQWSSSSQQQQYNGGGQSR.Q			895.063	3	2683.17	2683.18	0	-3.7	73	Specific	168.67	135.09	135.09	1.17	11	>tr|A0A1W0XD47|A0A1W0XD47_HYPDU Uncharacterized protein OS=Hypsibius dujardini OX=232323 GN=BV898_01078 PE=4 SV=1	493	20200324_kuma64_glycopepconc_inj10ul_01.ScanId;v=1;d1=9505.9505.3	controllerType=0 controllerNumber=1 scan=9505	35.9768	9505	EThcD (ETD With Supplemental HCD)
20367:3	182	K.YFFLGN[+1590.592]ITTSPK.A	HexNAc(4)Hex(3)Fuc(2)	N[+1591]	993.444	3	2978.32	2978.32	0	0	252	Specific	219.79	104.76	104.76	2.36	2	>tr|A0A1W0XEZ9|A0A1W0XEZ9_HYPDU Uncharacterized protein OS=Hypsibius dujardini OX=232323 GN=BV898_00184 PE=4 SV=1	5599	20200324_kuma64_glycopepconc_inj10ul_01.ScanId;v=1;d1=22350.22350.3	controllerType=0 controllerNumber=1 scan=22350	82.9191	22350	EThcD (ETD With Supplemental HCD)
20162:3	182	K.YFFLGN[+1736.650]ITTSPK.A	HexNAc(4)Hex(3)Fuc(3)	N[+1737]	1042.13	3	3124.38	3124.38	0	0.9	252	Specific	422.98	232.01	232.01	5.08	2	>tr|A0A1W0XEZ9|A0A1W0XEZ9_HYPDU Uncharacterized protein OS=Hypsibius dujardini OX=232323 GN=BV898_00184 PE=4 SV=1	5599	20200324_kuma64_glycopepconc_inj10ul_01.ScanId;v=1;d1=22131.22131.3	controllerType=0 controllerNumber=1 scan=22131	82.1542	22131	HCD (High Energy Collision Dissociation)
20167:3	182	K.YFFLGN[+1736.650]ITTSPK.A	HexNAc(4)Hex(3)Fuc(3)	N[+1737]	1042.13	3	3124.38	3124.38	0	0.9	252	Specific	292.82	106.77	106.77	3.67	2	>tr|A0A1W0XEZ9|A0A1W0XEZ9_HYPDU Uncharacterized protein OS=Hypsibius dujardini OX=232323 GN=BV898_00184 PE=4 SV=1	5599	20200324_kuma64_glycopepconc_inj10ul_01.ScanId;v=1;d1=22136.22136.3	controllerType=0 controllerNumber=1 scan=22136	82.1752	22136	EThcD (ETD With Supplemental HCD)
15855:3	170	K.N[+1736.650]ATQFGTAVEYNFK.L	HexNAc(4)Hex(3)Fuc(3)	N[+1737]	1109.48	3	3326.41	3326.41	0	0.8	102	Specific	329.73	329.73	329.73	5.23	2	>tr|A0A1W0XAM0|A0A1W0XAM0_HYPDU Uncharacterized protein OS=Hypsibius dujardini OX=232323 GN=BV898_01512 PE=3 SV=1	8584	20200324_kuma64_glycopepconc_inj10ul_01.ScanId;v=1;d1=17536.17536.3	controllerType=0 controllerNumber=1 scan=17536	64.959	17536	HCD (High Energy Collision Dissociation)
15860:3	170	K.N[+1736.650]ATQFGTAVEYNFK.L	HexNAc(4)Hex(3)Fuc(3)	N[+1737]	1109.48	3	3326.41	3326.41	0	0.8	102	Specific	292.79	218.33	218.33	4.72	2	>tr|A0A1W0XAM0|A0A1W0XAM0_HYPDU Uncharacterized protein OS=Hypsibius dujardini OX=232323 GN=BV898_01512 PE=3 SV=1	8584	20200324_kuma64_glycopepconc_inj10ul_01.ScanId;v=1;d1=17541.17541.3	controllerType=0 controllerNumber=1 scan=17541	64.9788	17541	EThcD (ETD With Supplemental HCD)
14974:3	170	K.YDVTSGLYSN[+1590.592]ASYYNR.V	HexNAc(4)Hex(3)Fuc(2)	N[+1591]	1155.15	3	3463.43	3463.43	0	0.2	216	Specific	366.67	366.67	366.67	5.95	2	>tr|A0A1W0XAM0|A0A1W0XAM0_HYPDU Uncharacterized protein OS=Hypsibius dujardini OX=232323 GN=BV898_01512 PE=3 SV=1	8584	20200324_kuma64_glycopepconc_inj10ul_01.ScanId;v=1;d1=16597.16597.3	controllerType=0 controllerNumber=1 scan=16597	61.5379	16597	HCD (High Energy Collision Dissociation)
14978:3	170	K.YDVTSGLYSN[+1590.592]ASYYNR.V	HexNAc(4)Hex(3)Fuc(2)	N[+1591]	1155.15	3	3463.43	3463.43	0	0.2	216	Specific	259.38	211.99	211.99	4.42	2	>tr|A0A1W0XAM0|A0A1W0XAM0_HYPDU Uncharacterized protein OS=Hypsibius dujardini OX=232323 GN=BV898_01512 PE=3 SV=1	8584	20200324_kuma64_glycopepconc_inj10ul_01.ScanId;v=1;d1=16601.16601.3	controllerType=0 controllerNumber=1 scan=16601	61.552	16601	EThcD (ETD With Supplemental HCD)
12755:3	166	R.QALVDLVN[+1241.454]QTK.L	HexNAc(3)Hex(3)Fuc(1)	N[+1241]	824.053	3	2470.14	2470.14	0	-0.2	176	Specific	582.43	419.8	419.8	8.6	2	>tr|A0A1W0WQ58|A0A1W0WQ58_HYPDU Alkylglycerone-phosphate synthase OS=Hypsibius dujardini OX=232323 GN=BV898_08568 PE=3 SV=1	10641	20200324_kuma64_glycopepconc_inj10ul_01.ScanId;v=1;d1=14232.14232.3	controllerType=0 controllerNumber=1 scan=14232	52.9467	14232	HCD (High Energy Collision Dissociation)
12758:3	166	R.QALVDLVN[+1241.454]QTK.L	HexNAc(3)Hex(3)Fuc(1)	N[+1241]	824.053	3	2470.14	2470.14	0	-0.2	176	Specific	368.02	226.75	226.75	5.16	2	>tr|A0A1W0WQ58|A0A1W0WQ58_HYPDU Alkylglycerone-phosphate synthase OS=Hypsibius dujardini OX=232323 GN=BV898_08568 PE=3 SV=1	10641	20200324_kuma64_glycopepconc_inj10ul_01.ScanId;v=1;d1=14235.14235.3	controllerType=0 controllerNumber=1 scan=14235	52.955	14235	EThcD (ETD With Supplemental HCD)
12985:5	149	K.DIYYRDEIGN[+1378.476]ISSSHVRK.I	HexNAc(2)Hex(6)	N[+1378]	706.917	5	3530.56	3530.55	0	0.6	1643	Specific	536.7	536.46	536.46	6.06	4	>tr|A0A1W0X928|A0A1W0X928_HYPDU Dolichyl-diphosphooligosaccharide--protein glycosyltransferase subunit 1 OS=Hypsibius dujardini OX=232323 GN=BV898_02239 PE=3 SV=1	13281	20200324_kuma64_glycopepconc_inj10ul_01.ScanId;v=1;d1=14478.14478.5	controllerType=0 controllerNumber=1 scan=14478	53.8342	14478	EThcD (ETD With Supplemental HCD)
12955:5	149	K.DIYYRDEIGN[+1378.476]ISSSHVRK.I	HexNAc(2)Hex(6)	N[+1378]	706.917	5	3530.55	3530.55	0	0.3	1643	Specific	383.58	383.58	383.58	5.58	4	>tr|A0A1W0X928|A0A1W0X928_HYPDU Dolichyl-diphosphooligosaccharide--protein glycosyltransferase subunit 1 OS=Hypsibius dujardini OX=232323 GN=BV898_02239 PE=3 SV=1	13281	20200324_kuma64_glycopepconc_inj10ul_01.ScanId;v=1;d1=14446.14446.5	controllerType=0 controllerNumber=1 scan=14446	53.7126	14446	EThcD (ETD With Supplemental HCD)
14514:4	149	K.DIYYRDEIGN[+1540.529]ISSSHVR.K	HexNAc(2)Hex(7)	N[+1541]	891.884	4	3564.52	3564.51	0	1	1643	Specific	376.28	376.28	376.28	5.95	4	>tr|A0A1W0X928|A0A1W0X928_HYPDU Dolichyl-diphosphooligosaccharide--protein glycosyltransferase subunit 1 OS=Hypsibius dujardini OX=232323 GN=BV898_02239 PE=3 SV=1	13281	20200324_kuma64_glycopepconc_inj10ul_01.ScanId;v=1;d1=16106.16106.4	controllerType=0 controllerNumber=1 scan=16106	59.7571	16106	EThcD (ETD With Supplemental HCD)
08918:4	2	R.QYGQGHDSDAQYGRGNQQQQHFSPSDVQQK.L			855.384	4	3418.52	3418.52	0	-0.8	98	Specific	131.79	131.79	131.79	1.6	11	>tr|A0A1W0XD47|A0A1W0XD47_HYPDU Uncharacterized protein OS=Hypsibius dujardini OX=232323 GN=BV898_01078 PE=4 SV=1	493	20200324_kuma64_glycopepconc_inj10ul_01.ScanId;v=1;d1=10143.10143.4	controllerType=0 controllerNumber=1 scan=10143	38.2526	10143	CID (Collision Induced Dissociation)
09452:4	2	R.QYGQGHDSDAQYGRGNQQQQHFSPSDVQQK.L			855.384	4	3418.52	3418.52	0	-0.7	98	Specific	161.21	135.45	135.45	1.3	11	>tr|A0A1W0XD47|A0A1W0XD47_HYPDU Uncharacterized protein OS=Hypsibius dujardini OX=232323 GN=BV898_01078 PE=4 SV=1	493	20200324_kuma64_glycopepconc_inj10ul_01.ScanId;v=1;d1=10713.10713.4	controllerType=0 controllerNumber=1 scan=10713	40.3161	10713	HCD (High Energy Collision Dissociation)
14510:4	149	K.DIYYRDEIGN[+1540.529]ISSSHVR.K	HexNAc(2)Hex(7)	N[+1541]	891.884	4	3564.52	3564.51	0	1	1643	Specific	206.31	121.65	121.65	2.24	4	>tr|A0A1W0X928|A0A1W0X928_HYPDU Dolichyl-diphosphooligosaccharide--protein glycosyltransferase subunit 1 OS=Hypsibius dujardini OX=232323 GN=BV898_02239 PE=3 SV=1	13281	20200324_kuma64_glycopepconc_inj10ul_01.ScanId;v=1;d1=16102.16102.4	controllerType=0 controllerNumber=1 scan=16102	59.7426	16102	HCD (High Energy Collision Dissociation)
10417:5	2	R.QYGQGHDSDAQYGRGNQQQQHFSPSDVQQK.L			684.509	5	3418.51	3418.52	0	-1.2	98	Specific	215	215	215	1.81	11	>tr|A0A1W0XD47|A0A1W0XD47_HYPDU Uncharacterized protein OS=Hypsibius dujardini OX=232323 GN=BV898_01078 PE=4 SV=1	493	20200324_kuma64_glycopepconc_inj10ul_01.ScanId;v=1;d1=11741.11741.5	controllerType=0 controllerNumber=1 scan=11741	44.0042	11741	EThcD (ETD With Supplemental HCD)
22392:4	148	K.AALN[+1864.634]GSTVVRPLLFEFPKDR.N	HexNAc(2)Hex(9)	N[+1865]	1024.47	4	4094.87	4094.87	0	0.7	768	Specific	631.23	602.44	602.44	9.45	2	>tr|A0A1W0X801|A0A1W0X801_HYPDU Lysosomal alpha-glucosidase OS=Hypsibius dujardini OX=232323 GN=BV898_02837 PE=3 SV=1	8083	20200324_kuma64_glycopepconc_inj10ul_01.ScanId;v=1;d1=24514.24514.4	controllerType=0 controllerNumber=1 scan=24514	90.2559	24514	EThcD (ETD With Supplemental HCD)
22277:4	148	K.AALN[+1864.634]GSTVVRPLLFEFPKDR.N	HexNAc(2)Hex(9)	N[+1865]	1024.47	4	4094.87	4094.87	0	0.8	768	Specific	616.41	616.41	616.41	9.45	2	>tr|A0A1W0X801|A0A1W0X801_HYPDU Lysosomal alpha-glucosidase OS=Hypsibius dujardini OX=232323 GN=BV898_02837 PE=3 SV=1	8083	20200324_kuma64_glycopepconc_inj10ul_01.ScanId;v=1;d1=24392.24392.4	controllerType=0 controllerNumber=1 scan=24392	89.8395	24392	EThcD (ETD With Supplemental HCD)
22576:3	3	K.DLYANTVLSGGTTMYPGIADR.M			739.028	3	2215.07	2215.07	0	-0.2	292	Specific	399.96	399.96	399.96	7.1	15	>tr|A0A1W0X752|A0A1W0X752_HYPDU Actin, cytoplasmic 1 OS=Hypsibius dujardini OX=232323 GN=BV898_02877 PE=3 SV=1	2283	20200324_kuma64_glycopepconc_inj10ul_01.ScanId;v=1;d1=24710.24710.3	controllerType=0 controllerNumber=1 scan=24710	90.8666	24710	HCD (High Energy Collision Dissociation)
22577:3	3	K.DLYANTVLSGGTTMYPGIADR.M			739.028	3	2215.07	2215.07	0	-0.2	292	Specific	346.31	346.31	346.31	5.75	15	>tr|A0A1W0X752|A0A1W0X752_HYPDU Actin, cytoplasmic 1 OS=Hypsibius dujardini OX=232323 GN=BV898_02877 PE=3 SV=1	2283	20200324_kuma64_glycopepconc_inj10ul_01.ScanId;v=1;d1=24711.24711.3	controllerType=0 controllerNumber=1 scan=24711	90.8747	24711	EThcD (ETD With Supplemental HCD)
04051:5	208	K.DQQHQQSPSNHPAGLPPPSTSHPK.S			515.252	5	2572.23	2572.23	0	0.9	344	Specific	332.37	332.37	332.37	5.46	1	>tr|A0A1W0XA06|A0A1W0XA06_HYPDU Glutamate receptor-interacting protein 2 OS=Hypsibius dujardini OX=232323 GN=BV898_01905 PE=4 SV=1	10893	20200324_kuma64_glycopepconc_inj10ul_01.ScanId;v=1;d1=4961.4961.5	controllerType=0 controllerNumber=1 scan=4961	19.6877	4961	HCD (High Energy Collision Dissociation)
15628:3	44	K.DQSAQLISASAHQVAAPVPK.K			673.361	3	2018.07	2018.07	0	0.4	198	Specific	954.01	939.36	939.36	16.95	4	>tr|A0A1W0WDE3|A0A1W0WDE3_HYPDU Uncharacterized protein OS=Hypsibius dujardini OX=232323 GN=BV898_12544 PE=4 SV=1	6510	20200324_kuma64_glycopepconc_inj10ul_01.ScanId;v=1;d1=17294.17294.3	controllerType=0 controllerNumber=1 scan=17294	64.0553	17294	HCD (High Energy Collision Dissociation)
02970:2	3	K.DSYVGDEAQSK.R			599.765	2	1198.52	1198.52	0	-0.1	51	Specific	463.83	440.56	440.56	7.43	15	>tr|A0A1W0X752|A0A1W0X752_HYPDU Actin, cytoplasmic 1 OS=Hypsibius dujardini OX=232323 GN=BV898_02877 PE=3 SV=1	2283	20200324_kuma64_glycopepconc_inj10ul_01.ScanId;v=1;d1=3809.3809.4	controllerType=0 controllerNumber=1 scan=3809	15.6073	3809	HCD (High Energy Collision Dissociation)
03168:2	3	K.DSYVGDEAQSK.R			599.765	2	1198.52	1198.52	0	-0.3	51	Specific	403.01	397.72	397.72	7.23	15	>tr|A0A1W0X752|A0A1W0X752_HYPDU Actin, cytoplasmic 1 OS=Hypsibius dujardini OX=232323 GN=BV898_02877 PE=3 SV=1	2283	20200324_kuma64_glycopepconc_inj10ul_01.ScanId;v=1;d1=4020.4020.4	controllerType=0 controllerNumber=1 scan=4020	16.3653	4020	HCD (High Energy Collision Dissociation)
02972:2	3	K.DSYVGDEAQSK.R			599.765	2	1198.52	1198.52	0	-0.1	51	Specific	311.24	244.69	244.69	4.07	15	>tr|A0A1W0X752|A0A1W0X752_HYPDU Actin, cytoplasmic 1 OS=Hypsibius dujardini OX=232323 GN=BV898_02877 PE=3 SV=1	2283	20200324_kuma64_glycopepconc_inj10ul_01.ScanId;v=1;d1=3811.3811.4	controllerType=0 controllerNumber=1 scan=3811	15.6127	3811	EThcD (ETD With Supplemental HCD)
03170:2	3	K.DSYVGDEAQSK.R			599.765	2	1198.52	1198.52	0	-0.3	51	Specific	224.58	208.07	208.07	2.21	15	>tr|A0A1W0X752|A0A1W0X752_HYPDU Actin, cytoplasmic 1 OS=Hypsibius dujardini OX=232323 GN=BV898_02877 PE=3 SV=1	2283	20200324_kuma64_glycopepconc_inj10ul_01.ScanId;v=1;d1=4022.4022.4	controllerType=0 controllerNumber=1 scan=4022	16.3743	4022	EThcD (ETD With Supplemental HCD)
13362:3	50	K.DYPDNQAIPSPRPIQC[+57.021]NPAK.P		C[+57]	761.039	3	2281.1	2281.1	0	0.2	57	Specific	718.79	693.52	693.52	11.95	2	>tr|A0A1W0WRA2|A0A1W0WRA2_HYPDU Chitin-binding type-2 domain-containing protein OS=Hypsibius dujardini OX=232323 GN=BV898_08195 PE=4 SV=1	7643	20200324_kuma64_glycopepconc_inj10ul_01.ScanId;v=1;d1=14880.14880.3	controllerType=0 controllerNumber=1 scan=14880	55.3048	14880	HCD (High Energy Collision Dissociation)
13079:3	50	K.DYPDNQAIPSPRPIQC[+57.021]NPAK.P		C[+57]	761.039	3	2281.1	2281.1	0	0.4	57	Specific	655.6	655.6	655.6	10.78	2	>tr|A0A1W0WRA2|A0A1W0WRA2_HYPDU Chitin-binding type-2 domain-containing protein OS=Hypsibius dujardini OX=232323 GN=BV898_08195 PE=4 SV=1	7643	20200324_kuma64_glycopepconc_inj10ul_01.ScanId;v=1;d1=14578.14578.3	controllerType=0 controllerNumber=1 scan=14578	54.2028	14578	HCD (High Energy Collision Dissociation)
13365:3	50	K.DYPDNQAIPSPRPIQC[+57.021]NPAK.P		C[+57]	761.039	3	2281.1	2281.1	0	0.2	57	Specific	315.4	315.4	315.4	5.56	2	>tr|A0A1W0WRA2|A0A1W0WRA2_HYPDU Chitin-binding type-2 domain-containing protein OS=Hypsibius dujardini OX=232323 GN=BV898_08195 PE=4 SV=1	7643	20200324_kuma64_glycopepconc_inj10ul_01.ScanId;v=1;d1=14883.14883.3	controllerType=0 controllerNumber=1 scan=14883	55.3175	14883	EThcD (ETD With Supplemental HCD)
17446:4	32	K.DYPDNQAIPSPRPIQC[+57.021]NPAKPGFYADTSASSK.C		C[+57]	873.918	4	3492.65	3492.65	0	0.3	56	Specific	727.52	727.52	727.52	12.45	3	>tr|A0A1W0WR79|A0A1W0WR79_HYPDU Chitin-binding type-2 domain-containing protein OS=Hypsibius dujardini OX=232323 GN=BV898_08168 PE=4 SV=1	1842	20200324_kuma64_glycopepconc_inj10ul_01.ScanId;v=1;d1=19233.19233.4	controllerType=0 controllerNumber=1 scan=19233	71.3057	19233	HCD (High Energy Collision Dissociation)
17751:4	32	K.DYPDNQAIPSPRPIQC[+57.021]NPAKPGFYADTSASSK.C		C[+57]	873.918	4	3492.65	3492.65	0	0.2	56	Specific	696.17	696.17	696.17	11.45	3	>tr|A0A1W0WR79|A0A1W0WR79_HYPDU Chitin-binding type-2 domain-containing protein OS=Hypsibius dujardini OX=232323 GN=BV898_08168 PE=4 SV=1	1842	20200324_kuma64_glycopepconc_inj10ul_01.ScanId;v=1;d1=19558.19558.4	controllerType=0 controllerNumber=1 scan=19558	72.5056	19558	EThcD (ETD With Supplemental HCD)
17746:4	32	K.DYPDNQAIPSPRPIQC[+57.021]NPAKPGFYADTSASSK.C		C[+57]	873.918	4	3492.65	3492.65	0	0.2	56	Specific	601.62	601.62	601.62	10.45	3	>tr|A0A1W0WR79|A0A1W0WR79_HYPDU Chitin-binding type-2 domain-containing protein OS=Hypsibius dujardini OX=232323 GN=BV898_08168 PE=4 SV=1	1842	20200324_kuma64_glycopepconc_inj10ul_01.ScanId;v=1;d1=19553.19553.4	controllerType=0 controllerNumber=1 scan=19553	72.4841	19553	HCD (High Energy Collision Dissociation)
17999:4	32	K.DYPDNQAIPSPRPIQC[+57.021]NPAKPGFYADTSASSK.C		C[+57]	873.919	4	3492.65	3492.65	0	1	56	Specific	549.62	549.62	549.62	8.38	3	>tr|A0A1W0WR79|A0A1W0WR79_HYPDU Chitin-binding type-2 domain-containing protein OS=Hypsibius dujardini OX=232323 GN=BV898_08168 PE=4 SV=1	1842	20200324_kuma64_glycopepconc_inj10ul_01.ScanId;v=1;d1=19823.19823.4	controllerType=0 controllerNumber=1 scan=19823	73.476	19823	HCD (High Energy Collision Dissociation)
18004:4	32	K.DYPDNQAIPSPRPIQC[+57.021]NPAKPGFYADTSASSK.C		C[+57]	873.919	4	3492.65	3492.65	0	1	56	Specific	522.16	522.16	522.16	8.14	3	>tr|A0A1W0WR79|A0A1W0WR79_HYPDU Chitin-binding type-2 domain-containing protein OS=Hypsibius dujardini OX=232323 GN=BV898_08168 PE=4 SV=1	1842	20200324_kuma64_glycopepconc_inj10ul_01.ScanId;v=1;d1=19828.19828.4	controllerType=0 controllerNumber=1 scan=19828	73.5128	19828	EThcD (ETD With Supplemental HCD)
58856:4	32	K.DYPDNQAIPSPRPIQC[+57.021]NPAKPGFYADTSASSK.C		C[+57]	873.918	4	3492.65	3492.65	0	0.7	56	Specific	294.38	294.38	294.38	5.9	3	>tr|A0A1W0WR79|A0A1W0WR79_HYPDU Chitin-binding type-2 domain-containing protein OS=Hypsibius dujardini OX=232323 GN=BV898_08168 PE=4 SV=1	1842	20200324_kuma64_glycopepconc_inj10ul_01.ScanId;v=1;d1=69116.69116.4	controllerType=0 controllerNumber=1 scan=69116	230.933	69116	HCD (High Energy Collision Dissociation)
13920:3	11	K.DYPDNQAIPSPRPITC[+57.021]NPAK.P		C[+57]	752.035	3	2254.09	2254.09	0	-0.5	120	Specific	668.87	668.87	668.87	10.77	6	>tr|A0A1W0WR89|A0A1W0WR89_HYPDU Chitin-binding type-2 domain-containing protein OS=Hypsibius dujardini OX=232323 GN=BV898_08167 PE=4 SV=1	1239	20200324_kuma64_glycopepconc_inj10ul_01.ScanId;v=1;d1=15473.15473.3	controllerType=0 controllerNumber=1 scan=15473	57.4465	15473	HCD (High Energy Collision Dissociation)
13580:3	11	K.DYPDNQAIPSPRPITC[+57.021]NPAK.P		C[+57]	752.035	3	2254.09	2254.09	0	-0.1	120	Specific	623.76	623.76	623.76	9.95	6	>tr|A0A1W0WR89|A0A1W0WR89_HYPDU Chitin-binding type-2 domain-containing protein OS=Hypsibius dujardini OX=232323 GN=BV898_08167 PE=4 SV=1	1239	20200324_kuma64_glycopepconc_inj10ul_01.ScanId;v=1;d1=15112.15112.3	controllerType=0 controllerNumber=1 scan=15112	56.1518	15112	HCD (High Energy Collision Dissociation)
13925:3	11	K.DYPDNQAIPSPRPITC[+57.021]NPAK.P		C[+57]	752.035	3	2254.09	2254.09	0	-0.5	120	Specific	343.44	343.44	343.44	5.87	6	>tr|A0A1W0WR89|A0A1W0WR89_HYPDU Chitin-binding type-2 domain-containing protein OS=Hypsibius dujardini OX=232323 GN=BV898_08167 PE=4 SV=1	1239	20200324_kuma64_glycopepconc_inj10ul_01.ScanId;v=1;d1=15478.15478.3	controllerType=0 controllerNumber=1 scan=15478	57.4691	15478	EThcD (ETD With Supplemental HCD)
13584:3	11	K.DYPDNQAIPSPRPITC[+57.021]NPAK.P		C[+57]	752.035	3	2254.09	2254.09	0	-0.1	120	Specific	317.42	317.42	317.42	5.56	6	>tr|A0A1W0WR89|A0A1W0WR89_HYPDU Chitin-binding type-2 domain-containing protein OS=Hypsibius dujardini OX=232323 GN=BV898_08167 PE=4 SV=1	1239	20200324_kuma64_glycopepconc_inj10ul_01.ScanId;v=1;d1=15116.15116.3	controllerType=0 controllerNumber=1 scan=15116	56.1707	15116	EThcD (ETD With Supplemental HCD)
17593:4	11	K.DYPDNQAIPSPRPITC[+57.021]NPAKPGFYADTSASSK.C		C[+57]	867.165	4	3465.64	3465.64	0	0.5	120	Specific	768.34	768.34	768.34	13.28	6	>tr|A0A1W0WR89|A0A1W0WR89_HYPDU Chitin-binding type-2 domain-containing protein OS=Hypsibius dujardini OX=232323 GN=BV898_08167 PE=4 SV=1	1239	20200324_kuma64_glycopepconc_inj10ul_01.ScanId;v=1;d1=19390.19390.4	controllerType=0 controllerNumber=1 scan=19390	71.8889	19390	EThcD (ETD With Supplemental HCD)
17873:4	11	K.DYPDNQAIPSPRPITC[+57.021]NPAKPGFYADTSASSK.C		C[+57]	867.165	4	3465.64	3465.64	0	0.4	120	Specific	659.36	659.36	659.36	11.28	6	>tr|A0A1W0WR89|A0A1W0WR89_HYPDU Chitin-binding type-2 domain-containing protein OS=Hypsibius dujardini OX=232323 GN=BV898_08167 PE=4 SV=1	1239	20200324_kuma64_glycopepconc_inj10ul_01.ScanId;v=1;d1=19689.19689.4	controllerType=0 controllerNumber=1 scan=19689	72.997	19689	HCD (High Energy Collision Dissociation)
17590:4	11	K.DYPDNQAIPSPRPITC[+57.021]NPAKPGFYADTSASSK.C		C[+57]	867.165	4	3465.64	3465.64	0	0.5	120	Specific	541.01	541.01	541.01	8.38	6	>tr|A0A1W0WR89|A0A1W0WR89_HYPDU Chitin-binding type-2 domain-containing protein OS=Hypsibius dujardini OX=232323 GN=BV898_08167 PE=4 SV=1	1239	20200324_kuma64_glycopepconc_inj10ul_01.ScanId;v=1;d1=19387.19387.4	controllerType=0 controllerNumber=1 scan=19387	71.8757	19387	HCD (High Energy Collision Dissociation)
18156:4	11	K.DYPDNQAIPSPRPITC[+57.021]NPAKPGFYADTSASSK.C		C[+57]	867.164	4	3465.64	3465.64	0	-0.5	120	Specific	527.51	527.51	527.51	8.13	6	>tr|A0A1W0WR89|A0A1W0WR89_HYPDU Chitin-binding type-2 domain-containing protein OS=Hypsibius dujardini OX=232323 GN=BV898_08167 PE=4 SV=1	1239	20200324_kuma64_glycopepconc_inj10ul_01.ScanId;v=1;d1=19990.19990.4	controllerType=0 controllerNumber=1 scan=19990	74.1161	19990	EThcD (ETD With Supplemental HCD)
18152:4	11	K.DYPDNQAIPSPRPITC[+57.021]NPAKPGFYADTSASSK.C		C[+57]	867.164	4	3465.64	3465.64	0	-0.5	120	Specific	496.21	496.21	496.21	7.98	6	>tr|A0A1W0WR89|A0A1W0WR89_HYPDU Chitin-binding type-2 domain-containing protein OS=Hypsibius dujardini OX=232323 GN=BV898_08167 PE=4 SV=1	1239	20200324_kuma64_glycopepconc_inj10ul_01.ScanId;v=1;d1=19986.19986.4	controllerType=0 controllerNumber=1 scan=19986	74.0971	19986	HCD (High Energy Collision Dissociation)
18613:2	29	K.DYPNLAVIPSPR.S			671.362	2	1341.72	1341.72	0	0.4	58	Specific	680.09	653.73	653.73	10.78	4	>tr|A0A1W0WR96|A0A1W0WR96_HYPDU Chitin-binding type-2 domain-containing protein OS=Hypsibius dujardini OX=232323 GN=BV898_08166 PE=4 SV=1	6228	20200324_kuma64_glycopepconc_inj10ul_01.ScanId;v=1;d1=20478.20478.3	controllerType=0 controllerNumber=1 scan=20478	75.9229	20478	HCD (High Energy Collision Dissociation)
18618:2	29	K.DYPNLAVIPSPR.S			671.362	2	1341.72	1341.72	0	0.4	58	Specific	546.1	474.58	474.58	7.88	4	>tr|A0A1W0WR96|A0A1W0WR96_HYPDU Chitin-binding type-2 domain-containing protein OS=Hypsibius dujardini OX=232323 GN=BV898_08166 PE=4 SV=1	6228	20200324_kuma64_glycopepconc_inj10ul_01.ScanId;v=1;d1=20483.20483.3	controllerType=0 controllerNumber=1 scan=20483	75.9566	20483	EThcD (ETD With Supplemental HCD)
03175:3	6	K.EAQC[+57.021]QLTRPSEAR.Q		C[+57]	515.92	3	1545.74	1545.74	0	0.3	2712	Specific	524.51	459.89	459.89	7.64	16	>tr|A0A1W0XEP6|A0A1W0XEP6_HYPDU Putative Apolipoprotein B-100 OS=Hypsibius dujardini OX=232323 GN=BV898_00099 PE=4 SV=1	9499	20200324_kuma64_glycopepconc_inj10ul_01.ScanId;v=1;d1=4027.4027.3	controllerType=0 controllerNumber=1 scan=4027	16.3908	4027	HCD (High Energy Collision Dissociation)
04556:3	85	K.EGVVPKPSSSAAEAPK.K			518.611	3	1553.82	1553.82	0	0.3	154	Specific	752.52	752.52	752.52	12.95	2	>tr|A0A1W0WE33|A0A1W0WE33_HYPDU 60S ribosomal protein L17 OS=Hypsibius dujardini OX=232323 GN=BV898_12316 PE=3 SV=1	5614	20200324_kuma64_glycopepconc_inj10ul_01.ScanId;v=1;d1=5498.5498.3	controllerType=0 controllerNumber=1 scan=5498	21.6081	5498	HCD (High Energy Collision Dissociation)
07191:2	3	K.EITALAPSTM[+15.995]K.I		M[+16]	589.31	2	1177.61	1177.61	0	0.2	316	Specific	206.54	206.54	206.54	2.36	15	>tr|A0A1W0X752|A0A1W0X752_HYPDU Actin, cytoplasmic 1 OS=Hypsibius dujardini OX=232323 GN=BV898_02877 PE=3 SV=1	2283	20200324_kuma64_glycopepconc_inj10ul_01.ScanId;v=1;d1=8306.8306.5	controllerType=0 controllerNumber=1 scan=8306	31.6838	8306	EThcD (ETD With Supplemental HCD)
09422:3	20	K.EQPSPSGAPSVAPSGAPSGAPSNRPTPAPAK.G			956.481	3	2867.43	2867.43	0	-0.4	343	Specific	781.54	781.54	781.54	13.27	3	>tr|A0A1W0WW70|A0A1W0WW70_HYPDU Uncharacterized protein OS=Hypsibius dujardini OX=232323 GN=BV898_06439 PE=4 SV=1	7749	20200324_kuma64_glycopepconc_inj10ul_01.ScanId;v=1;d1=10681.10681.3	controllerType=0 controllerNumber=1 scan=10681	40.1946	10681	HCD (High Energy Collision Dissociation)
12947:4	120	K.ESLSGSSSHSHQPPPEAAYSFHHSSQPSPTQLEEQSK.A			1001.46	4	4002.82	4002.81	0	0.6	61	Specific	673.26	673.26	673.26	10.96	1	>tr|A0A1W0WLC0|A0A1W0WLC0_HYPDU Uncharacterized protein OS=Hypsibius dujardini OX=232323 GN=BV898_09926 PE=4 SV=1	435	20200324_kuma64_glycopepconc_inj10ul_01.ScanId;v=1;d1=14437.14437.4	controllerType=0 controllerNumber=1 scan=14437	53.6792	14437	HCD (High Energy Collision Dissociation)
12729:5	120	K.ESLSGSSSHSHQPPPEAAYSFHHSSQPSPTQLEEQSK.A			801.369	5	4002.81	4002.81	0	0.3	61	Specific	609.27	609.27	609.27	10.39	1	>tr|A0A1W0WLC0|A0A1W0WLC0_HYPDU Uncharacterized protein OS=Hypsibius dujardini OX=232323 GN=BV898_09926 PE=4 SV=1	435	20200324_kuma64_glycopepconc_inj10ul_01.ScanId;v=1;d1=14205.14205.5	controllerType=0 controllerNumber=1 scan=14205	52.8586	14205	EThcD (ETD With Supplemental HCD)
12727:5	120	K.ESLSGSSSHSHQPPPEAAYSFHHSSQPSPTQLEEQSK.A			801.369	5	4002.81	4002.81	0	0.3	61	Specific	580.14	580.14	580.14	9.39	1	>tr|A0A1W0WLC0|A0A1W0WLC0_HYPDU Uncharacterized protein OS=Hypsibius dujardini OX=232323 GN=BV898_09926 PE=4 SV=1	435	20200324_kuma64_glycopepconc_inj10ul_01.ScanId;v=1;d1=14203.14203.5	controllerType=0 controllerNumber=1 scan=14203	52.8464	14203	HCD (High Energy Collision Dissociation)
12841:4	120	K.ESLSGSSSHSHQPPPEAAYSFHHSSQPSPTQLEEQSK.A			1001.71	4	4003.81	4002.81	1	-1.1	61	Specific	551.19	551.19	551.19	8.06	1	>tr|A0A1W0WLC0|A0A1W0WLC0_HYPDU Uncharacterized protein OS=Hypsibius dujardini OX=232323 GN=BV898_09926 PE=4 SV=1	435	20200324_kuma64_glycopepconc_inj10ul_01.ScanId;v=1;d1=14324.14324.4	controllerType=0 controllerNumber=1 scan=14324	53.2807	14324	HCD (High Energy Collision Dissociation)
06642:3	26	K.ESQGNAAAAGNAGTAGAGQSSSINQASHQADQDK.T			1067.15	3	3199.42	3199.42	0	0.4	326	Specific	1082.96	936.9	936.9	19.45	3	>tr|A0A1W0WXB0|A0A1W0WXB0_HYPDU Uncharacterized protein OS=Hypsibius dujardini OX=232323 GN=BV898_06106 PE=4 SV=1	6855	20200324_kuma64_glycopepconc_inj10ul_01.ScanId;v=1;d1=7721.7721.3	controllerType=0 controllerNumber=1 scan=7721	29.5994	7721	HCD (High Energy Collision Dissociation)
05959:4	26	K.ESQGNAAAAGNAGTAGAGQSSSINQASHQADQDK.T			800.611	4	3199.42	3199.42	0	0.4	326	Specific	1057.86	1057.86	1057.86	19.28	3	>tr|A0A1W0WXB0|A0A1W0WXB0_HYPDU Uncharacterized protein OS=Hypsibius dujardini OX=232323 GN=BV898_06106 PE=4 SV=1	6855	20200324_kuma64_glycopepconc_inj10ul_01.ScanId;v=1;d1=6993.6993.4	controllerType=0 controllerNumber=1 scan=6993	26.9684	6993	HCD (High Energy Collision Dissociation)
06253:4	26	K.ESQGNAAAAGNAGTAGAGQSSSINQASHQADQDK.T			800.612	4	3199.43	3199.42	0	1.3	326	Specific	1033.1	1033.1	1033.1	17.89	3	>tr|A0A1W0WXB0|A0A1W0WXB0_HYPDU Uncharacterized protein OS=Hypsibius dujardini OX=232323 GN=BV898_06106 PE=4 SV=1	6855	20200324_kuma64_glycopepconc_inj10ul_01.ScanId;v=1;d1=7307.7307.4	controllerType=0 controllerNumber=1 scan=7307	28.1026	7307	HCD (High Energy Collision Dissociation)
05962:4	26	K.ESQGNAAAAGNAGTAGAGQSSSINQASHQADQDK.T			800.611	4	3199.42	3199.42	0	0.4	326	Specific	814.32	775.41	775.41	14.28	3	>tr|A0A1W0WXB0|A0A1W0WXB0_HYPDU Uncharacterized protein OS=Hypsibius dujardini OX=232323 GN=BV898_06106 PE=4 SV=1	6855	20200324_kuma64_glycopepconc_inj10ul_01.ScanId;v=1;d1=6996.6996.4	controllerType=0 controllerNumber=1 scan=6996	26.9804	6996	EThcD (ETD With Supplemental HCD)
06256:4	26	K.ESQGNAAAAGNAGTAGAGQSSSINQASHQADQDK.T			800.612	4	3199.43	3199.42	0	1.3	326	Specific	732.35	714.44	714.44	11.89	3	>tr|A0A1W0WXB0|A0A1W0WXB0_HYPDU Uncharacterized protein OS=Hypsibius dujardini OX=232323 GN=BV898_06106 PE=4 SV=1	6855	20200324_kuma64_glycopepconc_inj10ul_01.ScanId;v=1;d1=7310.7310.4	controllerType=0 controllerNumber=1 scan=7310	28.1141	7310	EThcD (ETD With Supplemental HCD)
06646:3	26	K.ESQGNAAAAGNAGTAGAGQSSSINQASHQADQDK.T			1067.15	3	3199.42	3199.42	0	0.4	326	Specific	695.61	695.61	695.61	11.45	3	>tr|A0A1W0WXB0|A0A1W0WXB0_HYPDU Uncharacterized protein OS=Hypsibius dujardini OX=232323 GN=BV898_06106 PE=4 SV=1	6855	20200324_kuma64_glycopepconc_inj10ul_01.ScanId;v=1;d1=7725.7725.3	controllerType=0 controllerNumber=1 scan=7725	29.6141	7725	CID (Collision Induced Dissociation)
06645:3	26	K.ESQGNAAAAGNAGTAGAGQSSSINQASHQADQDK.T			1067.15	3	3199.42	3199.42	0	0.4	326	Specific	303.26	281.52	281.52	4.98	3	>tr|A0A1W0WXB0|A0A1W0WXB0_HYPDU Uncharacterized protein OS=Hypsibius dujardini OX=232323 GN=BV898_06106 PE=4 SV=1	6855	20200324_kuma64_glycopepconc_inj10ul_01.ScanId;v=1;d1=7724.7724.3	controllerType=0 controllerNumber=1 scan=7724	29.6071	7724	EThcD (ETD With Supplemental HCD)
21060:3	2	R.YGGFGGPNRPDLAYGQQYGSSSLGFEGR.R			979.79	3	2937.36	2937.36	0	0.3	264	Specific	26.63	26.63	26.63	1.6	11	>tr|A0A1W0XD47|A0A1W0XD47_HYPDU Uncharacterized protein OS=Hypsibius dujardini OX=232323 GN=BV898_01078 PE=4 SV=1	493	20200324_kuma64_glycopepconc_inj10ul_01.ScanId;v=1;d1=23089.23089.3	controllerType=0 controllerNumber=1 scan=23089	85.5474	23089	CID (Collision Induced Dissociation)
21023:3	2	R.YGGFGGPNRPDLAYGQQYGSSSLGFEGR.R			979.791	3	2937.36	2937.36	0	0.9	264	Specific	50.07	50.07	50.07	1.6	11	>tr|A0A1W0XD47|A0A1W0XD47_HYPDU Uncharacterized protein OS=Hypsibius dujardini OX=232323 GN=BV898_01078 PE=4 SV=1	493	20200324_kuma64_glycopepconc_inj10ul_01.ScanId;v=1;d1=23049.23049.3	controllerType=0 controllerNumber=1 scan=23049	85.4079	23049	CID (Collision Induced Dissociation)
14113:3	184	K.ESTLHLVLR.L			356.545	3	1067.62	1067.62	0	-0.4	64	Specific	484.38	484.38	484.38	6.9	2	>tr|A0A1W0WJF2|A0A1W0WJF2_HYPDU Ubiquitin-40S ribosomal protein S27a OS=Hypsibius dujardini OX=232323 GN=BV898_10635 PE=3 SV=1	1934	20200324_kuma64_glycopepconc_inj10ul_01.ScanId;v=1;d1=15679.15679.3	controllerType=0 controllerNumber=1 scan=15679	58.1943	15679	HCD (High Energy Collision Dissociation)
20683:4	147	R.QNTWC[+57.021]SGVSDGQFC[+57.021]WPATAPN[+1387.512]TTVQQPC[+57.021]R.Q	HexNAc(3)Hex(3)Fuc(2)	C[+57]*3, N[+1388]	1186	4	4740.96	4740.96	0	-0.5	456	Specific	602.44	602.44	602.44	9.53	1	>tr|A0A1W0WX93|A0A1W0WX93_HYPDU Uncharacterized protein OS=Hypsibius dujardini OX=232323 GN=BV898_06105 PE=4 SV=1	12063	20200324_kuma64_glycopepconc_inj10ul_01.ScanId;v=1;d1=22687.22687.4	controllerType=0 controllerNumber=1 scan=22687	84.1299	22687	HCD (High Energy Collision Dissociation)
04459:2	219	K.ETVIAGAEATK.E			545.293	2	1089.58	1089.58	0	-0.5	501	Specific	404.21	168.81	168.81	4.7	1	>tr|A0A1W0WLN1|A0A1W0WLN1_HYPDU Uncharacterized protein OS=Hypsibius dujardini OX=232323 GN=BV898_09756 PE=4 SV=1	12935	20200324_kuma64_glycopepconc_inj10ul_01.ScanId;v=1;d1=5395.5395.5	controllerType=0 controllerNumber=1 scan=5395	21.2362	5395	HCD (High Energy Collision Dissociation)
20686:4	147	R.QNTWC[+57.021]SGVSDGQFC[+57.021]WPATAPN[+1387.512]TTVQQPC[+57.021]R.Q	HexNAc(3)Hex(3)Fuc(2)	C[+57]*3, N[+1388]	1186	4	4740.96	4740.96	0	-0.5	456	Specific	349.86	349.86	349.86	5.62	1	>tr|A0A1W0WX93|A0A1W0WX93_HYPDU Uncharacterized protein OS=Hypsibius dujardini OX=232323 GN=BV898_06105 PE=4 SV=1	12063	20200324_kuma64_glycopepconc_inj10ul_01.ScanId;v=1;d1=22690.22690.4	controllerType=0 controllerNumber=1 scan=22690	84.1382	22690	EThcD (ETD With Supplemental HCD)
17418:3	146	R.TAN[+1241.454]FSLISSQAALK.I	HexNAc(3)Hex(3)Fuc(1)	N[+1241]	898.086	3	2692.24	2692.24	0	0	314	Specific	615.73	454.07	454.07	9.6	1	>tr|A0A1W0WXL1|A0A1W0WXL1_HYPDU Serpin B9 OS=Hypsibius dujardini OX=232323 GN=BV898_06174 PE=3 SV=1	2744	20200324_kuma64_glycopepconc_inj10ul_01.ScanId;v=1;d1=19203.19203.3	controllerType=0 controllerNumber=1 scan=19203	71.1916	19203	HCD (High Energy Collision Dissociation)
17423:3	146	R.TAN[+1241.454]FSLISSQAALK.I	HexNAc(3)Hex(3)Fuc(1)	N[+1241]	898.086	3	2692.24	2692.24	0	0	314	Specific	325.7	180.82	180.82	4.58	1	>tr|A0A1W0WXL1|A0A1W0WXL1_HYPDU Serpin B9 OS=Hypsibius dujardini OX=232323 GN=BV898_06174 PE=3 SV=1	2744	20200324_kuma64_glycopepconc_inj10ul_01.ScanId;v=1;d1=19208.19208.3	controllerType=0 controllerNumber=1 scan=19208	71.2134	19208	EThcD (ETD With Supplemental HCD)
09642:3	144	R.N[+892.317]YTTQFHC[+57.021]YQPK.E	HexNAc(2)Hex(3)	C[+57], N[+892]	827.013	3	2479.02	2479.02	0	0.4	170	Specific	618.23	429.34	429.34	9.78	1	>tr|A0A1W0X0G3|A0A1W0X0G3_HYPDU Uncharacterized protein OS=Hypsibius dujardini OX=232323 GN=BV898_05042 PE=4 SV=1	8560	20200324_kuma64_glycopepconc_inj10ul_01.ScanId;v=1;d1=10915.10915.3	controllerType=0 controllerNumber=1 scan=10915	41.0422	10915	HCD (High Energy Collision Dissociation)
09646:3	144	R.N[+892.317]YTTQFHC[+57.021]YQPK.E	HexNAc(2)Hex(3)	C[+57], N[+892]	827.013	3	2479.02	2479.02	0	0.4	170	Specific	265.83	186.71	186.71	4.44	1	>tr|A0A1W0X0G3|A0A1W0X0G3_HYPDU Uncharacterized protein OS=Hypsibius dujardini OX=232323 GN=BV898_05042 PE=4 SV=1	8560	20200324_kuma64_glycopepconc_inj10ul_01.ScanId;v=1;d1=10919.10919.3	controllerType=0 controllerNumber=1 scan=10919	41.0561	10919	EThcD (ETD With Supplemental HCD)
12329:4	143	K.C[+57.021]SAN[+1241.454]NSVPVC[+57.021]EEPHGC[+57.021]TLDGATPAMR.G	HexNAc(3)Hex(3)Fuc(1)	C[+57]*3, N[+1241]	1018.92	4	4072.67	4071.66	1	2.9	1438	Specific	680.84	603.19	603.19	9.86	2	>tr|A0A1W0WLY2|A0A1W0WLY2_HYPDU Cullin-4A OS=Hypsibius dujardini OX=232323 GN=BV898_09705 PE=3 SV=1	5340	20200324_kuma64_glycopepconc_inj10ul_01.ScanId;v=1;d1=13778.13778.4	controllerType=0 controllerNumber=1 scan=13778	51.305	13778	HCD (High Energy Collision Dissociation)
08627:3	247	R.IEMAN[+1378.476]LTERER.E	HexNAc(2)Hex(6)	N[+1378]	914.058	3	2740.16	2740.16	0	-0.2	174	Specific	215.75	101.94	101.94	0.8	3	>tr|A0A1W0XCL8|A0A1W0XCL8_HYPDU Uncharacterized protein OS=Hypsibius dujardini OX=232323 GN=BV898_00911 PE=4 SV=1	2695	20200324_kuma64_glycopepconc_inj10ul_01.ScanId;v=1;d1=9834.9834.3	controllerType=0 controllerNumber=1 scan=9834	37.1499	9834	HCD (High Energy Collision Dissociation)
08725:3	247	R.IEMAN[+1216.423]LTERER.E	HexNAc(2)Hex(5)	N[+1216]	860.04	3	2578.11	2578.11	0	-0.8	174	Specific	177.73	28.16	28.16	0.4	3	>tr|A0A1W0XCL8|A0A1W0XCL8_HYPDU Uncharacterized protein OS=Hypsibius dujardini OX=232323 GN=BV898_00911 PE=4 SV=1	2695	20200324_kuma64_glycopepconc_inj10ul_01.ScanId;v=1;d1=9938.9938.3	controllerType=0 controllerNumber=1 scan=9938	37.5228	9938	CID (Collision Induced Dissociation)
09059:3	247	R.IEMAN[+1216.423]LTERER.E	HexNAc(2)Hex(5)	N[+1216]	860.04	3	2578.11	2578.11	0	-0.5	174	Specific	248.74	68.5	68.5	1.43	3	>tr|A0A1W0XCL8|A0A1W0XCL8_HYPDU Uncharacterized protein OS=Hypsibius dujardini OX=232323 GN=BV898_00911 PE=4 SV=1	2695	20200324_kuma64_glycopepconc_inj10ul_01.ScanId;v=1;d1=10294.10294.3	controllerType=0 controllerNumber=1 scan=10294	38.7945	10294	HCD (High Energy Collision Dissociation)
08364:3	247	R.IEMAN[+1216.423]LTERER.E	HexNAc(2)Hex(5)	N[+1216]	860.04	3	2578.11	2578.11	0	-0.8	174	Specific	249.07	140.8	140.8	1.98	3	>tr|A0A1W0XCL8|A0A1W0XCL8_HYPDU Uncharacterized protein OS=Hypsibius dujardini OX=232323 GN=BV898_00911 PE=4 SV=1	2695	20200324_kuma64_glycopepconc_inj10ul_01.ScanId;v=1;d1=9554.9554.3	controllerType=0 controllerNumber=1 scan=9554	36.1404	9554	HCD (High Energy Collision Dissociation)
08721:3	247	R.IEMAN[+1216.423]LTERER.E	HexNAc(2)Hex(5)	N[+1216]	860.04	3	2578.11	2578.11	0	-0.8	174	Specific	269.62	62.58	62.58	1.44	3	>tr|A0A1W0XCL8|A0A1W0XCL8_HYPDU Uncharacterized protein OS=Hypsibius dujardini OX=232323 GN=BV898_00911 PE=4 SV=1	2695	20200324_kuma64_glycopepconc_inj10ul_01.ScanId;v=1;d1=9934.9934.3	controllerType=0 controllerNumber=1 scan=9934	37.508	9934	HCD (High Energy Collision Dissociation)
12221:4	143	K.C[+57.021]SAN[+1241.454]NSVPVC[+57.021]EEPHGC[+57.021]TLDGATPAMR.G	HexNAc(3)Hex(3)Fuc(1)	C[+57]*3, N[+1241]	1018.92	4	4072.66	4071.66	1	-0.6	1438	Specific	424.18	267.71	267.71	5.53	2	>tr|A0A1W0WLY2|A0A1W0WLY2_HYPDU Cullin-4A OS=Hypsibius dujardini OX=232323 GN=BV898_09705 PE=3 SV=1	5340	20200324_kuma64_glycopepconc_inj10ul_01.ScanId;v=1;d1=13663.13663.4	controllerType=0 controllerNumber=1 scan=13663	50.8914	13663	HCD (High Energy Collision Dissociation)
08546:3	247	R.IEMAN[+1054.370]LTERER.E	HexNAc(2)Hex(4)	N[+1054]	806.022	3	2416.05	2416.05	0	-0.8	174	Specific	315.06	90.77	90.77	1.71	3	>tr|A0A1W0XCL8|A0A1W0XCL8_HYPDU Uncharacterized protein OS=Hypsibius dujardini OX=232323 GN=BV898_00911 PE=4 SV=1	2695	20200324_kuma64_glycopepconc_inj10ul_01.ScanId;v=1;d1=9748.9748.3	controllerType=0 controllerNumber=1 scan=9748	36.8499	9748	HCD (High Energy Collision Dissociation)
06197:4	142	K.QTC[+57.021]EITHDQGSC[+57.021]RN[+1736.650]FTVK.W	HexNAc(4)Hex(3)Fuc(3)	C[+57]*2, N[+1737]	980.164	4	3917.63	3917.63	0	0.8	971	Specific	412.41	412.41	412.41	6.9	2	>tr|A0A1W0WZM0|A0A1W0WZM0_HYPDU Papilin OS=Hypsibius dujardini OX=232323 GN=BV898_05466 PE=4 SV=1	13258	20200324_kuma64_glycopepconc_inj10ul_01.ScanId;v=1;d1=7247.7247.4	controllerType=0 controllerNumber=1 scan=7247	27.8783	7247	EThcD (ETD With Supplemental HCD)
06497:4	142	K.QTC[+57.021]EITHDQGSC[+57.021]RN[+1736.650]FTVK.W	HexNAc(4)Hex(3)Fuc(3)	C[+57]*2, N[+1737]	980.163	4	3917.63	3917.63	0	0.1	971	Specific	397.09	357.77	357.77	5.85	2	>tr|A0A1W0WZM0|A0A1W0WZM0_HYPDU Papilin OS=Hypsibius dujardini OX=232323 GN=BV898_05466 PE=4 SV=1	13258	20200324_kuma64_glycopepconc_inj10ul_01.ScanId;v=1;d1=7566.7566.4	controllerType=0 controllerNumber=1 scan=7566	29.0366	7566	EThcD (ETD With Supplemental HCD)
06543:4	142	K.QTC[+57.021]EITHDQGSC[+57.021]RN[+1736.650]FTVK.W	HexNAc(4)Hex(3)Fuc(3)	C[+57]*2, N[+1737]	980.164	4	3917.63	3917.63	0	0.5	971	Specific	344.85	344.85	344.85	5.55	2	>tr|A0A1W0WZM0|A0A1W0WZM0_HYPDU Papilin OS=Hypsibius dujardini OX=232323 GN=BV898_05466 PE=4 SV=1	13258	20200324_kuma64_glycopepconc_inj10ul_01.ScanId;v=1;d1=7615.7615.4	controllerType=0 controllerNumber=1 scan=7615	29.2133	7615	EThcD (ETD With Supplemental HCD)
18896:4	142	R.AEPGQTVTLPC[+57.021]NAQGEPEPQVFWQHNN[+1736.650]HTVR.S	HexNAc(4)Hex(3)Fuc(3)	C[+57], N[+1737]	1320.34	4	5278.32	5278.32	0	0.3	1579	Specific	351.4	351.4	351.4	5.65	2	>tr|A0A1W0WZM0|A0A1W0WZM0_HYPDU Papilin OS=Hypsibius dujardini OX=232323 GN=BV898_05466 PE=4 SV=1	13258	20200324_kuma64_glycopepconc_inj10ul_01.ScanId;v=1;d1=20780.20780.4	controllerType=0 controllerNumber=1 scan=20780	77.0497	20780	EThcD (ETD With Supplemental HCD)
18892:4	142	R.AEPGQTVTLPC[+57.021]NAQGEPEPQVFWQHNN[+1736.650]HTVR.S	HexNAc(4)Hex(3)Fuc(3)	C[+57], N[+1737]	1320.34	4	5278.32	5278.32	0	0.3	1579	Specific	342.85	297.03	297.03	6.27	2	>tr|A0A1W0WZM0|A0A1W0WZM0_HYPDU Papilin OS=Hypsibius dujardini OX=232323 GN=BV898_05466 PE=4 SV=1	13258	20200324_kuma64_glycopepconc_inj10ul_01.ScanId;v=1;d1=20776.20776.4	controllerType=0 controllerNumber=1 scan=20776	77.0328	20776	HCD (High Energy Collision Dissociation)
21978:3	141	R.VIVDAQVLN[+1444.534]GTEPADTPAAFALC[+57.021]STK.G	HexNAc(4)Hex(3)Fuc(1)	C[+57], N[+1445]	1378.64	3	4133.89	4132.89	1	-0.1	289	Specific	638.78	638.78	638.78	9.91	1	>tr|A0A1W0X4D9|A0A1W0X4D9_HYPDU Uncharacterized protein OS=Hypsibius dujardini OX=232323 GN=BV898_03853 PE=4 SV=1	2582	20200324_kuma64_glycopepconc_inj10ul_01.ScanId;v=1;d1=24071.24071.3	controllerType=0 controllerNumber=1 scan=24071	88.7814	24071	HCD (High Energy Collision Dissociation)
21902:4	141	R.VIVDAQVLN[+1444.534]GTEPADTPAAFALC[+57.021]STK.G	HexNAc(4)Hex(3)Fuc(1)	C[+57], N[+1445]	1033.98	4	4132.9	4132.89	0	2.3	289	Specific	623.43	623.43	623.43	8.9	1	>tr|A0A1W0X4D9|A0A1W0X4D9_HYPDU Uncharacterized protein OS=Hypsibius dujardini OX=232323 GN=BV898_03853 PE=4 SV=1	2582	20200324_kuma64_glycopepconc_inj10ul_01.ScanId;v=1;d1=23990.23990.4	controllerType=0 controllerNumber=1 scan=23990	88.518	23990	HCD (High Energy Collision Dissociation)
21982:3	141	R.VIVDAQVLN[+1444.534]GTEPADTPAAFALC[+57.021]STK.G	HexNAc(4)Hex(3)Fuc(1)	C[+57], N[+1445]	1378.64	3	4133.89	4132.89	1	-0.1	289	Specific	374.87	286.43	286.43	5.8	1	>tr|A0A1W0X4D9|A0A1W0X4D9_HYPDU Uncharacterized protein OS=Hypsibius dujardini OX=232323 GN=BV898_03853 PE=4 SV=1	2582	20200324_kuma64_glycopepconc_inj10ul_01.ScanId;v=1;d1=24075.24075.3	controllerType=0 controllerNumber=1 scan=24075	88.7957	24075	EThcD (ETD With Supplemental HCD)
10132:2	93	K.AVVLLAGN[+1590.592]STVK.G	HexNAc(4)Hex(3)Fuc(2)	N[+1591]	1381.65	2	2762.3	2762.3	0	1.1	29	Specific	50.91	39.1	39.1	1.43	6	>tr|A0A1W0XCF3|A0A1W0XCF3_HYPDU Superoxide dismutase [Cu-Zn] OS=Hypsibius dujardini OX=232323 GN=BV898_01220 PE=3 SV=1	2492	20200324_kuma64_glycopepconc_inj10ul_01.ScanId;v=1;d1=11437.11437.4	controllerType=0 controllerNumber=1 scan=11437	42.9225	11437	EThcD (ETD With Supplemental HCD)
21906:4	141	R.VIVDAQVLN[+1444.534]GTEPADTPAAFALC[+57.021]STK.G	HexNAc(4)Hex(3)Fuc(1)	C[+57], N[+1445]	1033.98	4	4132.9	4132.89	0	2.3	289	Specific	260.22	260.22	260.22	4.05	1	>tr|A0A1W0X4D9|A0A1W0X4D9_HYPDU Uncharacterized protein OS=Hypsibius dujardini OX=232323 GN=BV898_03853 PE=4 SV=1	2582	20200324_kuma64_glycopepconc_inj10ul_01.ScanId;v=1;d1=23994.23994.4	controllerType=0 controllerNumber=1 scan=23994	88.5353	23994	EThcD (ETD With Supplemental HCD)
16705:4	136	K.ITYHHSPLFNAPGN[+1241.454]YSVDASVR.G	HexNAc(3)Hex(3)Fuc(1)	N[+1241]	922.417	4	3686.65	3686.65	0	-0.4	237	Specific	683.99	509.39	509.39	10.65	1	>tr|A0A1W0WD88|A0A1W0WD88_HYPDU Chitinase-3-like protein 1 OS=Hypsibius dujardini OX=232323 GN=BV898_12667 PE=3 SV=1	7610	20200324_kuma64_glycopepconc_inj10ul_01.ScanId;v=1;d1=18443.18443.4	controllerType=0 controllerNumber=1 scan=18443	68.3323	18443	HCD (High Energy Collision Dissociation)
12886:3	59	K.FAVIDHPITTESAM[+15.995]K.K		M[+16]	559.284	3	1675.84	1675.84	0	1	125	Specific	541.45	541.45	541.45	7.71	3	>tr|A0A1W0X4G1|A0A1W0X4G1_HYPDU Putative 60S ribosomal protein L23a OS=Hypsibius dujardini OX=232323 GN=BV898_03826 PE=3 SV=1	1474	20200324_kuma64_glycopepconc_inj10ul_01.ScanId;v=1;d1=14372.14372.3	controllerType=0 controllerNumber=1 scan=14372	53.4534	14372	HCD (High Energy Collision Dissociation)
15544:3	59	K.FAVIDHPITTESAMK.K			553.952	3	1659.84	1659.84	0	0.5	125	Specific	685.12	670.76	670.76	10.6	3	>tr|A0A1W0X4G1|A0A1W0X4G1_HYPDU Putative 60S ribosomal protein L23a OS=Hypsibius dujardini OX=232323 GN=BV898_03826 PE=3 SV=1	1474	20200324_kuma64_glycopepconc_inj10ul_01.ScanId;v=1;d1=17204.17204.3	controllerType=0 controllerNumber=1 scan=17204	63.7315	17204	HCD (High Energy Collision Dissociation)
16707:4	136	K.ITYHHSPLFNAPGN[+1241.454]YSVDASVR.G	HexNAc(3)Hex(3)Fuc(1)	N[+1241]	922.417	4	3686.65	3686.65	0	-0.4	237	Specific	465.1	459.88	459.88	7.3	1	>tr|A0A1W0WD88|A0A1W0WD88_HYPDU Chitinase-3-like protein 1 OS=Hypsibius dujardini OX=232323 GN=BV898_12667 PE=3 SV=1	7610	20200324_kuma64_glycopepconc_inj10ul_01.ScanId;v=1;d1=18445.18445.4	controllerType=0 controllerNumber=1 scan=18445	68.3425	18445	EThcD (ETD With Supplemental HCD)
19779:3	135	K.ALGGTPGGQAMN[+1540.529]FTVALR.L	HexNAc(2)Hex(7)	N[+1541]	1101.15	3	3301.44	3301.44	0	-0.2	86	Specific	673.12	383.24	383.24	10.77	1	>tr|A0A1W0X596|A0A1W0X596_HYPDU Uncharacterized protein OS=Hypsibius dujardini OX=232323 GN=BV898_03478 PE=4 SV=1	1673	20200324_kuma64_glycopepconc_inj10ul_01.ScanId;v=1;d1=21722.21722.3	controllerType=0 controllerNumber=1 scan=21722	80.6241	21722	HCD (High Energy Collision Dissociation)
19784:3	135	K.ALGGTPGGQAMN[+1540.529]FTVALR.L	HexNAc(2)Hex(7)	N[+1541]	1101.15	3	3301.44	3301.44	0	-0.2	86	Specific	337.07	177.02	177.02	4.75	1	>tr|A0A1W0X596|A0A1W0X596_HYPDU Uncharacterized protein OS=Hypsibius dujardini OX=232323 GN=BV898_03478 PE=4 SV=1	1673	20200324_kuma64_glycopepconc_inj10ul_01.ScanId;v=1;d1=21727.21727.3	controllerType=0 controllerNumber=1 scan=21727	80.6458	21727	EThcD (ETD With Supplemental HCD)
10085:3	129	R.NGQETGWSAPVVN[+1216.423]R.T	HexNAc(2)Hex(5)	N[+1216]	911.058	3	2731.16	2731.16	0	0.7	262	Specific	552.19	552.19	552.19	7.53	2	>tr|A0A1W0WUQ3|A0A1W0WUQ3_HYPDU Uncharacterized protein OS=Hypsibius dujardini OX=232323 GN=BV898_06985 PE=4 SV=1	11149	20200324_kuma64_glycopepconc_inj10ul_01.ScanId;v=1;d1=11387.11387.3	controllerType=0 controllerNumber=1 scan=11387	42.7403	11387	HCD (High Energy Collision Dissociation)
09686:3	129	R.NGQETGWSAPVVN[+1216.423]R.T	HexNAc(2)Hex(5)	N[+1216]	911.059	3	2731.16	2731.16	0	2.4	262	Specific	495.96	495.96	495.96	6.5	2	>tr|A0A1W0WUQ3|A0A1W0WUQ3_HYPDU Uncharacterized protein OS=Hypsibius dujardini OX=232323 GN=BV898_06985 PE=4 SV=1	11149	20200324_kuma64_glycopepconc_inj10ul_01.ScanId;v=1;d1=10962.10962.3	controllerType=0 controllerNumber=1 scan=10962	41.2091	10962	HCD (High Energy Collision Dissociation)
10089:3	129	R.NGQETGWSAPVVN[+1216.423]R.T	HexNAc(2)Hex(5)	N[+1216]	911.058	3	2731.16	2731.16	0	0.7	262	Specific	282.85	138.87	138.87	3.69	2	>tr|A0A1W0WUQ3|A0A1W0WUQ3_HYPDU Uncharacterized protein OS=Hypsibius dujardini OX=232323 GN=BV898_06985 PE=4 SV=1	11149	20200324_kuma64_glycopepconc_inj10ul_01.ScanId;v=1;d1=11391.11391.3	controllerType=0 controllerNumber=1 scan=11391	42.758	11391	EThcD (ETD With Supplemental HCD)
09689:3	129	R.NGQETGWSAPVVN[+1216.423]R.T	HexNAc(2)Hex(5)	N[+1216]	911.059	3	2731.16	2731.16	0	2.4	262	Specific	269.67	143.58	143.58	3.03	2	>tr|A0A1W0WUQ3|A0A1W0WUQ3_HYPDU Uncharacterized protein OS=Hypsibius dujardini OX=232323 GN=BV898_06985 PE=4 SV=1	11149	20200324_kuma64_glycopepconc_inj10ul_01.ScanId;v=1;d1=10965.10965.3	controllerType=0 controllerNumber=1 scan=10965	41.2163	10965	EThcD (ETD With Supplemental HCD)
17987:3	126	R.AFISALN[+1241.454]GTGATINTVR.I	HexNAc(3)Hex(3)Fuc(1)	N[+1241]	983.131	3	2947.38	2947.38	0	0.2	80	Specific	735	576.23	576.23	11.77	1	>tr|A0A1W0WK79|A0A1W0WK79_HYPDU SnoaL-like domain-containing protein OS=Hypsibius dujardini OX=232323 GN=BV898_10209 PE=4 SV=1	2930	20200324_kuma64_glycopepconc_inj10ul_01.ScanId;v=1;d1=19810.19810.3	controllerType=0 controllerNumber=1 scan=19810	73.4204	19810	HCD (High Energy Collision Dissociation)
17990:3	126	R.AFISALN[+1241.454]GTGATINTVR.I	HexNAc(3)Hex(3)Fuc(1)	N[+1241]	983.131	3	2947.38	2947.38	0	0.2	80	Specific	396.21	242.52	242.52	5.38	1	>tr|A0A1W0WK79|A0A1W0WK79_HYPDU SnoaL-like domain-containing protein OS=Hypsibius dujardini OX=232323 GN=BV898_10209 PE=4 SV=1	2930	20200324_kuma64_glycopepconc_inj10ul_01.ScanId;v=1;d1=19813.19813.3	controllerType=0 controllerNumber=1 scan=19813	73.439	19813	EThcD (ETD With Supplemental HCD)
03894:2	168	K.KDDLYEK.S			455.729	2	910.452	910.452	0	0	427	Specific	92.37	59.44	59.44	0	3	>tr|A0A1W0XCE6|A0A1W0XCE6_HYPDU Elongation factor 2 OS=Hypsibius dujardini OX=232323 GN=BV898_00862 PE=3 SV=1	6591	20200324_kuma64_glycopepconc_inj10ul_01.ScanId;v=1;d1=4793.4793.3	controllerType=0 controllerNumber=1 scan=4793	19.0917	4793	HCD (High Energy Collision Dissociation)
13234:4	121	K.FTFTSHTPGEHTMC[+57.021]LSTN[+1736.650]SSK.W	HexNAc(4)Hex(3)Fuc(3)	C[+57], N[+1737]	1027.43	4	4106.7	4106.7	0	1.2	91	Specific	259.54	259.54	259.54	3.61	4	>tr|A0A1W0XB29|A0A1W0XB29_HYPDU Transmembrane emp24 domain-containing protein 9 OS=Hypsibius dujardini OX=232323 GN=BV898_01574 PE=3 SV=1	3384	20200324_kuma64_glycopepconc_inj10ul_01.ScanId;v=1;d1=14743.14743.4	controllerType=0 controllerNumber=1 scan=14743	54.8143	14743	EThcD (ETD With Supplemental HCD)
13050:4	121	K.FTFTSHTPGEHTMC[+57.021]LSTN[+1378.476]SSK.W	HexNAc(2)Hex(6)	C[+57], N[+1378]	937.888	4	3748.53	3748.52	0	1.1	91	Specific	327.18	327.18	168.31	5.46	4	>tr|A0A1W0XB29|A0A1W0XB29_HYPDU Transmembrane emp24 domain-containing protein 9 OS=Hypsibius dujardini OX=232323 GN=BV898_01574 PE=3 SV=1	3384	20200324_kuma64_glycopepconc_inj10ul_01.ScanId;v=1;d1=14547.14547.4	controllerType=0 controllerNumber=1 scan=14547	54.0901	14547	EThcD (ETD With Supplemental HCD)
13249:4	121	K.FTFTSHTPGEHTMC[+57.021]LSTN[+1444.534]SSK.W	HexNAc(4)Hex(3)Fuc(1)	C[+57], N[+1445]	954.401	4	3814.58	3814.58	0	0.1	91	Specific	532.35	515.81	515.81	7.69	4	>tr|A0A1W0XB29|A0A1W0XB29_HYPDU Transmembrane emp24 domain-containing protein 9 OS=Hypsibius dujardini OX=232323 GN=BV898_01574 PE=3 SV=1	3384	20200324_kuma64_glycopepconc_inj10ul_01.ScanId;v=1;d1=14759.14759.4	controllerType=0 controllerNumber=1 scan=14759	54.8719	14759	EThcD (ETD With Supplemental HCD)
13117:4	121	K.FTFTSHTPGEHTMC[+57.021]LSTN[+1444.534]SSK.W	HexNAc(4)Hex(3)Fuc(1)	C[+57], N[+1445]	954.402	4	3814.59	3814.58	0	1.3	91	Specific	437	364.25	364.25	5.71	4	>tr|A0A1W0XB29|A0A1W0XB29_HYPDU Transmembrane emp24 domain-containing protein 9 OS=Hypsibius dujardini OX=232323 GN=BV898_01574 PE=3 SV=1	3384	20200324_kuma64_glycopepconc_inj10ul_01.ScanId;v=1;d1=14618.14618.4	controllerType=0 controllerNumber=1 scan=14618	54.3484	14618	EThcD (ETD With Supplemental HCD)
00400:2	92	R.SSSNSNSNGNSNNMHDNQR.G			1032.41	2	2063.81	2063.82	0	-2.8	304	Specific	106.42	106.42	106.42	0.06	1	>tr|A0A1W0XC48|A0A1W0XC48_HYPDU Uncharacterized protein OS=Hypsibius dujardini OX=232323 GN=BV898_01218 PE=4 SV=1	8096	20200324_kuma64_glycopepconc_inj10ul_01.ScanId;v=1;d1=1069.1069.2	controllerType=0 controllerNumber=1 scan=1069	5.8283	1069	CID (Collision Induced Dissociation)
04231:3	113	K.TGN[+1590.592]LTINAR.Y	HexNAc(4)Hex(3)Fuc(2)	N[+1591]	850.712	3	2550.12	2550.12	0	0.7	258	Specific	339.5	151.84	151.84	3.76	8	>tr|A0A1W0WF70|A0A1W0WF70_HYPDU Uncharacterized protein OS=Hypsibius dujardini OX=232323 GN=BV898_11928 PE=4 SV=1	1814	20200324_kuma64_glycopepconc_inj10ul_01.ScanId;v=1;d1=5152.5152.3	controllerType=0 controllerNumber=1 scan=5152	20.3668	5152	HCD (High Energy Collision Dissociation)
04235:3	113	K.TGN[+1590.592]LTINAR.Y	HexNAc(4)Hex(3)Fuc(2)	N[+1591]	850.712	3	2550.12	2550.12	0	0.7	258	Specific	325.59	133.12	133.12	3.76	8	>tr|A0A1W0WF70|A0A1W0WF70_HYPDU Uncharacterized protein OS=Hypsibius dujardini OX=232323 GN=BV898_11928 PE=4 SV=1	1814	20200324_kuma64_glycopepconc_inj10ul_01.ScanId;v=1;d1=5156.5156.3	controllerType=0 controllerNumber=1 scan=5156	20.3839	5156	EThcD (ETD With Supplemental HCD)
04168:3	113	K.TGN[+1736.650]LTINAR.Y	HexNAc(4)Hex(3)Fuc(3)	N[+1737]	899.398	3	2696.18	2696.18	0	1	258	Specific	264.27	58.94	58.94	2.4	8	>tr|A0A1W0WF70|A0A1W0WF70_HYPDU Uncharacterized protein OS=Hypsibius dujardini OX=232323 GN=BV898_11928 PE=4 SV=1	1814	20200324_kuma64_glycopepconc_inj10ul_01.ScanId;v=1;d1=5085.5085.3	controllerType=0 controllerNumber=1 scan=5085	20.1226	5085	HCD (High Energy Collision Dissociation)
04747:3	113	K.TAVVTAQESEKN[+1241.454]YTR.S	HexNAc(3)Hex(3)Fuc(1)	N[+1241]	980.107	3	2938.31	2938.3	0	0.5	181	Specific	239.08	122.94	122.94	3.2	8	>tr|A0A1W0WF70|A0A1W0WF70_HYPDU Uncharacterized protein OS=Hypsibius dujardini OX=232323 GN=BV898_11928 PE=4 SV=1	1814	20200324_kuma64_glycopepconc_inj10ul_01.ScanId;v=1;d1=5701.5701.3	controllerType=0 controllerNumber=1 scan=5701	22.3365	5701	EThcD (ETD With Supplemental HCD)
05751:3	119	R.STQLNPNNDNYQPNQPNKDNR.S			824.382	3	2471.13	2471.13	0	0.4	10	Specific	151.48	101.27	101.27	1.6	2	>tr|A0A1W0XBL4|A0A1W0XBL4_HYPDU Uncharacterized protein OS=Hypsibius dujardini OX=232323 GN=BV898_01481 PE=4 SV=1	5185	20200324_kuma64_glycopepconc_inj10ul_01.ScanId;v=1;d1=6770.6770.3	controllerType=0 controllerNumber=1 scan=6770	26.1566	6770	EThcD (ETD With Supplemental HCD)
04637:4	113	K.TAVVTAQESEKN[+1444.534]YTR.S	HexNAc(4)Hex(3)Fuc(1)	N[+1445]	786.102	4	3141.39	3141.38	0	0.7	181	Specific	495.03	415.96	415.96	6.81	8	>tr|A0A1W0WF70|A0A1W0WF70_HYPDU Uncharacterized protein OS=Hypsibius dujardini OX=232323 GN=BV898_11928 PE=4 SV=1	1814	20200324_kuma64_glycopepconc_inj10ul_01.ScanId;v=1;d1=5584.5584.4	controllerType=0 controllerNumber=1 scan=5584	21.903	5584	EThcD (ETD With Supplemental HCD)
04053:3	113	K.TGN[+1241.454]LTINAR.Y	HexNAc(3)Hex(3)Fuc(1)	N[+1241]	734.332	3	2200.98	2200.98	0	0.4	258	Specific	396.26	156.44	156.44	4.31	8	>tr|A0A1W0WF70|A0A1W0WF70_HYPDU Uncharacterized protein OS=Hypsibius dujardini OX=232323 GN=BV898_11928 PE=4 SV=1	1814	20200324_kuma64_glycopepconc_inj10ul_01.ScanId;v=1;d1=4963.4963.3	controllerType=0 controllerNumber=1 scan=4963	19.6945	4963	HCD (High Energy Collision Dissociation)
04074:3	113	K.TGN[+1241.454]LTINAR.Y	HexNAc(3)Hex(3)Fuc(1)	N[+1241]	734.332	3	2200.98	2200.98	0	0	258	Specific	390.58	226.88	226.88	4.81	8	>tr|A0A1W0WF70|A0A1W0WF70_HYPDU Uncharacterized protein OS=Hypsibius dujardini OX=232323 GN=BV898_11928 PE=4 SV=1	1814	20200324_kuma64_glycopepconc_inj10ul_01.ScanId;v=1;d1=4985.4985.3	controllerType=0 controllerNumber=1 scan=4985	19.7728	4985	HCD (High Energy Collision Dissociation)
04390:3	113	K.TGN[+1241.454]LTINAR.Y	HexNAc(3)Hex(3)Fuc(1)	N[+1241]	734.332	3	2200.98	2200.98	0	0.1	258	Specific	378.13	131.04	131.04	4.01	8	>tr|A0A1W0WF70|A0A1W0WF70_HYPDU Uncharacterized protein OS=Hypsibius dujardini OX=232323 GN=BV898_11928 PE=4 SV=1	1814	20200324_kuma64_glycopepconc_inj10ul_01.ScanId;v=1;d1=5321.5321.3	controllerType=0 controllerNumber=1 scan=5321	20.9705	5321	HCD (High Energy Collision Dissociation)
04077:3	113	K.TGN[+1241.454]LTINAR.Y	HexNAc(3)Hex(3)Fuc(1)	N[+1241]	734.332	3	2200.98	2200.98	0	0	258	Specific	375.9	224.97	224.97	4.76	8	>tr|A0A1W0WF70|A0A1W0WF70_HYPDU Uncharacterized protein OS=Hypsibius dujardini OX=232323 GN=BV898_11928 PE=4 SV=1	1814	20200324_kuma64_glycopepconc_inj10ul_01.ScanId;v=1;d1=4988.4988.3	controllerType=0 controllerNumber=1 scan=4988	19.7804	4988	EThcD (ETD With Supplemental HCD)
04056:3	113	K.TGN[+1241.454]LTINAR.Y	HexNAc(3)Hex(3)Fuc(1)	N[+1241]	734.332	3	2200.98	2200.98	0	0.4	258	Specific	342.8	136.53	136.53	3.93	8	>tr|A0A1W0WF70|A0A1W0WF70_HYPDU Uncharacterized protein OS=Hypsibius dujardini OX=232323 GN=BV898_11928 PE=4 SV=1	1814	20200324_kuma64_glycopepconc_inj10ul_01.ScanId;v=1;d1=4966.4966.3	controllerType=0 controllerNumber=1 scan=4966	19.7059	4966	EThcD (ETD With Supplemental HCD)
04394:3	113	K.TGN[+1241.454]LTINAR.Y	HexNAc(3)Hex(3)Fuc(1)	N[+1241]	734.332	3	2200.98	2200.98	0	0.1	258	Specific	273.68	97.96	97.96	3.13	8	>tr|A0A1W0WF70|A0A1W0WF70_HYPDU Uncharacterized protein OS=Hypsibius dujardini OX=232323 GN=BV898_11928 PE=4 SV=1	1814	20200324_kuma64_glycopepconc_inj10ul_01.ScanId;v=1;d1=5325.5325.3	controllerType=0 controllerNumber=1 scan=5325	20.9832	5325	EThcD (ETD With Supplemental HCD)
04464:3	113	K.TGN[+1241.454]LTINAR.Y	HexNAc(3)Hex(3)Fuc(1)	N[+1241]	734.331	3	2200.98	2200.98	0	-0.9	258	Specific	247.99	131.5	131.5	3.24	8	>tr|A0A1W0WF70|A0A1W0WF70_HYPDU Uncharacterized protein OS=Hypsibius dujardini OX=232323 GN=BV898_11928 PE=4 SV=1	1814	20200324_kuma64_glycopepconc_inj10ul_01.ScanId;v=1;d1=5400.5400.3	controllerType=0 controllerNumber=1 scan=5400	21.2529	5400	HCD (High Energy Collision Dissociation)
04103:3	113	K.TGN[+1444.534]LTINAR.Y	HexNAc(4)Hex(3)Fuc(1)	N[+1445]	802.025	3	2404.06	2404.06	0	-0.1	258	Specific	361.61	159.48	159.48	4.26	8	>tr|A0A1W0WF70|A0A1W0WF70_HYPDU Uncharacterized protein OS=Hypsibius dujardini OX=232323 GN=BV898_11928 PE=4 SV=1	1814	20200324_kuma64_glycopepconc_inj10ul_01.ScanId;v=1;d1=5016.5016.3	controllerType=0 controllerNumber=1 scan=5016	19.8829	5016	EThcD (ETD With Supplemental HCD)
04100:3	113	K.TGN[+1444.534]LTINAR.Y	HexNAc(4)Hex(3)Fuc(1)	N[+1445]	802.025	3	2404.06	2404.06	0	-0.1	258	Specific	301.85	100.42	100.42	3.43	8	>tr|A0A1W0WF70|A0A1W0WF70_HYPDU Uncharacterized protein OS=Hypsibius dujardini OX=232323 GN=BV898_11928 PE=4 SV=1	1814	20200324_kuma64_glycopepconc_inj10ul_01.ScanId;v=1;d1=5013.5013.3	controllerType=0 controllerNumber=1 scan=5013	19.8721	5013	HCD (High Energy Collision Dissociation)
03818:3	113	K.TGN[+1444.534]LTINAR.Y	HexNAc(4)Hex(3)Fuc(1)	N[+1445]	802.026	3	2404.06	2404.06	0	0.8	258	Specific	293.91	90.68	90.68	3.01	8	>tr|A0A1W0WF70|A0A1W0WF70_HYPDU Uncharacterized protein OS=Hypsibius dujardini OX=232323 GN=BV898_11928 PE=4 SV=1	1814	20200324_kuma64_glycopepconc_inj10ul_01.ScanId;v=1;d1=4712.4712.3	controllerType=0 controllerNumber=1 scan=4712	18.8077	4712	HCD (High Energy Collision Dissociation)
00813:3	205	R.TSTPNSQQQQQQQQQQQR.D			724.344	3	2171.02	2171.02	0	-0.3	496	Specific	128.25	100.81	100.81	1.76	1	>tr|A0A1W0XB83|A0A1W0XB83_HYPDU RRM domain-containing protein OS=Hypsibius dujardini OX=232323 GN=BV898_01354 PE=4 SV=1	13588	20200324_kuma64_glycopepconc_inj10ul_01.ScanId;v=1;d1=1509.1509.3	controllerType=0 controllerNumber=1 scan=1509	7.3894	1509	EThcD (ETD With Supplemental HCD)
03822:3	113	K.TGN[+1444.534]LTINAR.Y	HexNAc(4)Hex(3)Fuc(1)	N[+1445]	802.026	3	2404.06	2404.06	0	0.8	258	Specific	261.69	94.55	94.55	2.97	8	>tr|A0A1W0WF70|A0A1W0WF70_HYPDU Uncharacterized protein OS=Hypsibius dujardini OX=232323 GN=BV898_11928 PE=4 SV=1	1814	20200324_kuma64_glycopepconc_inj10ul_01.ScanId;v=1;d1=4716.4716.3	controllerType=0 controllerNumber=1 scan=4716	18.8214	4716	EThcD (ETD With Supplemental HCD)
17460:4	112	R.LEQPPRQPFGM[+15.995]IN[+1378.476]ATVIR.A	HexNAc(2)Hex(6)	M[+16], N[+1378]	866.154	4	3461.59	3461.59	0	2	792	Specific	264.59	264.59	264.59	2.75	4	>tr|A0A1W0WFX4|A0A1W0WFX4_HYPDU Protein mesh OS=Hypsibius dujardini OX=232323 GN=BV898_11681 PE=4 SV=1	13420	20200324_kuma64_glycopepconc_inj10ul_01.ScanId;v=1;d1=19248.19248.4	controllerType=0 controllerNumber=1 scan=19248	71.3596	19248	EThcD (ETD With Supplemental HCD)
19803:4	112	R.LEQPPRQPFGMIN[+1378.476]ATVIR.A	HexNAc(2)Hex(6)	N[+1378]	862.154	4	3445.59	3445.59	0	0.5	792	Specific	677.84	564.93	138.03	10.27	4	>tr|A0A1W0WFX4|A0A1W0WFX4_HYPDU Protein mesh OS=Hypsibius dujardini OX=232323 GN=BV898_11681 PE=4 SV=1	13420	20200324_kuma64_glycopepconc_inj10ul_01.ScanId;v=1;d1=21748.21748.4	controllerType=0 controllerNumber=1 scan=21748	80.7225	21748	EThcD (ETD With Supplemental HCD)
19750:4	112	R.LEQPPRQPFGMIN[+1378.476]ATVIR.A	HexNAc(2)Hex(6)	N[+1378]	862.153	4	3445.59	3445.59	0	-0.9	792	Specific	674.51	543.26	135.8	10.27	4	>tr|A0A1W0WFX4|A0A1W0WFX4_HYPDU Protein mesh OS=Hypsibius dujardini OX=232323 GN=BV898_11681 PE=4 SV=1	13420	20200324_kuma64_glycopepconc_inj10ul_01.ScanId;v=1;d1=21691.21691.4	controllerType=0 controllerNumber=1 scan=21691	80.5073	21691	EThcD (ETD With Supplemental HCD)
19801:4	112	R.LEQPPRQPFGMIN[+1378.476]ATVIR.A	HexNAc(2)Hex(6)	N[+1378]	862.154	4	3445.59	3445.59	0	0.5	792	Specific	598.83	387.86	387.86	8.27	4	>tr|A0A1W0WFX4|A0A1W0WFX4_HYPDU Protein mesh OS=Hypsibius dujardini OX=232323 GN=BV898_11681 PE=4 SV=1	13420	20200324_kuma64_glycopepconc_inj10ul_01.ScanId;v=1;d1=21746.21746.4	controllerType=0 controllerNumber=1 scan=21746	80.7126	21746	HCD (High Energy Collision Dissociation)
19747:4	112	R.LEQPPRQPFGMIN[+1378.476]ATVIR.A	HexNAc(2)Hex(6)	N[+1378]	862.153	4	3445.59	3445.59	0	-0.9	792	Specific	597.69	489.49	463.27	8.27	4	>tr|A0A1W0WFX4|A0A1W0WFX4_HYPDU Protein mesh OS=Hypsibius dujardini OX=232323 GN=BV898_11681 PE=4 SV=1	13420	20200324_kuma64_glycopepconc_inj10ul_01.ScanId;v=1;d1=21688.21688.4	controllerType=0 controllerNumber=1 scan=21688	80.4987	21688	HCD (High Energy Collision Dissociation)
19673:3	112	R.LEQPPRQPFGMIN[+1378.476]ATVIR.A	HexNAc(2)Hex(6)	N[+1378]	1149.2	3	3445.59	3445.59	0	0	792	Specific	246.3	243.23	209.38	4.62	4	>tr|A0A1W0WFX4|A0A1W0WFX4_HYPDU Protein mesh OS=Hypsibius dujardini OX=232323 GN=BV898_11681 PE=4 SV=1	13420	20200324_kuma64_glycopepconc_inj10ul_01.ScanId;v=1;d1=21609.21609.3	controllerType=0 controllerNumber=1 scan=21609	80.2018	21609	HCD (High Energy Collision Dissociation)
19678:3	112	R.LEQPPRQPFGMIN[+1378.476]ATVIR.A	HexNAc(2)Hex(6)	N[+1378]	1149.2	3	3445.59	3445.59	0	0	792	Specific	236.18	236.18	138.96	4.62	4	>tr|A0A1W0WFX4|A0A1W0WFX4_HYPDU Protein mesh OS=Hypsibius dujardini OX=232323 GN=BV898_11681 PE=4 SV=1	13420	20200324_kuma64_glycopepconc_inj10ul_01.ScanId;v=1;d1=21614.21614.3	controllerType=0 controllerNumber=1 scan=21614	80.2258	21614	EThcD (ETD With Supplemental HCD)
22656:3	112	R.VGFNGGN[+1864.634]GTGFWELHPFSK.D	HexNAc(2)Hex(9)	N[+1865]	1305.87	3	3915.6	3915.61	0	-3.6	309	Specific	331.49	331.49	331.49	4.79	4	>tr|A0A1W0WFX4|A0A1W0WFX4_HYPDU Protein mesh OS=Hypsibius dujardini OX=232323 GN=BV898_11681 PE=4 SV=1	13420	20200324_kuma64_glycopepconc_inj10ul_01.ScanId;v=1;d1=24799.24799.3	controllerType=0 controllerNumber=1 scan=24799	91.1588	24799	HCD (High Energy Collision Dissociation)
22659:3	112	R.VGFNGGN[+1864.634]GTGFWELHPFSK.D	HexNAc(2)Hex(9)	N[+1865]	1305.87	3	3915.6	3915.61	0	-3.6	309	Specific	296.91	296.91	296.91	4.62	4	>tr|A0A1W0WFX4|A0A1W0WFX4_HYPDU Protein mesh OS=Hypsibius dujardini OX=232323 GN=BV898_11681 PE=4 SV=1	13420	20200324_kuma64_glycopepconc_inj10ul_01.ScanId;v=1;d1=24802.24802.3	controllerType=0 controllerNumber=1 scan=24802	91.1649	24802	EThcD (ETD With Supplemental HCD)
22920:3	112	R.VGFNGGN[+1864.634]GTGFWELHPFSK.D	HexNAc(2)Hex(9)	N[+1865]	1305.88	3	3915.61	3915.61	0	0.1	309	Specific	248.26	190.23	190.23	4.6	4	>tr|A0A1W0WFX4|A0A1W0WFX4_HYPDU Protein mesh OS=Hypsibius dujardini OX=232323 GN=BV898_11681 PE=4 SV=1	13420	20200324_kuma64_glycopepconc_inj10ul_01.ScanId;v=1;d1=25081.25081.3	controllerType=0 controllerNumber=1 scan=25081	92.0446	25081	EThcD (ETD With Supplemental HCD)
19701:3	1	K.FLYEAPEASRPIVQLK.K			621.013	3	1861.02	1861.02	0	0.6	415	Specific	579.94	579.94	579.94	8.78	69	>tr|A0A1W0X3L9|A0A1W0X3L9_HYPDU Vitellogenin-6 OS=Hypsibius dujardini OX=232323 GN=BV898_04117 PE=4 SV=1	7470	20200324_kuma64_glycopepconc_inj10ul_01.ScanId;v=1;d1=21639.21639.3	controllerType=0 controllerNumber=1 scan=21639	80.3117	21639	HCD (High Energy Collision Dissociation)
22571:3	112	R.VGFNGGN[+1864.634]GTGFWELHPFSK.D	HexNAc(2)Hex(9)	N[+1865]	1305.87	3	3915.6	3915.61	0	-2	309	Specific	227.53	227.53	227.53	3.34	4	>tr|A0A1W0WFX4|A0A1W0WFX4_HYPDU Protein mesh OS=Hypsibius dujardini OX=232323 GN=BV898_11681 PE=4 SV=1	13420	20200324_kuma64_glycopepconc_inj10ul_01.ScanId;v=1;d1=24704.24704.3	controllerType=0 controllerNumber=1 scan=24704	90.8499	24704	HCD (High Energy Collision Dissociation)
22574:3	112	R.VGFNGGN[+1864.634]GTGFWELHPFSK.D	HexNAc(2)Hex(9)	N[+1865]	1305.87	3	3915.6	3915.61	0	-2	309	Specific	223.47	163.69	163.69	2.86	4	>tr|A0A1W0WFX4|A0A1W0WFX4_HYPDU Protein mesh OS=Hypsibius dujardini OX=232323 GN=BV898_11681 PE=4 SV=1	13420	20200324_kuma64_glycopepconc_inj10ul_01.ScanId;v=1;d1=24707.24707.3	controllerType=0 controllerNumber=1 scan=24707	90.8568	24707	EThcD (ETD With Supplemental HCD)
15539:3	95	K.FPTLISHGENMPGK.V			509.926	3	1527.76	1527.76	0	0.3	134	Specific	413.08	383.3	383.3	6.23	2	>tr|A0A1W0WL61|A0A1W0WL61_HYPDU Ribosomal protein OS=Hypsibius dujardini OX=232323 GN=BV898_09870 PE=3 SV=1	11636	20200324_kuma64_glycopepconc_inj10ul_01.ScanId;v=1;d1=17199.17199.3	controllerType=0 controllerNumber=1 scan=17199	63.7138	17199	HCD (High Energy Collision Dissociation)
22682:4	109	K.ATLSGHIQAVDAIEN[+1095.397]ITSPTHPLSVTTVGPK.E	HexNAc(3)Hex(3)	N[+1095]	1063.52	4	4251.06	4250.07	1	-2.7	183	Specific	494.28	494.28	494.28	6.84	2	>tr|A0A1W0WVA3|A0A1W0WVA3_HYPDU von Willebrand factor A domain-containing protein OS=Hypsibius dujardini OX=232323 GN=BV898_06776 PE=4 SV=1	8666	20200324_kuma64_glycopepconc_inj10ul_01.ScanId;v=1;d1=24827.24827.4	controllerType=0 controllerNumber=1 scan=24827	91.248	24827	HCD (High Energy Collision Dissociation)
00339:3	281	R.VIN[+1038.375]HTR.A	HexNAc(2)Hex(3)Fuc(1)	N[+1038]	593.27	3	1777.8	1777.8	0	0.4	453	Specific	250.17	19.3	19.3	1.03	1	>tr|A0A1W0XAE2|A0A1W0XAE2_HYPDU Beta-glucuronidase OS=Hypsibius dujardini OX=232323 GN=BV898_01557 PE=3 SV=1	6283	20200324_kuma64_glycopepconc_inj10ul_01.ScanId;v=1;d1=1005.1005.3	controllerType=0 controllerNumber=1 scan=1005	5.6199	1005	EThcD (ETD With Supplemental HCD)
00337:3	281	R.VIN[+1038.375]HTR.A	HexNAc(2)Hex(3)Fuc(1)	N[+1038]	593.27	3	1777.8	1777.8	0	0.4	453	Specific	326.07	0	0	1.47	1	>tr|A0A1W0XAE2|A0A1W0XAE2_HYPDU Beta-glucuronidase OS=Hypsibius dujardini OX=232323 GN=BV898_01557 PE=3 SV=1	6283	20200324_kuma64_glycopepconc_inj10ul_01.ScanId;v=1;d1=1003.1003.3	controllerType=0 controllerNumber=1 scan=1003	5.615	1003	HCD (High Energy Collision Dissociation)
27654:4	277	-.M[+15.995]GLNSEGGGTSAAAN[+1864.634]LTVEMAEK.E	HexNAc(2)Hex(9)	M[+16], N[+1865]	1030.17	4	4117.67	4118.67	-1	2	1	NRagged	26.41	2.47	2.47	0.02	2	>tr|A0A1W0XAC1|A0A1W0XAC1_HYPDU Putative Inner nuclear membrane protein Man1 OS=Hypsibius dujardini OX=232323 GN=BV898_01886 PE=4 SV=1	1691	20200324_kuma64_glycopepconc_inj10ul_01.ScanId;v=1;d1=30455.30455.4	controllerType=0 controllerNumber=1 scan=30455	109.056	30455	HCD (High Energy Collision Dissociation)
00422:3	277	K.LSGLSGWFN[+730.264]R.S	HexNAc(2)Hex(2)	N[+730]	622.953	3	1866.84	1866.85	0	-2.5	188	Specific	201.53	9.16	9.16	0.01	2	>tr|A0A1W0XAC1|A0A1W0XAC1_HYPDU Putative Inner nuclear membrane protein Man1 OS=Hypsibius dujardini OX=232323 GN=BV898_01886 PE=4 SV=1	1691	20200324_kuma64_glycopepconc_inj10ul_01.ScanId;v=1;d1=1093.1093.3	controllerType=0 controllerNumber=1 scan=1093	5.9144	1093	EThcD (ETD With Supplemental HCD)
00419:3	277	K.LSGLSGWFN[+730.264]R.S	HexNAc(2)Hex(2)	N[+730]	622.953	3	1866.84	1866.85	0	-2.5	188	Specific	356.04	111.04	111.04	1.66	2	>tr|A0A1W0XAC1|A0A1W0XAC1_HYPDU Putative Inner nuclear membrane protein Man1 OS=Hypsibius dujardini OX=232323 GN=BV898_01886 PE=4 SV=1	1691	20200324_kuma64_glycopepconc_inj10ul_01.ScanId;v=1;d1=1090.1090.3	controllerType=0 controllerNumber=1 scan=1090	5.9017	1090	HCD (High Energy Collision Dissociation)
00142:3	276	R.PKPQYSN[+1095.397]YTLGQR.R	HexNAc(3)Hex(3)	N[+1095]	883.066	3	2647.18	2647.19	0	-1.4	253	Specific	84.18	1.21	1.21	0.09	1	>tr|A0A1W0XA19|A0A1W0XA19_HYPDU Metalloendopeptidase OS=Hypsibius dujardini OX=232323 GN=BV898_02063 PE=4 SV=1	7485	20200324_kuma64_glycopepconc_inj10ul_01.ScanId;v=1;d1=795.795.3	controllerType=0 controllerNumber=1 scan=795	4.8852	795	EThcD (ETD With Supplemental HCD)
00139:3	276	R.PKPQYSN[+1095.397]YTLGQR.R	HexNAc(3)Hex(3)	N[+1095]	883.066	3	2647.18	2647.19	0	-1.4	253	Specific	237.34	112.76	112.76	1.68	1	>tr|A0A1W0XA19|A0A1W0XA19_HYPDU Metalloendopeptidase OS=Hypsibius dujardini OX=232323 GN=BV898_02063 PE=4 SV=1	7485	20200324_kuma64_glycopepconc_inj10ul_01.ScanId;v=1;d1=792.792.3	controllerType=0 controllerNumber=1 scan=792	4.8789	792	HCD (High Energy Collision Dissociation)
22687:4	109	K.ATLSGHIQAVDAIEN[+1095.397]ITSPTHPLSVTTVGPK.E	HexNAc(3)Hex(3)	N[+1095]	1063.52	4	4251.06	4250.07	1	-2.7	183	Specific	200.96	200.96	200.96	2.65	2	>tr|A0A1W0WVA3|A0A1W0WVA3_HYPDU von Willebrand factor A domain-containing protein OS=Hypsibius dujardini OX=232323 GN=BV898_06776 PE=4 SV=1	8666	20200324_kuma64_glycopepconc_inj10ul_01.ScanId;v=1;d1=24832.24832.4	controllerType=0 controllerNumber=1 scan=24832	91.2682	24832	EThcD (ETD With Supplemental HCD)
03452:4	19	K.KKLESDINELEIALDHAN[+892.317]K.S	HexNAc(2)Hex(3)	N[+892]	768.873	4	3072.47	3072.47	0	-0.7	1618	Specific	43.44	43.44	43.44	0.1	10	>tr|A0A1W0X9Z6|A0A1W0X9Z6_HYPDU Myosin heavy chain, muscle OS=Hypsibius dujardini OX=232323 GN=BV898_01897 PE=3 SV=1	8486	20200324_kuma64_glycopepconc_inj10ul_01.ScanId;v=1;d1=4322.4322.4	controllerType=0 controllerNumber=1 scan=4322	17.4287	4322	HCD (High Energy Collision Dissociation)
03130:4	19	K.KKLESDINELEIALDHAN[+892.317]K.S	HexNAc(2)Hex(3)	N[+892]	768.873	4	3072.47	3072.47	0	-0.4	1618	Specific	80.95	53.52	53.52	0.13	10	>tr|A0A1W0X9Z6|A0A1W0X9Z6_HYPDU Myosin heavy chain, muscle OS=Hypsibius dujardini OX=232323 GN=BV898_01897 PE=3 SV=1	8486	20200324_kuma64_glycopepconc_inj10ul_01.ScanId;v=1;d1=3979.3979.4	controllerType=0 controllerNumber=1 scan=3979	16.2117	3979	HCD (High Energy Collision Dissociation)
05299:3	19	R.AKN[+2026.687]R.S	HexNAc(2)Hex(10)	N[+2027]	839	3	2514.99	2514.98	0	1.6	1924	Specific	16.59	4.8	4.8	0.07	10	>tr|A0A1W0X9Z6|A0A1W0X9Z6_HYPDU Myosin heavy chain, muscle OS=Hypsibius dujardini OX=232323 GN=BV898_01897 PE=3 SV=1	8486	20200324_kuma64_glycopepconc_inj10ul_01.ScanId;v=1;d1=6289.6289.3	controllerType=0 controllerNumber=1 scan=6289	24.4471	6289	EThcD (ETD With Supplemental HCD)
22620:4	109	K.ATLSGHIQAVDAIEN[+1444.534]ITSPTHPLSVTTVGPK.E	HexNAc(4)Hex(3)Fuc(1)	N[+1445]	1150.81	4	4600.21	4599.21	1	0.4	183	Specific	551.27	551.27	551.27	8.38	2	>tr|A0A1W0WVA3|A0A1W0WVA3_HYPDU von Willebrand factor A domain-containing protein OS=Hypsibius dujardini OX=232323 GN=BV898_06776 PE=4 SV=1	8666	20200324_kuma64_glycopepconc_inj10ul_01.ScanId;v=1;d1=24760.24760.4	controllerType=0 controllerNumber=1 scan=24760	91.0342	24760	HCD (High Energy Collision Dissociation)
11582:4	108	K.NAN[+1241.454]VTAPSETNDQC[+57.021]PAVYPGASC[+57.021]VQK.Y	HexNAc(3)Hex(3)Fuc(1)	C[+57]*2, N[+1241]	1005.68	4	4019.71	4019.7	0	2.1	180	Specific	850.21	850.21	850.21	13.9	1	>tr|A0A1W0WHY1|A0A1W0WHY1_HYPDU Uncharacterized protein OS=Hypsibius dujardini OX=232323 GN=BV898_10963 PE=4 SV=1	10426	20200324_kuma64_glycopepconc_inj10ul_01.ScanId;v=1;d1=12983.12983.4	controllerType=0 controllerNumber=1 scan=12983	48.4608	12983	HCD (High Energy Collision Dissociation)
01256:2	1	K.FVGAM[+15.995]DSK.V		M[+16]	435.705	2	870.403	870.403	0	0.3	1357	Specific	263.67	192.37	192.37	2.95	69	>tr|A0A1W0X3L9|A0A1W0X3L9_HYPDU Vitellogenin-6 OS=Hypsibius dujardini OX=232323 GN=BV898_04117 PE=4 SV=1	7470	20200324_kuma64_glycopepconc_inj10ul_01.ScanId;v=1;d1=1981.1981.4	controllerType=0 controllerNumber=1 scan=1981	9.0647	1981	HCD (High Energy Collision Dissociation)
12295:3	1	K.FVGAM[+15.995]DSKVPVLAK.K		M[+16]	493.274	3	1477.81	1477.81	0	0.3	1357	Specific	452.44	361.3	361.3	5.88	69	>tr|A0A1W0X3L9|A0A1W0X3L9_HYPDU Vitellogenin-6 OS=Hypsibius dujardini OX=232323 GN=BV898_04117 PE=4 SV=1	7470	20200324_kuma64_glycopepconc_inj10ul_01.ScanId;v=1;d1=13742.13742.3	controllerType=0 controllerNumber=1 scan=13742	51.186	13742	HCD (High Energy Collision Dissociation)
24287:2	29	K.GALTAEQIQALLPNSVAGK.D			941.026	2	1881.05	1881.04	0	0.6	39	Specific	835.33	835.33	835.33	13.78	4	>tr|A0A1W0WR96|A0A1W0WR96_HYPDU Chitin-binding type-2 domain-containing protein OS=Hypsibius dujardini OX=232323 GN=BV898_08166 PE=4 SV=1	6228	20200324_kuma64_glycopepconc_inj10ul_01.ScanId;v=1;d1=26561.26561.2	controllerType=0 controllerNumber=1 scan=26561	96.7473	26561	HCD (High Energy Collision Dissociation)
24290:2	29	K.GALTAEQIQALLPNSVAGK.D			941.026	2	1881.05	1881.04	0	0.6	39	Specific	742.13	615.19	615.19	11.78	4	>tr|A0A1W0WR96|A0A1W0WR96_HYPDU Chitin-binding type-2 domain-containing protein OS=Hypsibius dujardini OX=232323 GN=BV898_08166 PE=4 SV=1	6228	20200324_kuma64_glycopepconc_inj10ul_01.ScanId;v=1;d1=26564.26564.2	controllerType=0 controllerNumber=1 scan=26564	96.7552	26564	EThcD (ETD With Supplemental HCD)
23546:2	50	K.GALTAEQIQALVPNAVAGK.D			926.02	2	1851.03	1851.03	0	0.1	38	Specific	987.49	987.49	987.49	16.95	2	>tr|A0A1W0WRA2|A0A1W0WRA2_HYPDU Chitin-binding type-2 domain-containing protein OS=Hypsibius dujardini OX=232323 GN=BV898_08195 PE=4 SV=1	7643	20200324_kuma64_glycopepconc_inj10ul_01.ScanId;v=1;d1=25754.25754.2	controllerType=0 controllerNumber=1 scan=25754	94.165	25754	HCD (High Energy Collision Dissociation)
03955:2	19	K.NRLSGENADLAR.Q			658.34	2	1315.67	1315.67	0	0.6	1280	Specific	169.48	107.65	107.65	0.46	10	>tr|A0A1W0X9Z6|A0A1W0X9Z6_HYPDU Myosin heavy chain, muscle OS=Hypsibius dujardini OX=232323 GN=BV898_01897 PE=3 SV=1	8486	20200324_kuma64_glycopepconc_inj10ul_01.ScanId;v=1;d1=4858.4858.3	controllerType=0 controllerNumber=1 scan=4858	19.3253	4858	HCD (High Energy Collision Dissociation)
23150:2	50	K.GALTAEQIQALVPNAVAGK.D			926.018	2	1851.03	1851.03	0	-2.2	38	Specific	874.39	874.39	874.39	14.52	2	>tr|A0A1W0WRA2|A0A1W0WRA2_HYPDU Chitin-binding type-2 domain-containing protein OS=Hypsibius dujardini OX=232323 GN=BV898_08195 PE=4 SV=1	7643	20200324_kuma64_glycopepconc_inj10ul_01.ScanId;v=1;d1=25329.25329.2	controllerType=0 controllerNumber=1 scan=25329	92.8346	25329	HCD (High Energy Collision Dissociation)
23548:2	50	K.GALTAEQIQALVPNAVAGK.D			926.02	2	1851.03	1851.03	0	0.1	38	Specific	861.76	770.69	770.69	14.95	2	>tr|A0A1W0WRA2|A0A1W0WRA2_HYPDU Chitin-binding type-2 domain-containing protein OS=Hypsibius dujardini OX=232323 GN=BV898_08195 PE=4 SV=1	7643	20200324_kuma64_glycopepconc_inj10ul_01.ScanId;v=1;d1=25756.25756.2	controllerType=0 controllerNumber=1 scan=25756	94.172	25756	EThcD (ETD With Supplemental HCD)
23152:2	50	K.GALTAEQIQALVPNAVAGK.D			926.018	2	1851.03	1851.03	0	-2.2	38	Specific	789.92	714.82	714.82	12.52	2	>tr|A0A1W0WRA2|A0A1W0WRA2_HYPDU Chitin-binding type-2 domain-containing protein OS=Hypsibius dujardini OX=232323 GN=BV898_08195 PE=4 SV=1	7643	20200324_kuma64_glycopepconc_inj10ul_01.ScanId;v=1;d1=25331.25331.2	controllerType=0 controllerNumber=1 scan=25331	92.8414	25331	EThcD (ETD With Supplemental HCD)
09197:4	293	K.FNTLTQC[+57.021]AEKMN[+1736.650]ETHK.A	HexNAc(4)Hex(3)Fuc(3)	C[+57], N[+1737]	922.893	4	3688.55	3688.55	0	-0.4	205	Specific	251.98	171.51	171.51	1.29	1	>tr|A0A1W0X9I6|A0A1W0X9I6_HYPDU Polypeptide N-acetylgalactosaminyltransferase 11 OS=Hypsibius dujardini OX=232323 GN=BV898_02269 PE=3 SV=1	8788	20200324_kuma64_glycopepconc_inj10ul_01.ScanId;v=1;d1=10441.10441.4	controllerType=0 controllerNumber=1 scan=10441	39.3311	10441	EThcD (ETD With Supplemental HCD)
06611:3	149	K.N[+1702.581]ETR.R	HexNAc(2)Hex(8)	N[+1703]	741.282	3	2221.83	2221.83	0	-1.6	1301	Specific	16.93	16.93	16.93	0.07	4	>tr|A0A1W0X928|A0A1W0X928_HYPDU Dolichyl-diphosphooligosaccharide--protein glycosyltransferase subunit 1 OS=Hypsibius dujardini OX=232323 GN=BV898_02239 PE=3 SV=1	13281	20200324_kuma64_glycopepconc_inj10ul_01.ScanId;v=1;d1=7688.7688.3	controllerType=0 controllerNumber=1 scan=7688	29.4784	7688	HCD (High Energy Collision Dissociation)
06920:3	149	K.N[+1702.581]ETR.R	HexNAc(2)Hex(8)	N[+1703]	741.283	3	2221.83	2221.83	0	-0.1	1301	Specific	34.41	34.41	34.41	0.59	4	>tr|A0A1W0X928|A0A1W0X928_HYPDU Dolichyl-diphosphooligosaccharide--protein glycosyltransferase subunit 1 OS=Hypsibius dujardini OX=232323 GN=BV898_02239 PE=3 SV=1	13281	20200324_kuma64_glycopepconc_inj10ul_01.ScanId;v=1;d1=8017.8017.3	controllerType=0 controllerNumber=1 scan=8017	30.651	8017	HCD (High Energy Collision Dissociation)
06314:3	149	K.N[+1702.581]ETR.R	HexNAc(2)Hex(8)	N[+1703]	741.281	3	2221.83	2221.83	0	-1.8	1301	Specific	54.06	54.06	54.06	0.09	4	>tr|A0A1W0X928|A0A1W0X928_HYPDU Dolichyl-diphosphooligosaccharide--protein glycosyltransferase subunit 1 OS=Hypsibius dujardini OX=232323 GN=BV898_02239 PE=3 SV=1	13281	20200324_kuma64_glycopepconc_inj10ul_01.ScanId;v=1;d1=7372.7372.3	controllerType=0 controllerNumber=1 scan=7372	28.3347	7372	HCD (High Energy Collision Dissociation)
23564:3	50	K.GALTAEQIQALVPNAVAGK.D			617.682	3	1851.03	1851.03	0	-0.4	38	Specific	714.63	714.63	714.63	11.59	2	>tr|A0A1W0WRA2|A0A1W0WRA2_HYPDU Chitin-binding type-2 domain-containing protein OS=Hypsibius dujardini OX=232323 GN=BV898_08195 PE=4 SV=1	7643	20200324_kuma64_glycopepconc_inj10ul_01.ScanId;v=1;d1=25774.25774.3	controllerType=0 controllerNumber=1 scan=25774	94.2259	25774	HCD (High Energy Collision Dissociation)
23549:2	50	K.GALTAEQIQALVPNAVAGK.D			926.02	2	1851.03	1851.03	0	0.1	38	Specific	527.02	527.02	527.02	7.81	2	>tr|A0A1W0WRA2|A0A1W0WRA2_HYPDU Chitin-binding type-2 domain-containing protein OS=Hypsibius dujardini OX=232323 GN=BV898_08195 PE=4 SV=1	7643	20200324_kuma64_glycopepconc_inj10ul_01.ScanId;v=1;d1=25757.25757.2	controllerType=0 controllerNumber=1 scan=25757	94.1774	25757	CID (Collision Induced Dissociation)
06215:3	149	K.N[+1378.476]ETR.R	HexNAc(2)Hex(6)	N[+1378]	633.246	3	1897.72	1897.73	0	-2	1301	Specific	27.18	27.18	27.18	0.09	4	>tr|A0A1W0X928|A0A1W0X928_HYPDU Dolichyl-diphosphooligosaccharide--protein glycosyltransferase subunit 1 OS=Hypsibius dujardini OX=232323 GN=BV898_02239 PE=3 SV=1	13281	20200324_kuma64_glycopepconc_inj10ul_01.ScanId;v=1;d1=7266.7266.3	controllerType=0 controllerNumber=1 scan=7266	27.9464	7266	HCD (High Energy Collision Dissociation)
12977:4	149	K.DIYYRDEIGN[+1378.476]ISSSHVRK.I	HexNAc(2)Hex(6)	N[+1378]	883.396	4	3530.56	3530.55	0	2.3	1643	Specific	224.1	224.1	224.1	1.14	4	>tr|A0A1W0X928|A0A1W0X928_HYPDU Dolichyl-diphosphooligosaccharide--protein glycosyltransferase subunit 1 OS=Hypsibius dujardini OX=232323 GN=BV898_02239 PE=3 SV=1	13281	20200324_kuma64_glycopepconc_inj10ul_01.ScanId;v=1;d1=14469.14469.4	controllerType=0 controllerNumber=1 scan=14469	53.7949	14469	EThcD (ETD With Supplemental HCD)
23153:2	50	K.GALTAEQIQALVPNAVAGK.D			926.018	2	1851.03	1851.03	0	-2.2	38	Specific	484.29	484.29	484.29	7.22	2	>tr|A0A1W0WRA2|A0A1W0WRA2_HYPDU Chitin-binding type-2 domain-containing protein OS=Hypsibius dujardini OX=232323 GN=BV898_08195 PE=4 SV=1	7643	20200324_kuma64_glycopepconc_inj10ul_01.ScanId;v=1;d1=25332.25332.2	controllerType=0 controllerNumber=1 scan=25332	92.8468	25332	CID (Collision Induced Dissociation)
20521:3	48	K.GALTAEQIQELYPNAVAGK.D			658.35	3	1973.03	1973.03	0	0.2	39	Specific	780.03	780.03	780.03	12.77	2	>tr|A0A1W0WRA7|A0A1W0WRA7_HYPDU Chitin-binding type-2 domain-containing protein OS=Hypsibius dujardini OX=232323 GN=BV898_08169 PE=4 SV=1	1843	20200324_kuma64_glycopepconc_inj10ul_01.ScanId;v=1;d1=22514.22514.3	controllerType=0 controllerNumber=1 scan=22514	83.4898	22514	HCD (High Energy Collision Dissociation)
19778:2	11	K.GALTAEQIQSIYPNAVAGK.D			966.016	2	1931.02	1931.02	0	0.6	101	Specific	787.07	760.04	760.04	12.78	6	>tr|A0A1W0WR89|A0A1W0WR89_HYPDU Chitin-binding type-2 domain-containing protein OS=Hypsibius dujardini OX=232323 GN=BV898_08167 PE=4 SV=1	1239	20200324_kuma64_glycopepconc_inj10ul_01.ScanId;v=1;d1=21721.21721.3	controllerType=0 controllerNumber=1 scan=21721	80.6223	21721	HCD (High Energy Collision Dissociation)
19809:3	11	K.GALTAEQIQSIYPNAVAGK.D			644.346	3	1931.02	1931.02	0	0.8	101	Specific	781.22	781.22	781.22	12.6	6	>tr|A0A1W0WR89|A0A1W0WR89_HYPDU Chitin-binding type-2 domain-containing protein OS=Hypsibius dujardini OX=232323 GN=BV898_08167 PE=4 SV=1	1239	20200324_kuma64_glycopepconc_inj10ul_01.ScanId;v=1;d1=21754.21754.3	controllerType=0 controllerNumber=1 scan=21754	80.7425	21754	HCD (High Energy Collision Dissociation)
20132:3	11	K.GALTAEQIQSIYPNAVAGK.D			644.346	3	1931.02	1931.02	0	0.2	101	Specific	754.87	754.87	754.87	12.77	6	>tr|A0A1W0WR89|A0A1W0WR89_HYPDU Chitin-binding type-2 domain-containing protein OS=Hypsibius dujardini OX=232323 GN=BV898_08167 PE=4 SV=1	1239	20200324_kuma64_glycopepconc_inj10ul_01.ScanId;v=1;d1=22099.22099.3	controllerType=0 controllerNumber=1 scan=22099	82.0425	22099	HCD (High Energy Collision Dissociation)
19782:2	11	K.GALTAEQIQSIYPNAVAGK.D			966.016	2	1931.02	1931.02	0	0.6	101	Specific	470.73	443.22	443.22	7.43	6	>tr|A0A1W0WR89|A0A1W0WR89_HYPDU Chitin-binding type-2 domain-containing protein OS=Hypsibius dujardini OX=232323 GN=BV898_08167 PE=4 SV=1	1239	20200324_kuma64_glycopepconc_inj10ul_01.ScanId;v=1;d1=21725.21725.3	controllerType=0 controllerNumber=1 scan=21725	80.6393	21725	EThcD (ETD With Supplemental HCD)
19783:2	11	K.GALTAEQIQSIYPNAVAGK.D			966.016	2	1931.02	1931.02	0	0.6	101	Specific	383.64	383.64	383.64	7.18	6	>tr|A0A1W0WR89|A0A1W0WR89_HYPDU Chitin-binding type-2 domain-containing protein OS=Hypsibius dujardini OX=232323 GN=BV898_08167 PE=4 SV=1	1239	20200324_kuma64_glycopepconc_inj10ul_01.ScanId;v=1;d1=21726.21726.3	controllerType=0 controllerNumber=1 scan=21726	80.6442	21726	CID (Collision Induced Dissociation)
07202:3	7	R.ADYTSLN[+1216.423]ATHVR.V	HexNAc(2)Hex(5)	N[+1216]	855.368	3	2564.09	2564.09	0	0.3	65	Specific	153.9	38.87	38.87	1.59	10	>tr|A0A1W0X8Y8|A0A1W0X8Y8_HYPDU Putative Apolipoprotein D OS=Hypsibius dujardini OX=232323 GN=BV898_02207 PE=3 SV=1	13583	20200324_kuma64_glycopepconc_inj10ul_01.ScanId;v=1;d1=8317.8317.3	controllerType=0 controllerNumber=1 scan=8317	31.7223	8317	EThcD (ETD With Supplemental HCD)
24096:4	66	K.GALTAEQIQSLYPNAVAGQDYPDNQAIPSPRPITC[+57.021]NPAKPGFYADTSSPSK.C		C[+57]	1351.66	4	5403.61	5403.62	0	-1.5	39	Specific	1274.1	1274.1	1274.1	23.18	1	>tr|A0A1W0WPT7|A0A1W0WPT7_HYPDU Chitin-binding type-2 domain-containing protein OS=Hypsibius dujardini OX=232323 GN=BV898_08612 PE=4 SV=1	9139	20200324_kuma64_glycopepconc_inj10ul_01.ScanId;v=1;d1=26356.26356.4	controllerType=0 controllerNumber=1 scan=26356	96.0763	26356	HCD (High Energy Collision Dissociation)
24079:5	66	K.GALTAEQIQSLYPNAVAGQDYPDNQAIPSPRPITC[+57.021]NPAKPGFYADTSSPSK.C		C[+57]	1081.33	5	5402.62	5403.62	-1	0.8	39	Specific	1218.67	1218.67	1218.67	22.77	1	>tr|A0A1W0WPT7|A0A1W0WPT7_HYPDU Chitin-binding type-2 domain-containing protein OS=Hypsibius dujardini OX=232323 GN=BV898_08612 PE=4 SV=1	9139	20200324_kuma64_glycopepconc_inj10ul_01.ScanId;v=1;d1=26338.26338.5	controllerType=0 controllerNumber=1 scan=26338	96.0212	26338	HCD (High Energy Collision Dissociation)
24177:4	66	K.GALTAEQIQSLYPNAVAGQDYPDNQAIPSPRPITC[+57.021]NPAKPGFYADTSSPSK.C		C[+57]	1351.66	4	5403.63	5403.62	0	1.9	39	Specific	1162.63	1162.63	1162.63	21.22	1	>tr|A0A1W0WPT7|A0A1W0WPT7_HYPDU Chitin-binding type-2 domain-containing protein OS=Hypsibius dujardini OX=232323 GN=BV898_08612 PE=4 SV=1	9139	20200324_kuma64_glycopepconc_inj10ul_01.ScanId;v=1;d1=26443.26443.4	controllerType=0 controllerNumber=1 scan=26443	96.364	26443	HCD (High Energy Collision Dissociation)
23962:4	66	K.GALTAEQIQSLYPNAVAGQDYPDNQAIPSPRPITC[+57.021]NPAKPGFYADTSSPSK.C		C[+57]	1351.66	4	5403.62	5403.62	0	-1	39	Specific	1035.95	1035.95	1035.95	18.42	1	>tr|A0A1W0WPT7|A0A1W0WPT7_HYPDU Chitin-binding type-2 domain-containing protein OS=Hypsibius dujardini OX=232323 GN=BV898_08612 PE=4 SV=1	9139	20200324_kuma64_glycopepconc_inj10ul_01.ScanId;v=1;d1=26212.26212.4	controllerType=0 controllerNumber=1 scan=26212	95.6215	26212	HCD (High Energy Collision Dissociation)
23974:5	66	K.GALTAEQIQSLYPNAVAGQDYPDNQAIPSPRPITC[+57.021]NPAKPGFYADTSSPSK.C		C[+57]	1081.53	5	5403.63	5403.62	0	0.5	39	Specific	992.29	992.29	992.29	17.25	1	>tr|A0A1W0WPT7|A0A1W0WPT7_HYPDU Chitin-binding type-2 domain-containing protein OS=Hypsibius dujardini OX=232323 GN=BV898_08612 PE=4 SV=1	9139	20200324_kuma64_glycopepconc_inj10ul_01.ScanId;v=1;d1=26225.26225.5	controllerType=0 controllerNumber=1 scan=26225	95.6698	26225	HCD (High Energy Collision Dissociation)
24102:4	66	K.GALTAEQIQSLYPNAVAGQDYPDNQAIPSPRPITC[+57.021]NPAKPGFYADTSSPSK.C		C[+57]	1351.66	4	5403.61	5403.62	0	-1.5	39	Specific	951.11	951.11	951.11	17.18	1	>tr|A0A1W0WPT7|A0A1W0WPT7_HYPDU Chitin-binding type-2 domain-containing protein OS=Hypsibius dujardini OX=232323 GN=BV898_08612 PE=4 SV=1	9139	20200324_kuma64_glycopepconc_inj10ul_01.ScanId;v=1;d1=26362.26362.4	controllerType=0 controllerNumber=1 scan=26362	96.1054	26362	CID (Collision Induced Dissociation)
24181:4	66	K.GALTAEQIQSLYPNAVAGQDYPDNQAIPSPRPITC[+57.021]NPAKPGFYADTSSPSK.C		C[+57]	1351.66	4	5403.63	5403.62	0	1.9	39	Specific	789.14	789.14	789.14	13.22	1	>tr|A0A1W0WPT7|A0A1W0WPT7_HYPDU Chitin-binding type-2 domain-containing protein OS=Hypsibius dujardini OX=232323 GN=BV898_08612 PE=4 SV=1	9139	20200324_kuma64_glycopepconc_inj10ul_01.ScanId;v=1;d1=26447.26447.4	controllerType=0 controllerNumber=1 scan=26447	96.3795	26447	CID (Collision Induced Dissociation)
23967:4	66	K.GALTAEQIQSLYPNAVAGQDYPDNQAIPSPRPITC[+57.021]NPAKPGFYADTSSPSK.C		C[+57]	1351.66	4	5403.62	5403.62	0	-1	39	Specific	659.15	659.15	659.15	11.42	1	>tr|A0A1W0WPT7|A0A1W0WPT7_HYPDU Chitin-binding type-2 domain-containing protein OS=Hypsibius dujardini OX=232323 GN=BV898_08612 PE=4 SV=1	9139	20200324_kuma64_glycopepconc_inj10ul_01.ScanId;v=1;d1=26217.26217.4	controllerType=0 controllerNumber=1 scan=26217	95.6419	26217	CID (Collision Induced Dissociation)
24083:5	66	K.GALTAEQIQSLYPNAVAGQDYPDNQAIPSPRPITC[+57.021]NPAKPGFYADTSSPSK.C		C[+57]	1081.33	5	5402.62	5403.62	-1	0.8	39	Specific	469.82	469.82	469.82	8.43	1	>tr|A0A1W0WPT7|A0A1W0WPT7_HYPDU Chitin-binding type-2 domain-containing protein OS=Hypsibius dujardini OX=232323 GN=BV898_08612 PE=4 SV=1	9139	20200324_kuma64_glycopepconc_inj10ul_01.ScanId;v=1;d1=26342.26342.5	controllerType=0 controllerNumber=1 scan=26342	96.0369	26342	EThcD (ETD With Supplemental HCD)
23977:5	66	K.GALTAEQIQSLYPNAVAGQDYPDNQAIPSPRPITC[+57.021]NPAKPGFYADTSSPSK.C		C[+57]	1081.53	5	5403.63	5403.62	0	0.5	39	Specific	280.83	280.83	280.83	4.49	1	>tr|A0A1W0WPT7|A0A1W0WPT7_HYPDU Chitin-binding type-2 domain-containing protein OS=Hypsibius dujardini OX=232323 GN=BV898_08612 PE=4 SV=1	9139	20200324_kuma64_glycopepconc_inj10ul_01.ScanId;v=1;d1=26228.26228.5	controllerType=0 controllerNumber=1 scan=26228	95.6793	26228	EThcD (ETD With Supplemental HCD)
11438:4	108	K.NAN[+1241.454]VTAPSETNDQC[+57.021]PAVYPGASC[+57.021]VQK.Y	HexNAc(3)Hex(3)Fuc(1)	C[+57]*2, N[+1241]	1005.93	4	4020.71	4019.7	1	1	180	Specific	687.15	687.15	687.15	10.53	1	>tr|A0A1W0WHY1|A0A1W0WHY1_HYPDU Uncharacterized protein OS=Hypsibius dujardini OX=232323 GN=BV898_10963 PE=4 SV=1	10426	20200324_kuma64_glycopepconc_inj10ul_01.ScanId;v=1;d1=12829.12829.4	controllerType=0 controllerNumber=1 scan=12829	47.9112	12829	HCD (High Energy Collision Dissociation)
06385:3	7	R.ADYTSLN[+1200.428]ATHVR.V	HexNAc(2)Hex(4)Fuc(1)	N[+1200]	850.036	3	2548.09	2548.09	0	0.4	65	Specific	131.65	10.79	10.79	1.22	10	>tr|A0A1W0X8Y8|A0A1W0X8Y8_HYPDU Putative Apolipoprotein D OS=Hypsibius dujardini OX=232323 GN=BV898_02207 PE=3 SV=1	13583	20200324_kuma64_glycopepconc_inj10ul_01.ScanId;v=1;d1=7447.7447.3	controllerType=0 controllerNumber=1 scan=7447	28.6036	7447	EThcD (ETD With Supplemental HCD)
07734:3	98	K.GAVDGGLNIPHSNRR.F			521.61	3	1562.82	1562.81	0	0.5	165	Specific	356.58	356.58	356.58	3.9	2	>tr|A0A1W0X4B5|A0A1W0X4B5_HYPDU 60S ribosomal protein L5 OS=Hypsibius dujardini OX=232323 GN=BV898_04010 PE=3 SV=1	768	20200324_kuma64_glycopepconc_inj10ul_01.ScanId;v=1;d1=8884.8884.3	controllerType=0 controllerNumber=1 scan=8884	33.7548	8884	HCD (High Energy Collision Dissociation)
12296:3	1	K.GC[+57.021]DAEIDRIPLQK.G		C[+57]	505.593	3	1514.76	1514.76	0	0.3	1803	Specific	651.76	567.88	567.88	10.46	69	>tr|A0A1W0X3L9|A0A1W0X3L9_HYPDU Vitellogenin-6 OS=Hypsibius dujardini OX=232323 GN=BV898_04117 PE=4 SV=1	7470	20200324_kuma64_glycopepconc_inj10ul_01.ScanId;v=1;d1=13743.13743.3	controllerType=0 controllerNumber=1 scan=13743	51.1878	13743	HCD (High Energy Collision Dissociation)
11585:4	108	K.NAN[+1241.454]VTAPSETNDQC[+57.021]PAVYPGASC[+57.021]VQK.Y	HexNAc(3)Hex(3)Fuc(1)	C[+57]*2, N[+1241]	1005.68	4	4019.71	4019.7	0	2.1	180	Specific	358.08	358.08	358.08	4.18	1	>tr|A0A1W0WHY1|A0A1W0WHY1_HYPDU Uncharacterized protein OS=Hypsibius dujardini OX=232323 GN=BV898_10963 PE=4 SV=1	10426	20200324_kuma64_glycopepconc_inj10ul_01.ScanId;v=1;d1=12986.12986.4	controllerType=0 controllerNumber=1 scan=12986	48.4725	12986	EThcD (ETD With Supplemental HCD)
03307:2	77	K.GGDAGVQATGLSK.K			580.799	2	1160.59	1160.59	0	0.3	6	Specific	749.19	622.96	622.96	11.78	2	>tr|A0A1W0WGV9|A0A1W0WGV9_HYPDU 60S ribosomal protein L30 OS=Hypsibius dujardini OX=232323 GN=BV898_11411 PE=3 SV=1	11622	20200324_kuma64_glycopepconc_inj10ul_01.ScanId;v=1;d1=4168.4168.4	controllerType=0 controllerNumber=1 scan=4168	16.8827	4168	HCD (High Energy Collision Dissociation)
03310:2	77	K.GGDAGVQATGLSK.K			580.799	2	1160.59	1160.59	0	0.3	6	Specific	490.84	356.79	356.79	6.26	2	>tr|A0A1W0WGV9|A0A1W0WGV9_HYPDU 60S ribosomal protein L30 OS=Hypsibius dujardini OX=232323 GN=BV898_11411 PE=3 SV=1	11622	20200324_kuma64_glycopepconc_inj10ul_01.ScanId;v=1;d1=4171.4171.4	controllerType=0 controllerNumber=1 scan=4171	16.8942	4171	EThcD (ETD With Supplemental HCD)
11554:4	108	K.NAN[+1241.454]VTAPSETNDQC[+57.021]PAVYPGASC[+57.021]VQK.Y	HexNAc(3)Hex(3)Fuc(1)	C[+57]*2, N[+1241]	1005.68	4	4019.71	4019.7	0	1.5	180	Specific	300.52	300.52	300.52	3.95	1	>tr|A0A1W0WHY1|A0A1W0WHY1_HYPDU Uncharacterized protein OS=Hypsibius dujardini OX=232323 GN=BV898_10963 PE=4 SV=1	10426	20200324_kuma64_glycopepconc_inj10ul_01.ScanId;v=1;d1=12953.12953.5	controllerType=0 controllerNumber=1 scan=12953	48.3584	12953	EThcD (ETD With Supplemental HCD)
21778:3	105	K.SGLN[+1216.423]ASLSDLGDVADNVGNMK.M	HexNAc(2)Hex(5)	N[+1216]	1098.47	3	3293.41	3293.41	0	-0.6	257	Specific	875.2	798.2	710.19	14.47	1	>tr|A0A1W0WWB2|A0A1W0WWB2_HYPDU Putative Testicular acid phosphatase-like protein OS=Hypsibius dujardini OX=232323 GN=BV898_06476 PE=4 SV=1	10248	20200324_kuma64_glycopepconc_inj10ul_01.ScanId;v=1;d1=23858.23858.3	controllerType=0 controllerNumber=1 scan=23858	88.0852	23858	HCD (High Energy Collision Dissociation)
21781:3	105	K.SGLN[+1216.423]ASLSDLGDVADNVGNMK.M	HexNAc(2)Hex(5)	N[+1216]	1098.47	3	3293.41	3293.41	0	-0.6	257	Specific	382.88	309.33	309.33	5.35	1	>tr|A0A1W0WWB2|A0A1W0WWB2_HYPDU Putative Testicular acid phosphatase-like protein OS=Hypsibius dujardini OX=232323 GN=BV898_06476 PE=4 SV=1	10248	20200324_kuma64_glycopepconc_inj10ul_01.ScanId;v=1;d1=23861.23861.3	controllerType=0 controllerNumber=1 scan=23861	88.0935	23861	EThcD (ETD With Supplemental HCD)
22800:4	100	R.SLEVGAAVPTAPVQVVGGASSSAAVIPDGAVAN[+1038.375]STLGAAAK.T	HexNAc(2)Hex(3)Fuc(1)	N[+1038]	1175.84	4	4700.33	4699.32	1	0.6	171	Specific	256.64	256.64	256.64	5.84	3	>tr|A0A1W0X5I9|A0A1W0X5I9_HYPDU Uncharacterized protein OS=Hypsibius dujardini OX=232323 GN=BV898_03417 PE=4 SV=1	2774	20200324_kuma64_glycopepconc_inj10ul_01.ScanId;v=1;d1=24955.24955.4	controllerType=0 controllerNumber=1 scan=24955	91.6747	24955	HCD (High Energy Collision Dissociation)
13951:4	35	K.GRADETPAAPIQTPTNNAPAGGAAENPATGDASAAAATGNGVR.V			990.478	4	3958.89	3958.89	0	0.7	184	Specific	1499.17	1456.97	1456.97	27.57	2	>tr|A0A1W0WXI7|A0A1W0WXI7_HYPDU Chitin-binding type-2 domain-containing protein OS=Hypsibius dujardini OX=232323 GN=BV898_06187 PE=4 SV=1	13860	20200324_kuma64_glycopepconc_inj10ul_01.ScanId;v=1;d1=15506.15506.4	controllerType=0 controllerNumber=1 scan=15506	57.5702	15506	EThcD (ETD With Supplemental HCD)
14239:4	35	K.GRADETPAAPIQTPTNNAPAGGAAENPATGDASAAAATGNGVR.V			990.476	4	3958.88	3958.89	0	-0.9	184	Specific	1408.93	1362.61	1362.61	26.56	2	>tr|A0A1W0WXI7|A0A1W0WXI7_HYPDU Chitin-binding type-2 domain-containing protein OS=Hypsibius dujardini OX=232323 GN=BV898_06187 PE=4 SV=1	13860	20200324_kuma64_glycopepconc_inj10ul_01.ScanId;v=1;d1=15813.15813.4	controllerType=0 controllerNumber=1 scan=15813	58.6741	15813	EThcD (ETD With Supplemental HCD)
13948:4	35	K.GRADETPAAPIQTPTNNAPAGGAAENPATGDASAAAATGNGVR.V			990.478	4	3958.89	3958.89	0	0.7	184	Specific	995.23	995.23	995.23	17.57	2	>tr|A0A1W0WXI7|A0A1W0WXI7_HYPDU Chitin-binding type-2 domain-containing protein OS=Hypsibius dujardini OX=232323 GN=BV898_06187 PE=4 SV=1	13860	20200324_kuma64_glycopepconc_inj10ul_01.ScanId;v=1;d1=15503.15503.4	controllerType=0 controllerNumber=1 scan=15503	57.5555	15503	HCD (High Energy Collision Dissociation)
14235:4	35	K.GRADETPAAPIQTPTNNAPAGGAAENPATGDASAAAATGNGVR.V			990.476	4	3958.88	3958.89	0	-0.9	184	Specific	971.78	971.78	971.78	17.56	2	>tr|A0A1W0WXI7|A0A1W0WXI7_HYPDU Chitin-binding type-2 domain-containing protein OS=Hypsibius dujardini OX=232323 GN=BV898_06187 PE=4 SV=1	13860	20200324_kuma64_glycopepconc_inj10ul_01.ScanId;v=1;d1=15809.15809.4	controllerType=0 controllerNumber=1 scan=15809	58.6536	15809	HCD (High Energy Collision Dissociation)
13935:5	35	K.GRADETPAAPIQTPTNNAPAGGAAENPATGDASAAAATGNGVR.V			792.582	5	3958.88	3958.89	0	-1.7	184	Specific	900.06	900.06	900.06	16.12	2	>tr|A0A1W0WXI7|A0A1W0WXI7_HYPDU Chitin-binding type-2 domain-containing protein OS=Hypsibius dujardini OX=232323 GN=BV898_06187 PE=4 SV=1	13860	20200324_kuma64_glycopepconc_inj10ul_01.ScanId;v=1;d1=15489.15489.5	controllerType=0 controllerNumber=1 scan=15489	57.5036	15489	HCD (High Energy Collision Dissociation)
13940:5	35	K.GRADETPAAPIQTPTNNAPAGGAAENPATGDASAAAATGNGVR.V			792.582	5	3958.88	3958.89	0	-1.7	184	Specific	428.89	428.89	428.89	7.62	2	>tr|A0A1W0WXI7|A0A1W0WXI7_HYPDU Chitin-binding type-2 domain-containing protein OS=Hypsibius dujardini OX=232323 GN=BV898_06187 PE=4 SV=1	13860	20200324_kuma64_glycopepconc_inj10ul_01.ScanId;v=1;d1=15494.15494.5	controllerType=0 controllerNumber=1 scan=15494	57.5239	15494	EThcD (ETD With Supplemental HCD)
13952:4	35	K.GRADETPAAPIQTPTNNAPAGGAAENPATGDASAAAATGNGVR.V			990.478	4	3958.89	3958.89	0	0.7	184	Specific	327.52	327.52	327.52	6.37	2	>tr|A0A1W0WXI7|A0A1W0WXI7_HYPDU Chitin-binding type-2 domain-containing protein OS=Hypsibius dujardini OX=232323 GN=BV898_06187 PE=4 SV=1	13860	20200324_kuma64_glycopepconc_inj10ul_01.ScanId;v=1;d1=15507.15507.4	controllerType=0 controllerNumber=1 scan=15507	57.5769	15507	CID (Collision Induced Dissociation)
01002:3	71	K.GSASSAPPPPKPK.V			407.56	3	1220.66	1220.66	0	0.4	40	Specific	666.95	610.93	610.93	10.6	2	>tr|A0A1W0WQ10|A0A1W0WQ10_HYPDU Uncharacterized protein OS=Hypsibius dujardini OX=232323 GN=BV898_08682 PE=4 SV=1	13045	20200324_kuma64_glycopepconc_inj10ul_01.ScanId;v=1;d1=1710.1710.3	controllerType=0 controllerNumber=1 scan=1710	8.0971	1710	HCD (High Energy Collision Dissociation)
13407:3	28	K.GTNSQAGSLGAC[+57.021]SGGSC[+57.021]GISGAAQLTASGQSQK.Q		C[+57]*2	1019.13	3	3055.38	3055.38	0	0	78	Specific	1441.85	1323.17	1323.17	26.28	4	>tr|A0A1W0X3G7|A0A1W0X3G7_HYPDU Uncharacterized protein OS=Hypsibius dujardini OX=232323 GN=BV898_03883 PE=4 SV=1	11064	20200324_kuma64_glycopepconc_inj10ul_01.ScanId;v=1;d1=14928.14928.3	controllerType=0 controllerNumber=1 scan=14928	55.4791	14928	HCD (High Energy Collision Dissociation)
13411:3	28	K.GTNSQAGSLGAC[+57.021]SGGSC[+57.021]GISGAAQLTASGQSQK.Q		C[+57]*2	1019.13	3	3055.38	3055.38	0	0	78	Specific	1025.7	893.88	893.88	18.28	4	>tr|A0A1W0X3G7|A0A1W0X3G7_HYPDU Uncharacterized protein OS=Hypsibius dujardini OX=232323 GN=BV898_03883 PE=4 SV=1	11064	20200324_kuma64_glycopepconc_inj10ul_01.ScanId;v=1;d1=14932.14932.3	controllerType=0 controllerNumber=1 scan=14932	55.4953	14932	EThcD (ETD With Supplemental HCD)
13795:3	28	K.GTNSQAGSLGAC[+57.021]SGGSC[+57.021]GISGAAQLTASGQSQK.Q		C[+57]*2	1019.13	3	3055.38	3055.38	0	-0.5	78	Specific	939.35	837.14	837.14	16.09	4	>tr|A0A1W0X3G7|A0A1W0X3G7_HYPDU Uncharacterized protein OS=Hypsibius dujardini OX=232323 GN=BV898_03883 PE=4 SV=1	11064	20200324_kuma64_glycopepconc_inj10ul_01.ScanId;v=1;d1=15340.15340.3	controllerType=0 controllerNumber=1 scan=15340	56.9633	15340	HCD (High Energy Collision Dissociation)
13798:3	28	K.GTNSQAGSLGAC[+57.021]SGGSC[+57.021]GISGAAQLTASGQSQK.Q		C[+57]*2	1019.13	3	3055.38	3055.38	0	-0.5	78	Specific	395.75	356.94	356.94	5.42	4	>tr|A0A1W0X3G7|A0A1W0X3G7_HYPDU Uncharacterized protein OS=Hypsibius dujardini OX=232323 GN=BV898_03883 PE=4 SV=1	11064	20200324_kuma64_glycopepconc_inj10ul_01.ScanId;v=1;d1=15343.15343.3	controllerType=0 controllerNumber=1 scan=15343	56.9715	15343	EThcD (ETD With Supplemental HCD)
23970:5	241	R.FHQC[+57.021]GASLLDFLHSSKTFVN[+1241.454]VSVASNYVK.L	HexNAc(3)Hex(3)Fuc(1)	C[+57], N[+1241]	900.024	5	4496.09	4497.08	-1	2.7	145	Specific	332.43	56.67	56.67	1.63	1	>tr|A0A1W0X871|A0A1W0X871_HYPDU Ribonuclease P OS=Hypsibius dujardini OX=232323 GN=BV898_02454 PE=3 SV=1	7383	20200324_kuma64_glycopepconc_inj10ul_01.ScanId;v=1;d1=26221.26221.5	controllerType=0 controllerNumber=1 scan=26221	95.6539	26221	HCD (High Energy Collision Dissociation)
22607:4	100	R.SLEVGAAVPTAPVQVVGGASSSAAVIPDGAVAN[+1444.534]STLGAAAK.T	HexNAc(4)Hex(3)Fuc(1)	N[+1445]	1277.12	4	5105.48	5105.48	0	-0.4	171	Specific	560.2	537.51	537.51	8.79	3	>tr|A0A1W0X5I9|A0A1W0X5I9_HYPDU Uncharacterized protein OS=Hypsibius dujardini OX=232323 GN=BV898_03417 PE=4 SV=1	2774	20200324_kuma64_glycopepconc_inj10ul_01.ScanId;v=1;d1=24746.24746.4	controllerType=0 controllerNumber=1 scan=24746	90.9884	24746	HCD (High Energy Collision Dissociation)
22610:4	100	R.SLEVGAAVPTAPVQVVGGASSSAAVIPDGAVAN[+1444.534]STLGAAAK.T	HexNAc(4)Hex(3)Fuc(1)	N[+1445]	1277.12	4	5105.48	5105.48	0	-0.4	171	Specific	532.96	532.96	532.96	8.55	3	>tr|A0A1W0X5I9|A0A1W0X5I9_HYPDU Uncharacterized protein OS=Hypsibius dujardini OX=232323 GN=BV898_03417 PE=4 SV=1	2774	20200324_kuma64_glycopepconc_inj10ul_01.ScanId;v=1;d1=24749.24749.4	controllerType=0 controllerNumber=1 scan=24749	90.9997	24749	EThcD (ETD With Supplemental HCD)
22735:4	100	R.SLEVGAAVPTAPVQVVGGASSSAAVIPDGAVAN[+1444.534]STLGAAAK.T	HexNAc(4)Hex(3)Fuc(1)	N[+1445]	1277.12	4	5105.47	5105.48	0	-1	171	Specific	453.05	453.05	453.05	8.34	3	>tr|A0A1W0X5I9|A0A1W0X5I9_HYPDU Uncharacterized protein OS=Hypsibius dujardini OX=232323 GN=BV898_03417 PE=4 SV=1	2774	20200324_kuma64_glycopepconc_inj10ul_01.ScanId;v=1;d1=24885.24885.4	controllerType=0 controllerNumber=1 scan=24885	91.4412	24885	HCD (High Energy Collision Dissociation)
11321:2	148	K.EN[+892.317]K.T	HexNAc(2)Hex(3)	N[+892]	641.761	2	1282.51	1282.52	0	-1.3	965	Specific	5.85	5.85	5.85	0.05	2	>tr|A0A1W0X801|A0A1W0X801_HYPDU Lysosomal alpha-glucosidase OS=Hypsibius dujardini OX=232323 GN=BV898_02837 PE=3 SV=1	8083	20200324_kuma64_glycopepconc_inj10ul_01.ScanId;v=1;d1=12704.12704.4	controllerType=0 controllerNumber=1 scan=12704	47.4718	12704	EThcD (ETD With Supplemental HCD)
12007:4	299	R.RSGSVAGQGPN[+1095.397]HSMSSR.A	HexNAc(3)Hex(3)	N[+1095]	703.305	4	2810.2	2810.2	0	-1.4	289	Specific	130.48	69.01	69.01	0.25	2	>tr|A0A1W0X7Z9|A0A1W0X7Z9_HYPDU ZP domain-containing protein OS=Hypsibius dujardini OX=232323 GN=BV898_02645 PE=4 SV=1	2182	20200324_kuma64_glycopepconc_inj10ul_01.ScanId;v=1;d1=13435.13435.4	controllerType=0 controllerNumber=1 scan=13435	50.0675	13435	HCD (High Energy Collision Dissociation)
24412:3	299	R.DLYAINGHRC[+57.021]WATATSDPN[+1864.634]SSNR.F	HexNAc(2)Hex(9)	C[+57], N[+1865]	1491.27	3	4471.8	4470.81	1	-4.6	195	Specific	15.87	15.87	15.87	0	2	>tr|A0A1W0X7Z9|A0A1W0X7Z9_HYPDU ZP domain-containing protein OS=Hypsibius dujardini OX=232323 GN=BV898_02645 PE=4 SV=1	2182	20200324_kuma64_glycopepconc_inj10ul_01.ScanId;v=1;d1=26694.26694.3	controllerType=0 controllerNumber=1 scan=26694	97.155	26694	HCD (High Energy Collision Dissociation)
24613:4	299	R.DLYAINGHRC[+57.021]WATATSDPN[+1864.634]SSNR.F	HexNAc(2)Hex(9)	C[+57], N[+1865]	1118.71	4	4471.81	4470.81	1	-1.8	195	Specific	29.19	29.19	29.19	0	2	>tr|A0A1W0X7Z9|A0A1W0X7Z9_HYPDU ZP domain-containing protein OS=Hypsibius dujardini OX=232323 GN=BV898_02645 PE=4 SV=1	2182	20200324_kuma64_glycopepconc_inj10ul_01.ScanId;v=1;d1=26908.26908.4	controllerType=0 controllerNumber=1 scan=26908	97.8297	26908	EThcD (ETD With Supplemental HCD)
24417:3	299	R.DLYAINGHRC[+57.021]WATATSDPN[+1864.634]SSNR.F	HexNAc(2)Hex(9)	C[+57], N[+1865]	1491.27	3	4471.8	4470.81	1	-4.6	195	Specific	158.37	153.76	153.76	0.13	2	>tr|A0A1W0X7Z9|A0A1W0X7Z9_HYPDU ZP domain-containing protein OS=Hypsibius dujardini OX=232323 GN=BV898_02645 PE=4 SV=1	2182	20200324_kuma64_glycopepconc_inj10ul_01.ScanId;v=1;d1=26699.26699.3	controllerType=0 controllerNumber=1 scan=26699	97.1738	26699	CID (Collision Induced Dissociation)
24610:4	299	R.DLYAINGHRC[+57.021]WATATSDPN[+1864.634]SSNR.F	HexNAc(2)Hex(9)	C[+57], N[+1865]	1118.71	4	4471.81	4470.81	1	-1.8	195	Specific	235.16	177.98	177.98	1.89	2	>tr|A0A1W0X7Z9|A0A1W0X7Z9_HYPDU ZP domain-containing protein OS=Hypsibius dujardini OX=232323 GN=BV898_02645 PE=4 SV=1	2182	20200324_kuma64_glycopepconc_inj10ul_01.ScanId;v=1;d1=26905.26905.4	controllerType=0 controllerNumber=1 scan=26905	97.8187	26905	HCD (High Energy Collision Dissociation)
24435:4	299	R.DLYAINGHRC[+57.021]WATATSDPN[+1864.634]SSNR.F	HexNAc(2)Hex(9)	C[+57], N[+1865]	1118.71	4	4471.8	4470.81	1	-3	195	Specific	278.57	172.51	172.51	1.07	2	>tr|A0A1W0X7Z9|A0A1W0X7Z9_HYPDU ZP domain-containing protein OS=Hypsibius dujardini OX=232323 GN=BV898_02645 PE=4 SV=1	2182	20200324_kuma64_glycopepconc_inj10ul_01.ScanId;v=1;d1=26719.26719.4	controllerType=0 controllerNumber=1 scan=26719	97.2357	26719	HCD (High Energy Collision Dissociation)
05473:3	53	K.N[+1864.634]K.S	HexNAc(2)Hex(9)	N[+1865]	709.268	3	2125.79	2125.79	0	0.4	1363	Specific	3.55	3.55	3.55	0.49	3	>tr|A0A1W0X753|A0A1W0X753_HYPDU Titin OS=Hypsibius dujardini OX=232323 GN=BV898_02959 PE=4 SV=1	1877	20200324_kuma64_glycopepconc_inj10ul_01.ScanId;v=1;d1=6474.6474.3	controllerType=0 controllerNumber=1 scan=6474	25.1047	6474	HCD (High Energy Collision Dissociation)
05476:3	53	K.N[+1864.634]K.S	HexNAc(2)Hex(9)	N[+1865]	709.268	3	2125.79	2125.79	0	0.4	1363	Specific	61.79	61.79	61.79	0.59	3	>tr|A0A1W0X753|A0A1W0X753_HYPDU Titin OS=Hypsibius dujardini OX=232323 GN=BV898_02959 PE=4 SV=1	1877	20200324_kuma64_glycopepconc_inj10ul_01.ScanId;v=1;d1=6477.6477.3	controllerType=0 controllerNumber=1 scan=6477	25.1175	6477	EThcD (ETD With Supplemental HCD)
22541:4	100	R.SLEVGAAVPTAPVQVVGGASSSAAVIPDGAVAN[+1444.534]STLGAAAK.T	HexNAc(4)Hex(3)Fuc(1)	N[+1445]	1276.87	4	5104.47	5105.48	-1	-0.8	171	Specific	442.91	442.91	442.91	8.7	3	>tr|A0A1W0X5I9|A0A1W0X5I9_HYPDU Uncharacterized protein OS=Hypsibius dujardini OX=232323 GN=BV898_03417 PE=4 SV=1	2774	20200324_kuma64_glycopepconc_inj10ul_01.ScanId;v=1;d1=24672.24672.4	controllerType=0 controllerNumber=1 scan=24672	90.7522	24672	HCD (High Energy Collision Dissociation)
22738:4	100	R.SLEVGAAVPTAPVQVVGGASSSAAVIPDGAVAN[+1444.534]STLGAAAK.T	HexNAc(4)Hex(3)Fuc(1)	N[+1445]	1277.12	4	5105.47	5105.48	0	-1	171	Specific	341.66	341.66	341.66	6.78	3	>tr|A0A1W0X5I9|A0A1W0X5I9_HYPDU Uncharacterized protein OS=Hypsibius dujardini OX=232323 GN=BV898_03417 PE=4 SV=1	2774	20200324_kuma64_glycopepconc_inj10ul_01.ScanId;v=1;d1=24888.24888.4	controllerType=0 controllerNumber=1 scan=24888	91.4524	24888	EThcD (ETD With Supplemental HCD)
02095:4	111	K.GVTSHSATPGSSTTTQRPQSTGPSSGK.G			651.068	4	2601.25	2601.25	0	0	71	Specific	732.27	732.27	732.27	12.09	1	>tr|A0A1W0X4G0|A0A1W0X4G0_HYPDU Uncharacterized protein OS=Hypsibius dujardini OX=232323 GN=BV898_03563 PE=4 SV=1	9574	20200324_kuma64_glycopepconc_inj10ul_01.ScanId;v=1;d1=2876.2876.4	controllerType=0 controllerNumber=1 scan=2876	12.2547	2876	HCD (High Energy Collision Dissociation)
02097:4	111	K.GVTSHSATPGSSTTTQRPQSTGPSSGK.G			651.068	4	2601.25	2601.25	0	0	71	Specific	683.65	660.1	660.1	11.09	1	>tr|A0A1W0X4G0|A0A1W0X4G0_HYPDU Uncharacterized protein OS=Hypsibius dujardini OX=232323 GN=BV898_03563 PE=4 SV=1	9574	20200324_kuma64_glycopepconc_inj10ul_01.ScanId;v=1;d1=2878.2878.4	controllerType=0 controllerNumber=1 scan=2878	12.2649	2878	EThcD (ETD With Supplemental HCD)
08644:3	14	K.GWTVERGDKEITGK.T			525.942	3	1575.81	1575.81	0	-0.3	213	Specific	360.58	254.86	254.86	3.26	7	>tr|A0A1W0X4M3|A0A1W0X4M3_HYPDU Elongation factor 1-alpha OS=Hypsibius dujardini OX=232323 GN=BV898_03848 PE=3 SV=1	5572	20200324_kuma64_glycopepconc_inj10ul_01.ScanId;v=1;d1=9852.9852.3	controllerType=0 controllerNumber=1 scan=9852	37.2105	9852	HCD (High Energy Collision Dissociation)
12702:4	1	K.HATPHSQTDEQWNSQVPEINNPK.I			665.064	4	2657.23	2657.23	0	-0.1	24	Specific	618.29	618.29	618.29	9.83	69	>tr|A0A1W0X3L9|A0A1W0X3L9_HYPDU Vitellogenin-6 OS=Hypsibius dujardini OX=232323 GN=BV898_04117 PE=4 SV=1	7470	20200324_kuma64_glycopepconc_inj10ul_01.ScanId;v=1;d1=14176.14176.4	controllerType=0 controllerNumber=1 scan=14176	52.7532	14176	HCD (High Energy Collision Dissociation)
12429:4	1	K.HATPHSQTDEQWNSQVPEINNPK.I			665.064	4	2657.23	2657.23	0	0.2	24	Specific	564.72	564.72	564.72	7.93	69	>tr|A0A1W0X3L9|A0A1W0X3L9_HYPDU Vitellogenin-6 OS=Hypsibius dujardini OX=232323 GN=BV898_04117 PE=4 SV=1	7470	20200324_kuma64_glycopepconc_inj10ul_01.ScanId;v=1;d1=13885.13885.4	controllerType=0 controllerNumber=1 scan=13885	51.7095	13885	HCD (High Energy Collision Dissociation)
12432:4	1	K.HATPHSQTDEQWNSQVPEINNPK.I			665.064	4	2657.23	2657.23	0	0.2	24	Specific	544.41	536.08	536.08	7.93	69	>tr|A0A1W0X3L9|A0A1W0X3L9_HYPDU Vitellogenin-6 OS=Hypsibius dujardini OX=232323 GN=BV898_04117 PE=4 SV=1	7470	20200324_kuma64_glycopepconc_inj10ul_01.ScanId;v=1;d1=13888.13888.4	controllerType=0 controllerNumber=1 scan=13888	51.7208	13888	EThcD (ETD With Supplemental HCD)
12785:3	1	K.HATPHSQTDEQWNSQVPEINNPK.I			886.417	3	2657.24	2657.23	0	1.4	24	Specific	453.46	446.02	446.02	5.54	69	>tr|A0A1W0X3L9|A0A1W0X3L9_HYPDU Vitellogenin-6 OS=Hypsibius dujardini OX=232323 GN=BV898_04117 PE=4 SV=1	7470	20200324_kuma64_glycopepconc_inj10ul_01.ScanId;v=1;d1=14264.14264.3	controllerType=0 controllerNumber=1 scan=14264	53.0545	14264	HCD (High Energy Collision Dissociation)
04266:3	180	K.HEQNIDC[+57.021]GGGYVK.V		C[+57]	492.89	3	1476.65	1476.65	0	0.8	98	Specific	455.9	401.94	401.94	7.26	1	>tr|A0A1W0X3P9|A0A1W0X3P9_HYPDU Calreticulin OS=Hypsibius dujardini OX=232323 GN=BV898_03895 PE=3 SV=1	5769	20200324_kuma64_glycopepconc_inj10ul_01.ScanId;v=1;d1=5189.5189.3	controllerType=0 controllerNumber=1 scan=5189	20.4973	5189	HCD (High Energy Collision Dissociation)
00905:3	10	K.HIGC[+57.021]C[+57.021]QGTC[+57.021]QR.K		C[+57]*3	459.526	3	1376.56	1376.56	0	0.1	170	Specific	543.33	513.29	513.29	7.88	10	>tr|A0A1W0WUT3|A0A1W0WUT3_HYPDU Uncharacterized protein OS=Hypsibius dujardini OX=232323 GN=BV898_07018 PE=4 SV=1	9253	20200324_kuma64_glycopepconc_inj10ul_01.ScanId;v=1;d1=1607.1607.3	controllerType=0 controllerNumber=1 scan=1607	7.7398	1607	HCD (High Energy Collision Dissociation)
22544:4	100	R.SLEVGAAVPTAPVQVVGGASSSAAVIPDGAVAN[+1444.534]STLGAAAK.T	HexNAc(4)Hex(3)Fuc(1)	N[+1445]	1276.87	4	5104.47	5105.48	-1	-0.8	171	Specific	299.92	299.92	299.92	6.83	3	>tr|A0A1W0X5I9|A0A1W0X5I9_HYPDU Uncharacterized protein OS=Hypsibius dujardini OX=232323 GN=BV898_03417 PE=4 SV=1	2774	20200324_kuma64_glycopepconc_inj10ul_01.ScanId;v=1;d1=24675.24675.4	controllerType=0 controllerNumber=1 scan=24675	90.7618	24675	EThcD (ETD With Supplemental HCD)
10134:3	93	K.AVVLLAGN[+1387.512]STVK.G	HexNAc(3)Hex(3)Fuc(2)	N[+1388]	853.745	3	2559.22	2559.22	0	0.8	29	Specific	336.39	248.97	248.97	5.06	6	>tr|A0A1W0XCF3|A0A1W0XCF3_HYPDU Superoxide dismutase [Cu-Zn] OS=Hypsibius dujardini OX=232323 GN=BV898_01220 PE=3 SV=1	2492	20200324_kuma64_glycopepconc_inj10ul_01.ScanId;v=1;d1=11439.11439.3	controllerType=0 controllerNumber=1 scan=11439	42.9299	11439	EThcD (ETD With Supplemental HCD)
10129:3	93	K.AVVLLAGN[+1387.512]STVK.G	HexNAc(3)Hex(3)Fuc(2)	N[+1388]	853.745	3	2559.22	2559.22	0	0.8	29	Specific	291.56	291.56	291.56	4.76	6	>tr|A0A1W0XCF3|A0A1W0XCF3_HYPDU Superoxide dismutase [Cu-Zn] OS=Hypsibius dujardini OX=232323 GN=BV898_01220 PE=3 SV=1	2492	20200324_kuma64_glycopepconc_inj10ul_01.ScanId;v=1;d1=11434.11434.3	controllerType=0 controllerNumber=1 scan=11434	42.9094	11434	HCD (High Energy Collision Dissociation)
10061:3	93	K.AVVLLAGN[+1387.512]STVK.G	HexNAc(3)Hex(3)Fuc(2)	N[+1388]	853.744	3	2559.22	2559.22	0	-0.4	29	Specific	209.21	145.5	145.5	2.49	6	>tr|A0A1W0XCF3|A0A1W0XCF3_HYPDU Superoxide dismutase [Cu-Zn] OS=Hypsibius dujardini OX=232323 GN=BV898_01220 PE=3 SV=1	2492	20200324_kuma64_glycopepconc_inj10ul_01.ScanId;v=1;d1=11361.11361.4	controllerType=0 controllerNumber=1 scan=11361	42.6459	11361	EThcD (ETD With Supplemental HCD)
09917:3	93	K.AVVLLAGN[+1736.650]STVK.G	HexNAc(4)Hex(3)Fuc(3)	N[+1737]	970.123	3	2908.36	2908.35	0	0.5	29	Specific	420.71	420.71	420.71	6.92	6	>tr|A0A1W0XCF3|A0A1W0XCF3_HYPDU Superoxide dismutase [Cu-Zn] OS=Hypsibius dujardini OX=232323 GN=BV898_01220 PE=3 SV=1	2492	20200324_kuma64_glycopepconc_inj10ul_01.ScanId;v=1;d1=11208.11208.3	controllerType=0 controllerNumber=1 scan=11208	42.0885	11208	HCD (High Energy Collision Dissociation)
09921:3	93	K.AVVLLAGN[+1736.650]STVK.G	HexNAc(4)Hex(3)Fuc(3)	N[+1737]	970.123	3	2908.36	2908.35	0	0.5	29	Specific	380.28	281.44	281.44	5.32	6	>tr|A0A1W0XCF3|A0A1W0XCF3_HYPDU Superoxide dismutase [Cu-Zn] OS=Hypsibius dujardini OX=232323 GN=BV898_01220 PE=3 SV=1	2492	20200324_kuma64_glycopepconc_inj10ul_01.ScanId;v=1;d1=11212.11212.3	controllerType=0 controllerNumber=1 scan=11212	42.105	11212	EThcD (ETD With Supplemental HCD)
10071:3	93	K.AVVLLAGN[+1241.454]STVK.G	HexNAc(3)Hex(3)Fuc(1)	N[+1241]	805.058	3	2413.16	2413.16	0	0.4	29	Specific	346.44	306.52	306.52	5.42	6	>tr|A0A1W0XCF3|A0A1W0XCF3_HYPDU Superoxide dismutase [Cu-Zn] OS=Hypsibius dujardini OX=232323 GN=BV898_01220 PE=3 SV=1	2492	20200324_kuma64_glycopepconc_inj10ul_01.ScanId;v=1;d1=11372.11372.3	controllerType=0 controllerNumber=1 scan=11372	42.6831	11372	HCD (High Energy Collision Dissociation)
10365:3	93	K.AVVLLAGN[+1241.454]STVK.G	HexNAc(3)Hex(3)Fuc(1)	N[+1241]	805.059	3	2413.16	2413.16	0	1.2	29	Specific	337.06	257.54	257.54	4.86	6	>tr|A0A1W0XCF3|A0A1W0XCF3_HYPDU Superoxide dismutase [Cu-Zn] OS=Hypsibius dujardini OX=232323 GN=BV898_01220 PE=3 SV=1	2492	20200324_kuma64_glycopepconc_inj10ul_01.ScanId;v=1;d1=11685.11685.3	controllerType=0 controllerNumber=1 scan=11685	43.8042	11685	EThcD (ETD With Supplemental HCD)
10362:3	93	K.AVVLLAGN[+1241.454]STVK.G	HexNAc(3)Hex(3)Fuc(1)	N[+1241]	805.059	3	2413.16	2413.16	0	1.2	29	Specific	329.04	272.53	272.53	4.86	6	>tr|A0A1W0XCF3|A0A1W0XCF3_HYPDU Superoxide dismutase [Cu-Zn] OS=Hypsibius dujardini OX=232323 GN=BV898_01220 PE=3 SV=1	2492	20200324_kuma64_glycopepconc_inj10ul_01.ScanId;v=1;d1=11682.11682.3	controllerType=0 controllerNumber=1 scan=11682	43.7958	11682	HCD (High Energy Collision Dissociation)
10076:3	93	K.AVVLLAGN[+1241.454]STVK.G	HexNAc(3)Hex(3)Fuc(1)	N[+1241]	805.058	3	2413.16	2413.16	0	0.4	29	Specific	297.68	232.64	232.64	4.89	6	>tr|A0A1W0XCF3|A0A1W0XCF3_HYPDU Superoxide dismutase [Cu-Zn] OS=Hypsibius dujardini OX=232323 GN=BV898_01220 PE=3 SV=1	2492	20200324_kuma64_glycopepconc_inj10ul_01.ScanId;v=1;d1=11377.11377.3	controllerType=0 controllerNumber=1 scan=11377	42.7065	11377	EThcD (ETD With Supplemental HCD)
09983:3	93	K.AVVLLAGN[+1241.454]STVK.G	HexNAc(3)Hex(3)Fuc(1)	N[+1241]	805.058	3	2413.16	2413.16	0	0.4	29	Specific	234.72	188.7	188.7	4.25	6	>tr|A0A1W0XCF3|A0A1W0XCF3_HYPDU Superoxide dismutase [Cu-Zn] OS=Hypsibius dujardini OX=232323 GN=BV898_01220 PE=3 SV=1	2492	20200324_kuma64_glycopepconc_inj10ul_01.ScanId;v=1;d1=11278.11278.4	controllerType=0 controllerNumber=1 scan=11278	42.3407	11278	EThcD (ETD With Supplemental HCD)
10006:3	93	K.AVVLLAGN[+1444.534]STVK.G	HexNAc(4)Hex(3)Fuc(1)	N[+1445]	872.751	3	2616.24	2616.24	0	0.5	29	Specific	347.61	347.61	347.61	5.52	6	>tr|A0A1W0XCF3|A0A1W0XCF3_HYPDU Superoxide dismutase [Cu-Zn] OS=Hypsibius dujardini OX=232323 GN=BV898_01220 PE=3 SV=1	2492	20200324_kuma64_glycopepconc_inj10ul_01.ScanId;v=1;d1=11303.11303.3	controllerType=0 controllerNumber=1 scan=11303	42.4318	11303	HCD (High Energy Collision Dissociation)
10009:3	93	K.AVVLLAGN[+1444.534]STVK.G	HexNAc(4)Hex(3)Fuc(1)	N[+1445]	872.751	3	2616.24	2616.24	0	0.5	29	Specific	330.75	214.59	214.59	4.57	6	>tr|A0A1W0XCF3|A0A1W0XCF3_HYPDU Superoxide dismutase [Cu-Zn] OS=Hypsibius dujardini OX=232323 GN=BV898_01220 PE=3 SV=1	2492	20200324_kuma64_glycopepconc_inj10ul_01.ScanId;v=1;d1=11306.11306.3	controllerType=0 controllerNumber=1 scan=11306	42.4379	11306	EThcD (ETD With Supplemental HCD)
15629:3	88	K.IVFN[+1095.397]NTIPNVPGK.S	HexNAc(3)Hex(3)	N[+1095]	836.734	3	2508.19	2508.19	0	0.5	36	Specific	641.44	482.06	482.06	9.43	2	>tr|A0A1W0WTY6|A0A1W0WTY6_HYPDU Uncharacterized protein OS=Hypsibius dujardini OX=232323 GN=BV898_07240 PE=4 SV=1	4148	20200324_kuma64_glycopepconc_inj10ul_01.ScanId;v=1;d1=17295.17295.3	controllerType=0 controllerNumber=1 scan=17295	64.0572	17295	HCD (High Energy Collision Dissociation)
15632:3	88	K.IVFN[+1095.397]NTIPNVPGK.S	HexNAc(3)Hex(3)	N[+1095]	836.734	3	2508.19	2508.19	0	0.5	36	Specific	336.84	189.12	189.12	4.57	2	>tr|A0A1W0WTY6|A0A1W0WTY6_HYPDU Uncharacterized protein OS=Hypsibius dujardini OX=232323 GN=BV898_07240 PE=4 SV=1	4148	20200324_kuma64_glycopepconc_inj10ul_01.ScanId;v=1;d1=17298.17298.3	controllerType=0 controllerNumber=1 scan=17298	64.0661	17298	EThcD (ETD With Supplemental HCD)
15418:3	88	K.IVFN[+1419.502]NTIPNVPGK.S	HexNAc(3)Hex(5)	N[+1420]	944.77	3	2832.3	2832.29	0	1.6	36	Specific	576.27	419.65	419.65	8.22	2	>tr|A0A1W0WTY6|A0A1W0WTY6_HYPDU Uncharacterized protein OS=Hypsibius dujardini OX=232323 GN=BV898_07240 PE=4 SV=1	4148	20200324_kuma64_glycopepconc_inj10ul_01.ScanId;v=1;d1=17070.17070.3	controllerType=0 controllerNumber=1 scan=17070	63.2467	17070	HCD (High Energy Collision Dissociation)
02913:2	3	K.C[+57.021]DIDIRK.D		C[+57]	460.237	2	919.467	919.467	0	0.4	285	Specific	146.94	88.84	88.84	0.03	15	>tr|A0A1W0X752|A0A1W0X752_HYPDU Actin, cytoplasmic 1 OS=Hypsibius dujardini OX=232323 GN=BV898_02877 PE=3 SV=1	2283	20200324_kuma64_glycopepconc_inj10ul_01.ScanId;v=1;d1=3748.3748.3	controllerType=0 controllerNumber=1 scan=3748	15.3897	3748	HCD (High Energy Collision Dissociation)
15423:3	88	K.IVFN[+1419.502]NTIPNVPGK.S	HexNAc(3)Hex(5)	N[+1420]	944.77	3	2832.3	2832.29	0	1.6	36	Specific	246.41	136.66	136.66	3.46	2	>tr|A0A1W0WTY6|A0A1W0WTY6_HYPDU Uncharacterized protein OS=Hypsibius dujardini OX=232323 GN=BV898_07240 PE=4 SV=1	4148	20200324_kuma64_glycopepconc_inj10ul_01.ScanId;v=1;d1=17075.17075.3	controllerType=0 controllerNumber=1 scan=17075	63.2651	17075	EThcD (ETD With Supplemental HCD)
11258:5	84	K.QGC[+57.021]RPYPIQSC[+57.021]EHHVN[+203.079]GSLSPC[+57.021]GTTVHTPSC[+57.021]TQK.C	HexNAc(1)	C[+57]*4, N[+203]	817.569	5	4083.82	4083.82	0	0.1	251	Specific	670.99	670.99	670.99	10.79	4	>tr|A0A1W0X2H6|A0A1W0X2H6_HYPDU Cathepsin B OS=Hypsibius dujardini OX=232323 GN=BV898_04264 PE=3 SV=1	5763	20200324_kuma64_glycopepconc_inj10ul_01.ScanId;v=1;d1=12637.12637.5	controllerType=0 controllerNumber=1 scan=12637	47.23	12637	EThcD (ETD With Supplemental HCD)
11254:5	84	K.QGC[+57.021]RPYPIQSC[+57.021]EHHVN[+203.079]GSLSPC[+57.021]GTTVHTPSC[+57.021]TQK.C	HexNAc(1)	C[+57]*4, N[+203]	817.569	5	4083.82	4083.82	0	0.1	251	Specific	455.22	455.22	455.22	6.35	4	>tr|A0A1W0X2H6|A0A1W0X2H6_HYPDU Cathepsin B OS=Hypsibius dujardini OX=232323 GN=BV898_04264 PE=3 SV=1	5763	20200324_kuma64_glycopepconc_inj10ul_01.ScanId;v=1;d1=12633.12633.5	controllerType=0 controllerNumber=1 scan=12633	47.2083	12633	HCD (High Energy Collision Dissociation)
11308:6	84	K.QGC[+57.021]RPYPIQSC[+57.021]EHHVN[+203.079]GSLSPC[+57.021]GTTVHTPSC[+57.021]TQK.C	HexNAc(1)	C[+57]*4, N[+203]	681.476	6	4083.82	4083.82	0	0.1	251	Specific	436.4	436.4	436.4	7.95	4	>tr|A0A1W0X2H6|A0A1W0X2H6_HYPDU Cathepsin B OS=Hypsibius dujardini OX=232323 GN=BV898_04264 PE=3 SV=1	5763	20200324_kuma64_glycopepconc_inj10ul_01.ScanId;v=1;d1=12691.12691.6	controllerType=0 controllerNumber=1 scan=12691	47.4253	12691	HCD (High Energy Collision Dissociation)
11247:6	84	K.QGC[+57.021]RPYPIQSC[+57.021]EHHVN[+203.079]GSLSPC[+57.021]GTTVHTPSC[+57.021]TQK.C	HexNAc(1)	C[+57]*4, N[+203]	681.475	6	4083.82	4083.82	0	-0.3	251	Specific	407.29	407.29	407.29	7.9	4	>tr|A0A1W0X2H6|A0A1W0X2H6_HYPDU Cathepsin B OS=Hypsibius dujardini OX=232323 GN=BV898_04264 PE=3 SV=1	5763	20200324_kuma64_glycopepconc_inj10ul_01.ScanId;v=1;d1=12626.12626.6	controllerType=0 controllerNumber=1 scan=12626	47.1842	12626	HCD (High Energy Collision Dissociation)
11542:5	84	K.QGC[+57.021]RPYPIQSC[+57.021]EHHVN[+203.079]GSLSPC[+57.021]GTTVHTPSC[+57.021]TQK.C	HexNAc(1)	C[+57]*4, N[+203]	817.569	5	4083.82	4083.82	0	0.2	251	Specific	343.88	343.88	343.88	4.91	4	>tr|A0A1W0X2H6|A0A1W0X2H6_HYPDU Cathepsin B OS=Hypsibius dujardini OX=232323 GN=BV898_04264 PE=3 SV=1	5763	20200324_kuma64_glycopepconc_inj10ul_01.ScanId;v=1;d1=12940.12940.5	controllerType=0 controllerNumber=1 scan=12940	48.3114	12940	HCD (High Energy Collision Dissociation)
11546:5	84	K.QGC[+57.021]RPYPIQSC[+57.021]EHHVN[+203.079]GSLSPC[+57.021]GTTVHTPSC[+57.021]TQK.C	HexNAc(1)	C[+57]*4, N[+203]	817.569	5	4083.82	4083.82	0	0.2	251	Specific	306.3	306.3	306.3	4.52	4	>tr|A0A1W0X2H6|A0A1W0X2H6_HYPDU Cathepsin B OS=Hypsibius dujardini OX=232323 GN=BV898_04264 PE=3 SV=1	5763	20200324_kuma64_glycopepconc_inj10ul_01.ScanId;v=1;d1=12944.12944.5	controllerType=0 controllerNumber=1 scan=12944	48.3256	12944	EThcD (ETD With Supplemental HCD)
11310:6	84	K.QGC[+57.021]RPYPIQSC[+57.021]EHHVN[+203.079]GSLSPC[+57.021]GTTVHTPSC[+57.021]TQK.C	HexNAc(1)	C[+57]*4, N[+203]	681.476	6	4083.82	4083.82	0	0.1	251	Specific	287.23	284.21	284.21	4.81	4	>tr|A0A1W0X2H6|A0A1W0X2H6_HYPDU Cathepsin B OS=Hypsibius dujardini OX=232323 GN=BV898_04264 PE=3 SV=1	5763	20200324_kuma64_glycopepconc_inj10ul_01.ScanId;v=1;d1=12693.12693.6	controllerType=0 controllerNumber=1 scan=12693	47.4362	12693	EThcD (ETD With Supplemental HCD)
10990:6	84	K.QGC[+57.021]RPYPIQSC[+57.021]EHHVN[+730.264]GSLSPC[+57.021]GTTVHTPSC[+57.021]TQK.C	HexNAc(2)Hex(2)	C[+57]*4, N[+730]	769.339	6	4611	4611	0	-0.9	251	Specific	458.9	458.9	458.9	7.93	4	>tr|A0A1W0X2H6|A0A1W0X2H6_HYPDU Cathepsin B OS=Hypsibius dujardini OX=232323 GN=BV898_04264 PE=3 SV=1	5763	20200324_kuma64_glycopepconc_inj10ul_01.ScanId;v=1;d1=12352.12352.6	controllerType=0 controllerNumber=1 scan=12352	46.2006	12352	HCD (High Energy Collision Dissociation)
11022:5	84	K.QGC[+57.021]RPYPIQSC[+57.021]EHHVN[+730.264]GSLSPC[+57.021]GTTVHTPSC[+57.021]TQK.C	HexNAc(2)Hex(2)	C[+57]*4, N[+730]	923.006	5	4611	4611	0	0.3	251	Specific	439.26	439.26	439.26	7.29	4	>tr|A0A1W0X2H6|A0A1W0X2H6_HYPDU Cathepsin B OS=Hypsibius dujardini OX=232323 GN=BV898_04264 PE=3 SV=1	5763	20200324_kuma64_glycopepconc_inj10ul_01.ScanId;v=1;d1=12386.12386.5	controllerType=0 controllerNumber=1 scan=12386	46.3236	12386	EThcD (ETD With Supplemental HCD)
10930:6	84	K.QGC[+57.021]RPYPIQSC[+57.021]EHHVN[+730.264]GSLSPC[+57.021]GTTVHTPSC[+57.021]TQK.C	HexNAc(2)Hex(2)	C[+57]*4, N[+730]	769.339	6	4611	4611	0	-0.7	251	Specific	432.11	396.21	396.21	7.77	4	>tr|A0A1W0X2H6|A0A1W0X2H6_HYPDU Cathepsin B OS=Hypsibius dujardini OX=232323 GN=BV898_04264 PE=3 SV=1	5763	20200324_kuma64_glycopepconc_inj10ul_01.ScanId;v=1;d1=12288.12288.6	controllerType=0 controllerNumber=1 scan=12288	45.9846	12288	HCD (High Energy Collision Dissociation)
11020:5	84	K.QGC[+57.021]RPYPIQSC[+57.021]EHHVN[+730.264]GSLSPC[+57.021]GTTVHTPSC[+57.021]TQK.C	HexNAc(2)Hex(2)	C[+57]*4, N[+730]	923.006	5	4611	4611	0	0.3	251	Specific	379.32	330.38	330.38	4.58	4	>tr|A0A1W0X2H6|A0A1W0X2H6_HYPDU Cathepsin B OS=Hypsibius dujardini OX=232323 GN=BV898_04264 PE=3 SV=1	5763	20200324_kuma64_glycopepconc_inj10ul_01.ScanId;v=1;d1=12384.12384.5	controllerType=0 controllerNumber=1 scan=12384	46.3129	12384	HCD (High Energy Collision Dissociation)
11173:5	84	K.QGC[+57.021]RPYPIQSC[+57.021]EHHVN[+730.264]GSLSPC[+57.021]GTTVHTPSC[+57.021]TQK.C	HexNAc(2)Hex(2)	C[+57]*4, N[+730]	923.006	5	4611	4611	0	0.4	251	Specific	370.51	335.65	335.65	5.49	4	>tr|A0A1W0X2H6|A0A1W0X2H6_HYPDU Cathepsin B OS=Hypsibius dujardini OX=232323 GN=BV898_04264 PE=3 SV=1	5763	20200324_kuma64_glycopepconc_inj10ul_01.ScanId;v=1;d1=12547.12547.5	controllerType=0 controllerNumber=1 scan=12547	46.9025	12547	HCD (High Energy Collision Dissociation)
13964:4	58	R.DRYPVGSSSSSDRYPSGGTTKPITMC[+57.021]TYANDGTGK.C		C[+57]	929.175	4	3713.68	3713.68	0	-0.6	259	Specific	5.78	5.78	5.78	0.07	2	>tr|A0A1W0X714|A0A1W0X714_HYPDU Uncharacterized protein OS=Hypsibius dujardini OX=232323 GN=BV898_02763 PE=4 SV=1	6683	20200324_kuma64_glycopepconc_inj10ul_01.ScanId;v=1;d1=15520.15520.4	controllerType=0 controllerNumber=1 scan=15520	57.6165	15520	EThcD (ETD With Supplemental HCD)
13879:4	58	R.DRYPVGSSSSSDRYPSGGTTKPITMC[+57.021]TYANDGTGK.C		C[+57]	929.175	4	3713.68	3713.68	0	-0.4	259	Specific	72.84	72.84	72.84	0.63	2	>tr|A0A1W0X714|A0A1W0X714_HYPDU Uncharacterized protein OS=Hypsibius dujardini OX=232323 GN=BV898_02763 PE=4 SV=1	6683	20200324_kuma64_glycopepconc_inj10ul_01.ScanId;v=1;d1=15429.15429.4	controllerType=0 controllerNumber=1 scan=15429	57.2824	15429	CID (Collision Induced Dissociation)
14022:5	58	R.DRYPVGSSSSSDRYPSGGTTKPITMC[+57.021]TYANDGTGK.C		C[+57]	743.543	5	3713.68	3713.68	0	0.7	259	Specific	137.74	137.74	137.74	1.73	2	>tr|A0A1W0X714|A0A1W0X714_HYPDU Uncharacterized protein OS=Hypsibius dujardini OX=232323 GN=BV898_02763 PE=4 SV=1	6683	20200324_kuma64_glycopepconc_inj10ul_01.ScanId;v=1;d1=15582.15582.5	controllerType=0 controllerNumber=1 scan=15582	57.8413	15582	EThcD (ETD With Supplemental HCD)
13566:4	58	R.DRYPVGSSSSSDRYPSGGTTKPITMC[+57.021]TYANDGTGK.C		C[+57]	929.175	4	3713.68	3713.68	0	-0.4	259	Specific	172.72	172.72	172.72	1.3	2	>tr|A0A1W0X714|A0A1W0X714_HYPDU Uncharacterized protein OS=Hypsibius dujardini OX=232323 GN=BV898_02763 PE=4 SV=1	6683	20200324_kuma64_glycopepconc_inj10ul_01.ScanId;v=1;d1=15097.15097.4	controllerType=0 controllerNumber=1 scan=15097	56.0952	15097	HCD (High Energy Collision Dissociation)
13960:4	58	R.DRYPVGSSSSSDRYPSGGTTKPITMC[+57.021]TYANDGTGK.C		C[+57]	929.175	4	3713.68	3713.68	0	-0.6	259	Specific	183.28	182.94	182.94	1.6	2	>tr|A0A1W0X714|A0A1W0X714_HYPDU Uncharacterized protein OS=Hypsibius dujardini OX=232323 GN=BV898_02763 PE=4 SV=1	6683	20200324_kuma64_glycopepconc_inj10ul_01.ScanId;v=1;d1=15516.15516.4	controllerType=0 controllerNumber=1 scan=15516	57.6038	15516	HCD (High Energy Collision Dissociation)
10855:5	84	K.QGC[+57.021]RPYPIQSC[+57.021]EHHVN[+730.264]GSLSPC[+57.021]GTTVHTPSC[+57.021]TQK.C	HexNAc(2)Hex(2)	C[+57]*4, N[+730]	923.007	5	4611	4611	0	0.5	251	Specific	305.34	305.34	305.34	4.24	4	>tr|A0A1W0X2H6|A0A1W0X2H6_HYPDU Cathepsin B OS=Hypsibius dujardini OX=232323 GN=BV898_04264 PE=3 SV=1	5763	20200324_kuma64_glycopepconc_inj10ul_01.ScanId;v=1;d1=12208.12208.5	controllerType=0 controllerNumber=1 scan=12208	45.693	12208	HCD (High Energy Collision Dissociation)
11176:5	84	K.QGC[+57.021]RPYPIQSC[+57.021]EHHVN[+730.264]GSLSPC[+57.021]GTTVHTPSC[+57.021]TQK.C	HexNAc(2)Hex(2)	C[+57]*4, N[+730]	923.006	5	4611	4611	0	0.4	251	Specific	299.85	299.85	299.85	4.15	4	>tr|A0A1W0X2H6|A0A1W0X2H6_HYPDU Cathepsin B OS=Hypsibius dujardini OX=232323 GN=BV898_04264 PE=3 SV=1	5763	20200324_kuma64_glycopepconc_inj10ul_01.ScanId;v=1;d1=12550.12550.5	controllerType=0 controllerNumber=1 scan=12550	46.9136	12550	EThcD (ETD With Supplemental HCD)
10992:6	84	K.QGC[+57.021]RPYPIQSC[+57.021]EHHVN[+730.264]GSLSPC[+57.021]GTTVHTPSC[+57.021]TQK.C	HexNAc(2)Hex(2)	C[+57]*4, N[+730]	769.339	6	4611	4611	0	-0.9	251	Specific	260.82	260.82	260.82	4.32	4	>tr|A0A1W0X2H6|A0A1W0X2H6_HYPDU Cathepsin B OS=Hypsibius dujardini OX=232323 GN=BV898_04264 PE=3 SV=1	5763	20200324_kuma64_glycopepconc_inj10ul_01.ScanId;v=1;d1=12354.12354.6	controllerType=0 controllerNumber=1 scan=12354	46.2114	12354	EThcD (ETD With Supplemental HCD)
26365:3	79	R.LNVFPGAGLC[+57.021]LPLSYPN[+1540.529]VTK.G	HexNAc(2)Hex(7)	C[+57], N[+1541]	1234.23	3	3700.67	3700.68	0	-2.3	124	Specific	608.17	547.41	547.41	9.34	2	>tr|A0A1W0XE85|A0A1W0XE85_HYPDU Uncharacterized protein OS=Hypsibius dujardini OX=232323 GN=BV898_00612 PE=4 SV=1	10195	20200324_kuma64_glycopepconc_inj10ul_01.ScanId;v=1;d1=28924.28924.3	controllerType=0 controllerNumber=1 scan=28924	104.134	28924	HCD (High Energy Collision Dissociation)
26289:3	79	R.LNVFPGAGLC[+57.021]LPLSYPN[+1540.529]VTK.G	HexNAc(2)Hex(7)	C[+57], N[+1541]	1234.23	3	3700.68	3700.68	0	0.1	124	Specific	565.5	553.19	553.19	7.88	2	>tr|A0A1W0XE85|A0A1W0XE85_HYPDU Uncharacterized protein OS=Hypsibius dujardini OX=232323 GN=BV898_00612 PE=4 SV=1	10195	20200324_kuma64_glycopepconc_inj10ul_01.ScanId;v=1;d1=28839.28839.3	controllerType=0 controllerNumber=1 scan=28839	103.876	28839	HCD (High Energy Collision Dissociation)
11056:4	58	R.DRYPVGSSSSSDRYPSGGTTKPITM[+15.995]C[+57.021]TYANDGTGK.C		C[+57], M[+16]	933.175	4	3729.68	3729.68	0	0.3	259	Specific	186.8	186.56	186.56	1.64	2	>tr|A0A1W0X714|A0A1W0X714_HYPDU Uncharacterized protein OS=Hypsibius dujardini OX=232323 GN=BV898_02763 PE=4 SV=1	6683	20200324_kuma64_glycopepconc_inj10ul_01.ScanId;v=1;d1=12422.12422.4	controllerType=0 controllerNumber=1 scan=12422	46.467	12422	HCD (High Energy Collision Dissociation)
11235:4	58	R.DRYPVGSSSSSDRYPSGGTTKPITM[+15.995]C[+57.021]TYANDGTGK.C		C[+57], M[+16]	933.176	4	3729.68	3729.68	0	1.6	259	Specific	203.44	203.44	203.44	1.6	2	>tr|A0A1W0X714|A0A1W0X714_HYPDU Uncharacterized protein OS=Hypsibius dujardini OX=232323 GN=BV898_02763 PE=4 SV=1	6683	20200324_kuma64_glycopepconc_inj10ul_01.ScanId;v=1;d1=12613.12613.4	controllerType=0 controllerNumber=1 scan=12613	47.1405	12613	EThcD (ETD With Supplemental HCD)
26368:3	79	R.LNVFPGAGLC[+57.021]LPLSYPN[+1540.529]VTK.G	HexNAc(2)Hex(7)	C[+57], N[+1541]	1234.23	3	3700.67	3700.68	0	-2.3	124	Specific	432.42	325.13	325.13	5.31	2	>tr|A0A1W0XE85|A0A1W0XE85_HYPDU Uncharacterized protein OS=Hypsibius dujardini OX=232323 GN=BV898_00612 PE=4 SV=1	10195	20200324_kuma64_glycopepconc_inj10ul_01.ScanId;v=1;d1=28927.28927.3	controllerType=0 controllerNumber=1 scan=28927	104.145	28927	EThcD (ETD With Supplemental HCD)
15446:3	38	K.IDTQDQTTGHPQALVIVPTR.E			730.722	3	2190.15	2190.15	0	0.1	145	Specific	861.29	861.29	861.29	14.95	2	>tr|A0A1W0WG18|A0A1W0WG18_HYPDU RNA helicase OS=Hypsibius dujardini OX=232323 GN=BV898_11615 PE=3 SV=1	9516	20200324_kuma64_glycopepconc_inj10ul_01.ScanId;v=1;d1=17100.17100.3	controllerType=0 controllerNumber=1 scan=17100	63.3537	17100	HCD (High Energy Collision Dissociation)
15449:3	38	K.IDTQDQTTGHPQALVIVPTR.E			730.722	3	2190.15	2190.15	0	0.1	145	Specific	327.78	291.76	291.76	5.77	2	>tr|A0A1W0WG18|A0A1W0WG18_HYPDU RNA helicase OS=Hypsibius dujardini OX=232323 GN=BV898_11615 PE=3 SV=1	9516	20200324_kuma64_glycopepconc_inj10ul_01.ScanId;v=1;d1=17103.17103.3	controllerType=0 controllerNumber=1 scan=17103	63.3614	17103	EThcD (ETD With Supplemental HCD)
26293:3	79	R.LNVFPGAGLC[+57.021]LPLSYPN[+1540.529]VTK.G	HexNAc(2)Hex(7)	C[+57], N[+1541]	1234.23	3	3700.68	3700.68	0	0.1	124	Specific	390.33	276.1	276.1	5.54	2	>tr|A0A1W0XE85|A0A1W0XE85_HYPDU Uncharacterized protein OS=Hypsibius dujardini OX=232323 GN=BV898_00612 PE=4 SV=1	10195	20200324_kuma64_glycopepconc_inj10ul_01.ScanId;v=1;d1=28843.28843.3	controllerType=0 controllerNumber=1 scan=28843	103.888	28843	EThcD (ETD With Supplemental HCD)
26275:3	79	R.LNVFPGAGLC[+57.021]LPLSYPN[+1702.581]VTK.G	HexNAc(2)Hex(8)	C[+57], N[+1703]	1288.25	3	3862.73	3862.73	0	-1.3	124	Specific	663.42	635.26	635.26	10.35	2	>tr|A0A1W0XE85|A0A1W0XE85_HYPDU Uncharacterized protein OS=Hypsibius dujardini OX=232323 GN=BV898_00612 PE=4 SV=1	10195	20200324_kuma64_glycopepconc_inj10ul_01.ScanId;v=1;d1=28823.28823.3	controllerType=0 controllerNumber=1 scan=28823	103.828	28823	HCD (High Energy Collision Dissociation)
26278:3	79	R.LNVFPGAGLC[+57.021]LPLSYPN[+1702.581]VTK.G	HexNAc(2)Hex(8)	C[+57], N[+1703]	1288.25	3	3862.73	3862.73	0	-1.3	124	Specific	481.4	355.09	355.09	5.83	2	>tr|A0A1W0XE85|A0A1W0XE85_HYPDU Uncharacterized protein OS=Hypsibius dujardini OX=232323 GN=BV898_00612 PE=4 SV=1	10195	20200324_kuma64_glycopepconc_inj10ul_01.ScanId;v=1;d1=28826.28826.3	controllerType=0 controllerNumber=1 scan=28826	103.84	28826	EThcD (ETD With Supplemental HCD)
11893:3	150	K.AAAGN[+1257.449]MSLPR.V	HexNAc(3)Hex(4)	N[+1257]	748.99	3	2244.96	2244.95	0	1.2	116	Specific	6.78	6.78	6.78	0.06	2	>tr|A0A1W0X6U9|A0A1W0X6U9_HYPDU Peptidyl-prolyl cis-trans isomerase OS=Hypsibius dujardini OX=232323 GN=BV898_03090 PE=3 SV=1	11281	20200324_kuma64_glycopepconc_inj10ul_01.ScanId;v=1;d1=13313.13313.4	controllerType=0 controllerNumber=1 scan=13313	49.6314	13313	EThcD (ETD With Supplemental HCD)
16612:3	73	K.NGLQLTGGVFN[+1387.512]HTATVR.F	HexNAc(3)Hex(3)Fuc(2)	N[+1388]	1058.16	3	3172.46	3172.45	0	0.9	463	Specific	403.99	305.23	305.23	5.72	6	>tr|A0A1W0W9M4|A0A1W0W9M4_HYPDU Nidogen-1 OS=Hypsibius dujardini OX=232323 GN=BV898_13788 PE=4 SV=1	6107	20200324_kuma64_glycopepconc_inj10ul_01.ScanId;v=1;d1=18343.18343.3	controllerType=0 controllerNumber=1 scan=18343	67.9404	18343	HCD (High Energy Collision Dissociation)
16617:3	73	K.NGLQLTGGVFN[+1387.512]HTATVR.F	HexNAc(3)Hex(3)Fuc(2)	N[+1388]	1058.16	3	3172.46	3172.45	0	0.9	463	Specific	330.99	217.58	217.58	4.37	6	>tr|A0A1W0W9M4|A0A1W0W9M4_HYPDU Nidogen-1 OS=Hypsibius dujardini OX=232323 GN=BV898_13788 PE=4 SV=1	6107	20200324_kuma64_glycopepconc_inj10ul_01.ScanId;v=1;d1=18348.18348.3	controllerType=0 controllerNumber=1 scan=18348	67.9687	18348	EThcD (ETD With Supplemental HCD)
01298:3	4	K.TVN[+1549.565]K.T	HexNAc(3)Hex(4)Fuc(2)	N[+1550]	670.951	3	2010.84	2010.84	0	0.1	150	Specific	26.9	0	0	0.08	8	>tr|A0A1W0X6M3|A0A1W0X6M3_HYPDU Filamin-A OS=Hypsibius dujardini OX=232323 GN=BV898_02899 PE=3 SV=1	10075	20200324_kuma64_glycopepconc_inj10ul_01.ScanId;v=1;d1=2025.2025.3	controllerType=0 controllerNumber=1 scan=2025	9.2194	2025	HCD (High Energy Collision Dissociation)
01249:3	4	K.TVN[+1184.433]K.T	HexNAc(2)Hex(3)Fuc(2)	N[+1184]	549.24	3	1645.7	1645.7	0	-0.2	150	Specific	96.54	0	0	0.15	8	>tr|A0A1W0X6M3|A0A1W0X6M3_HYPDU Filamin-A OS=Hypsibius dujardini OX=232323 GN=BV898_02899 PE=3 SV=1	10075	20200324_kuma64_glycopepconc_inj10ul_01.ScanId;v=1;d1=1973.1973.3	controllerType=0 controllerNumber=1 scan=1973	9.0356	1973	HCD (High Energy Collision Dissociation)
16638:4	73	K.NGLQLTGGVFN[+1387.512]HTATVR.F	HexNAc(3)Hex(3)Fuc(2)	N[+1388]	793.868	4	3172.45	3172.45	0	-1.3	463	Specific	265.69	265.69	265.69	3.62	6	>tr|A0A1W0W9M4|A0A1W0W9M4_HYPDU Nidogen-1 OS=Hypsibius dujardini OX=232323 GN=BV898_13788 PE=4 SV=1	6107	20200324_kuma64_glycopepconc_inj10ul_01.ScanId;v=1;d1=18371.18371.4	controllerType=0 controllerNumber=1 scan=18371	68.0636	18371	EThcD (ETD With Supplemental HCD)
16610:3	73	K.NGLQLTGGVFN[+1216.423]HTATVR.F	HexNAc(2)Hex(5)	N[+1216]	1001.13	3	3001.37	3001.36	0	1	463	Specific	635.75	523.09	523.09	9.78	6	>tr|A0A1W0W9M4|A0A1W0W9M4_HYPDU Nidogen-1 OS=Hypsibius dujardini OX=232323 GN=BV898_13788 PE=4 SV=1	6107	20200324_kuma64_glycopepconc_inj10ul_01.ScanId;v=1;d1=18341.18341.3	controllerType=0 controllerNumber=1 scan=18341	67.9367	18341	HCD (High Energy Collision Dissociation)
16726:4	73	K.NGLQLTGGVFN[+1216.423]HTATVR.F	HexNAc(2)Hex(5)	N[+1216]	751.098	4	3001.37	3001.36	0	2.3	463	Specific	378.54	378.54	378.54	6.36	6	>tr|A0A1W0W9M4|A0A1W0W9M4_HYPDU Nidogen-1 OS=Hypsibius dujardini OX=232323 GN=BV898_13788 PE=4 SV=1	6107	20200324_kuma64_glycopepconc_inj10ul_01.ScanId;v=1;d1=18465.18465.4	controllerType=0 controllerNumber=1 scan=18465	68.4114	18465	HCD (High Energy Collision Dissociation)
16613:3	73	K.NGLQLTGGVFN[+1216.423]HTATVR.F	HexNAc(2)Hex(5)	N[+1216]	1001.13	3	3001.37	3001.36	0	1	463	Specific	366.56	290.94	290.94	5.67	6	>tr|A0A1W0W9M4|A0A1W0W9M4_HYPDU Nidogen-1 OS=Hypsibius dujardini OX=232323 GN=BV898_13788 PE=4 SV=1	6107	20200324_kuma64_glycopepconc_inj10ul_01.ScanId;v=1;d1=18344.18344.3	controllerType=0 controllerNumber=1 scan=18344	67.9475	18344	EThcD (ETD With Supplemental HCD)
02622:3	3	K.IIAPPERK.Y			308.527	3	923.567	923.567	0	0.1	329	Specific	437.82	350.81	350.81	5.32	15	>tr|A0A1W0X752|A0A1W0X752_HYPDU Actin, cytoplasmic 1 OS=Hypsibius dujardini OX=232323 GN=BV898_02877 PE=3 SV=1	2283	20200324_kuma64_glycopepconc_inj10ul_01.ScanId;v=1;d1=3438.3438.3	controllerType=0 controllerNumber=1 scan=3438	14.277	3438	HCD (High Energy Collision Dissociation)
11558:3	191	K.IIFNEDDKLK.K			412.228	3	1234.67	1234.67	0	0.6	106	Specific	495.5	495.5	495.5	6.58	2	>tr|A0A1W0WBF7|A0A1W0WBF7_HYPDU Putative Glutathione S-transferase 1 OS=Hypsibius dujardini OX=232323 GN=BV898_13219 PE=4 SV=1	3009	20200324_kuma64_glycopepconc_inj10ul_01.ScanId;v=1;d1=12957.12957.3	controllerType=0 controllerNumber=1 scan=12957	48.3687	12957	HCD (High Energy Collision Dissociation)
19995:3	19	K.ILDHIQLDTNEWR.M			551.618	3	1652.84	1652.84	0	-0.2	747	Specific	620.96	620.96	620.96	9.78	10	>tr|A0A1W0X9Z6|A0A1W0X9Z6_HYPDU Myosin heavy chain, muscle OS=Hypsibius dujardini OX=232323 GN=BV898_01897 PE=3 SV=1	8486	20200324_kuma64_glycopepconc_inj10ul_01.ScanId;v=1;d1=21953.21953.3	controllerType=0 controllerNumber=1 scan=21953	81.4956	21953	HCD (High Energy Collision Dissociation)
13661:3	211	K.ILEILKDPSK.F			385.905	3	1155.7	1155.7	0	1.1	295	Specific	487.68	205.65	205.65	4.4	2	>tr|A0A1W0XCG1|A0A1W0XCG1_HYPDU 60S acidic ribosomal protein P0 OS=Hypsibius dujardini OX=232323 GN=BV898_00830 PE=3 SV=1	1894	20200324_kuma64_glycopepconc_inj10ul_01.ScanId;v=1;d1=15198.15198.3	controllerType=0 controllerNumber=1 scan=15198	56.4494	15198	HCD (High Energy Collision Dissociation)
13961:3	211	K.ILEILKDPSK.F			385.904	3	1155.7	1155.7	0	0.1	295	Specific	473.16	194.31	194.31	4.52	2	>tr|A0A1W0XCG1|A0A1W0XCG1_HYPDU 60S acidic ribosomal protein P0 OS=Hypsibius dujardini OX=232323 GN=BV898_00830 PE=3 SV=1	1894	20200324_kuma64_glycopepconc_inj10ul_01.ScanId;v=1;d1=15517.15517.3	controllerType=0 controllerNumber=1 scan=15517	57.6056	15517	HCD (High Energy Collision Dissociation)
08198:3	131	K.ILSSVGIDADKNR.V			463.256	3	1387.75	1387.75	0	-0.4	79	Specific	692.91	508.44	508.44	10.27	1	>tr|A0A1W0X4G6|A0A1W0X4G6_HYPDU 60S acidic ribosomal protein P2 OS=Hypsibius dujardini OX=232323 GN=BV898_04008 PE=3 SV=1	8879	20200324_kuma64_glycopepconc_inj10ul_01.ScanId;v=1;d1=9378.9378.3	controllerType=0 controllerNumber=1 scan=9378	35.5125	9378	HCD (High Energy Collision Dissociation)
03833:3	1	K.IQNNGDKDVM[+15.995]QIEK.V		M[+16]	549.938	3	1647.8	1647.8	0	0.1	88	Specific	278.07	254.18	254.18	3.54	69	>tr|A0A1W0X3L9|A0A1W0X3L9_HYPDU Vitellogenin-6 OS=Hypsibius dujardini OX=232323 GN=BV898_04117 PE=4 SV=1	7470	20200324_kuma64_glycopepconc_inj10ul_01.ScanId;v=1;d1=4728.4728.3	controllerType=0 controllerNumber=1 scan=4728	18.8637	4728	HCD (High Energy Collision Dissociation)
03785:3	1	K.IQNNGDKDVM[+15.995]QIEK.V		M[+16]	549.938	3	1647.8	1647.8	0	-0.3	88	Specific	267.61	234.71	234.71	3.58	69	>tr|A0A1W0X3L9|A0A1W0X3L9_HYPDU Vitellogenin-6 OS=Hypsibius dujardini OX=232323 GN=BV898_04117 PE=4 SV=1	7470	20200324_kuma64_glycopepconc_inj10ul_01.ScanId;v=1;d1=4677.4677.3	controllerType=0 controllerNumber=1 scan=4677	18.6856	4677	HCD (High Energy Collision Dissociation)
07508:3	1	K.IQNNGDKDVMQIEK.V			544.607	3	1631.81	1631.81	0	0.3	88	Specific	555.68	370.9	370.9	7.56	69	>tr|A0A1W0X3L9|A0A1W0X3L9_HYPDU Vitellogenin-6 OS=Hypsibius dujardini OX=232323 GN=BV898_04117 PE=4 SV=1	7470	20200324_kuma64_glycopepconc_inj10ul_01.ScanId;v=1;d1=8643.8643.3	controllerType=0 controllerNumber=1 scan=8643	32.8758	8643	HCD (High Energy Collision Dissociation)
07151:3	1	K.IQNNGDKDVMQIEK.V			544.607	3	1631.81	1631.81	0	0.5	88	Specific	478.11	307.88	307.88	4.48	69	>tr|A0A1W0X3L9|A0A1W0X3L9_HYPDU Vitellogenin-6 OS=Hypsibius dujardini OX=232323 GN=BV898_04117 PE=4 SV=1	7470	20200324_kuma64_glycopepconc_inj10ul_01.ScanId;v=1;d1=8263.8263.3	controllerType=0 controllerNumber=1 scan=8263	31.5306	8263	HCD (High Energy Collision Dissociation)
16731:4	73	K.NGLQLTGGVFN[+1216.423]HTATVR.F	HexNAc(2)Hex(5)	N[+1216]	751.098	4	3001.37	3001.36	0	2.3	463	Specific	238.47	229.47	229.47	2.96	6	>tr|A0A1W0W9M4|A0A1W0W9M4_HYPDU Nidogen-1 OS=Hypsibius dujardini OX=232323 GN=BV898_13788 PE=4 SV=1	6107	20200324_kuma64_glycopepconc_inj10ul_01.ScanId;v=1;d1=18470.18470.4	controllerType=0 controllerNumber=1 scan=18470	68.4344	18470	EThcD (ETD With Supplemental HCD)
08418:3	177	K.ISSAVVDTDKIR.L			435.246	3	1303.72	1303.72	0	0.6	57	Specific	550.42	550.42	550.42	7.38	1	>tr|A0A1W0WDW9|A0A1W0WDW9_HYPDU Metalloendopeptidase OS=Hypsibius dujardini OX=232323 GN=BV898_12338 PE=4 SV=1	2614	20200324_kuma64_glycopepconc_inj10ul_01.ScanId;v=1;d1=9612.9612.3	controllerType=0 controllerNumber=1 scan=9612	36.3515	9612	HCD (High Energy Collision Dissociation)
08120:3	177	K.ISSAVVDTDKIR.L			435.246	3	1303.72	1303.72	0	0.9	57	Specific	480.07	422.03	422.03	6.99	1	>tr|A0A1W0WDW9|A0A1W0WDW9_HYPDU Metalloendopeptidase OS=Hypsibius dujardini OX=232323 GN=BV898_12338 PE=4 SV=1	2614	20200324_kuma64_glycopepconc_inj10ul_01.ScanId;v=1;d1=9295.9295.3	controllerType=0 controllerNumber=1 scan=9295	35.2295	9295	HCD (High Energy Collision Dissociation)
02914:3	72	R.TTN[+1387.512]GTHITIR.T	HexNAc(3)Hex(3)Fuc(2)	N[+1388]	834.376	3	2501.11	2501.11	0	0.4	430	Specific	266.72	154.96	154.96	3.88	9	>tr|A0A1W0WUQ2|A0A1W0WUQ2_HYPDU Neuroglian OS=Hypsibius dujardini OX=232323 GN=BV898_06991 PE=3 SV=1	4247	20200324_kuma64_glycopepconc_inj10ul_01.ScanId;v=1;d1=3749.3749.3	controllerType=0 controllerNumber=1 scan=3749	15.3916	3749	HCD (High Energy Collision Dissociation)
21106:3	72	R.IQWFVN[+1378.476]GTPYENLPANPR.R	HexNAc(2)Hex(6)	N[+1378]	1165.52	3	3494.53	3494.54	0	-1.2	411	Specific	895.25	765.75	765.75	14.35	9	>tr|A0A1W0WUQ2|A0A1W0WUQ2_HYPDU Neuroglian OS=Hypsibius dujardini OX=232323 GN=BV898_06991 PE=3 SV=1	4247	20200324_kuma64_glycopepconc_inj10ul_01.ScanId;v=1;d1=23137.23137.3	controllerType=0 controllerNumber=1 scan=23137	85.6853	23137	HCD (High Energy Collision Dissociation)
21072:3	72	R.IQWFVN[+1378.476]GTPYENLPANPR.R	HexNAc(2)Hex(6)	N[+1378]	1165.51	3	3494.53	3494.54	0	-1.9	411	Specific	854.04	757.8	757.8	14.34	9	>tr|A0A1W0WUQ2|A0A1W0WUQ2_HYPDU Neuroglian OS=Hypsibius dujardini OX=232323 GN=BV898_06991 PE=3 SV=1	4247	20200324_kuma64_glycopepconc_inj10ul_01.ScanId;v=1;d1=23102.23102.3	controllerType=0 controllerNumber=1 scan=23102	85.5832	23102	HCD (High Energy Collision Dissociation)
21109:3	72	R.IQWFVN[+1378.476]GTPYENLPANPR.R	HexNAc(2)Hex(6)	N[+1378]	1165.52	3	3494.53	3494.54	0	-1.2	411	Specific	517.67	425.5	425.5	7.21	9	>tr|A0A1W0WUQ2|A0A1W0WUQ2_HYPDU Neuroglian OS=Hypsibius dujardini OX=232323 GN=BV898_06991 PE=3 SV=1	4247	20200324_kuma64_glycopepconc_inj10ul_01.ScanId;v=1;d1=23140.23140.3	controllerType=0 controllerNumber=1 scan=23140	85.6998	23140	EThcD (ETD With Supplemental HCD)
21075:3	72	R.IQWFVN[+1378.476]GTPYENLPANPR.R	HexNAc(2)Hex(6)	N[+1378]	1165.51	3	3494.53	3494.54	0	-1.9	411	Specific	427.56	362.55	362.55	5.6	9	>tr|A0A1W0WUQ2|A0A1W0WUQ2_HYPDU Neuroglian OS=Hypsibius dujardini OX=232323 GN=BV898_06991 PE=3 SV=1	4247	20200324_kuma64_glycopepconc_inj10ul_01.ScanId;v=1;d1=23105.23105.3	controllerType=0 controllerNumber=1 scan=23105	85.5942	23105	EThcD (ETD With Supplemental HCD)
02038:4	72	R.RTTN[+1216.423]GTHITIR.T	HexNAc(2)Hex(5)	N[+1216]	622.287	4	2486.13	2486.13	0	0.3	429	Specific	213.05	161.75	161.75	2.24	9	>tr|A0A1W0WUQ2|A0A1W0WUQ2_HYPDU Neuroglian OS=Hypsibius dujardini OX=232323 GN=BV898_06991 PE=3 SV=1	4247	20200324_kuma64_glycopepconc_inj10ul_01.ScanId;v=1;d1=2815.2815.4	controllerType=0 controllerNumber=1 scan=2815	12.0397	2815	EThcD (ETD With Supplemental HCD)
02396:3	19	K.KDVELNSVNSK.L			411.555	3	1232.65	1232.65	0	0.8	1085	Specific	531.86	450.2	450.2	7.47	10	>tr|A0A1W0X9Z6|A0A1W0X9Z6_HYPDU Myosin heavy chain, muscle OS=Hypsibius dujardini OX=232323 GN=BV898_01897 PE=3 SV=1	8486	20200324_kuma64_glycopepconc_inj10ul_01.ScanId;v=1;d1=3197.3197.3	controllerType=0 controllerNumber=1 scan=3197	13.3981	3197	HCD (High Energy Collision Dissociation)
02832:3	72	R.TTN[+1095.397]GTHITIR.T	HexNAc(3)Hex(3)	N[+1095]	737.005	3	2209	2209	0	0.5	430	Specific	317.9	185.54	185.54	4.15	9	>tr|A0A1W0WUQ2|A0A1W0WUQ2_HYPDU Neuroglian OS=Hypsibius dujardini OX=232323 GN=BV898_06991 PE=3 SV=1	4247	20200324_kuma64_glycopepconc_inj10ul_01.ScanId;v=1;d1=3662.3662.3	controllerType=0 controllerNumber=1 scan=3662	15.0763	3662	HCD (High Energy Collision Dissociation)
19867:3	72	R.VGPN[+1444.534]ATTAIVDVLKPASK.N	HexNAc(4)Hex(3)Fuc(1)	N[+1445]	1075.86	3	3225.55	3225.55	0	0.3	927	Specific	344.55	220.89	220.89	5.44	9	>tr|A0A1W0WUQ2|A0A1W0WUQ2_HYPDU Neuroglian OS=Hypsibius dujardini OX=232323 GN=BV898_06991 PE=3 SV=1	4247	20200324_kuma64_glycopepconc_inj10ul_01.ScanId;v=1;d1=21816.21816.3	controllerType=0 controllerNumber=1 scan=21816	80.9753	21816	HCD (High Energy Collision Dissociation)
10524:3	173	K.KELESVVQPITSK.L			486.612	3	1457.82	1457.82	0	0.8	628	Specific	537.49	436.68	436.68	7.47	1	>tr|A0A1W0WD78|A0A1W0WD78_HYPDU 78 kDa glucose-regulated protein OS=Hypsibius dujardini OX=232323 GN=BV898_12581 PE=3 SV=1	12613	20200324_kuma64_glycopepconc_inj10ul_01.ScanId;v=1;d1=11855.11855.3	controllerType=0 controllerNumber=1 scan=11855	44.4234	11855	HCD (High Energy Collision Dissociation)
04180:3	8	K.KENIINSASETR.Y			454.572	3	1361.7	1361.7	0	0.8	301	Specific	508.63	458.68	458.68	7.47	11	>tr|A0A1W0WQU7|A0A1W0WQU7_HYPDU Vitellogenin-6 OS=Hypsibius dujardini OX=232323 GN=BV898_08330 PE=4 SV=1	144	20200324_kuma64_glycopepconc_inj10ul_01.ScanId;v=1;d1=5098.5098.3	controllerType=0 controllerNumber=1 scan=5098	20.1751	5098	HCD (High Energy Collision Dissociation)
08100:4	20	K.KEQPSPSGAPSVAPSGAPSGAPSNRPTPAPAK.G			749.636	4	2995.52	2995.52	0	0.1	342	Specific	949.73	949.73	949.73	16.45	3	>tr|A0A1W0WW70|A0A1W0WW70_HYPDU Uncharacterized protein OS=Hypsibius dujardini OX=232323 GN=BV898_06439 PE=4 SV=1	7749	20200324_kuma64_glycopepconc_inj10ul_01.ScanId;v=1;d1=9274.9274.4	controllerType=0 controllerNumber=1 scan=9274	35.1593	9274	HCD (High Energy Collision Dissociation)
08402:4	20	K.KEQPSPSGAPSVAPSGAPSGAPSNRPTPAPAK.G			749.637	4	2995.53	2995.52	0	1.1	342	Specific	921.12	921.12	921.12	16.28	3	>tr|A0A1W0WW70|A0A1W0WW70_HYPDU Uncharacterized protein OS=Hypsibius dujardini OX=232323 GN=BV898_06439 PE=4 SV=1	7749	20200324_kuma64_glycopepconc_inj10ul_01.ScanId;v=1;d1=9595.9595.4	controllerType=0 controllerNumber=1 scan=9595	36.2879	9595	HCD (High Energy Collision Dissociation)
08070:4	20	K.KEQPSPSGAPSVAPSGAPSGAPSNRPTPAPAK.G			749.637	4	2995.53	2995.52	0	1.1	342	Specific	893.88	893.88	893.88	15.28	3	>tr|A0A1W0WW70|A0A1W0WW70_HYPDU Uncharacterized protein OS=Hypsibius dujardini OX=232323 GN=BV898_06439 PE=4 SV=1	7749	20200324_kuma64_glycopepconc_inj10ul_01.ScanId;v=1;d1=9242.9242.4	controllerType=0 controllerNumber=1 scan=9242	35.0504	9242	EThcD (ETD With Supplemental HCD)
08404:4	20	K.KEQPSPSGAPSVAPSGAPSGAPSNRPTPAPAK.G			749.637	4	2995.53	2995.52	0	1.1	342	Specific	863.76	863.76	863.76	15.28	3	>tr|A0A1W0WW70|A0A1W0WW70_HYPDU Uncharacterized protein OS=Hypsibius dujardini OX=232323 GN=BV898_06439 PE=4 SV=1	7749	20200324_kuma64_glycopepconc_inj10ul_01.ScanId;v=1;d1=9597.9597.4	controllerType=0 controllerNumber=1 scan=9597	36.2993	9597	EThcD (ETD With Supplemental HCD)
15998:4	262	R.RNPEEVQILSADN[+1736.650]TSTIRDSNFQPK.K	HexNAc(4)Hex(3)Fuc(3)	N[+1737]	1149.78	4	4596.08	4596.07	0	1.2	66	Specific	80.86	80.86	80.86	0.22	2	>tr|A0A1W0X6J3|A0A1W0X6J3_HYPDU Putative Pancreatic triacylglycerol lipase OS=Hypsibius dujardini OX=232323 GN=BV898_02893 PE=3 SV=1	5982	20200324_kuma64_glycopepconc_inj10ul_01.ScanId;v=1;d1=17688.17688.4	controllerType=0 controllerNumber=1 scan=17688	65.5035	17688	EThcD (ETD With Supplemental HCD)
16030:4	262	R.RNPEEVQILSADN[+1736.650]TSTIRDSNFQPK.K	HexNAc(4)Hex(3)Fuc(3)	N[+1737]	1149.78	4	4596.08	4596.07	0	1.2	66	Specific	170.48	170.48	170.48	0.37	2	>tr|A0A1W0X6J3|A0A1W0X6J3_HYPDU Putative Pancreatic triacylglycerol lipase OS=Hypsibius dujardini OX=232323 GN=BV898_02893 PE=3 SV=1	5982	20200324_kuma64_glycopepconc_inj10ul_01.ScanId;v=1;d1=17722.17722.4	controllerType=0 controllerNumber=1 scan=17722	65.6303	17722	EThcD (ETD With Supplemental HCD)
23117:3	262	R.SSVPSC[+57.021]TPWGYHTN[+1216.423]LSLSLGGIR.Q	HexNAc(2)Hex(5)	C[+57], N[+1216]	1235.88	3	3705.64	3705.65	0	-3	370	Specific	195.39	135.28	135.28	0.2	2	>tr|A0A1W0X6J3|A0A1W0X6J3_HYPDU Putative Pancreatic triacylglycerol lipase OS=Hypsibius dujardini OX=232323 GN=BV898_02893 PE=3 SV=1	5982	20200324_kuma64_glycopepconc_inj10ul_01.ScanId;v=1;d1=25294.25294.3	controllerType=0 controllerNumber=1 scan=25294	92.7246	25294	EThcD (ETD With Supplemental HCD)
08055:4	20	K.KEQPSPSGAPSVAPSGAPSGAPSNRPTPAPAK.G			749.635	4	2995.52	2995.52	0	-1	342	Specific	212.08	212.08	212.08	3.77	3	>tr|A0A1W0WW70|A0A1W0WW70_HYPDU Uncharacterized protein OS=Hypsibius dujardini OX=232323 GN=BV898_06439 PE=4 SV=1	7749	20200324_kuma64_glycopepconc_inj10ul_01.ScanId;v=1;d1=9226.9226.4	controllerType=0 controllerNumber=1 scan=9226	34.9847	9226	EThcD (ETD With Supplemental HCD)
04223:3	235	K.KEVIESLRR.A			377.228	3	1129.67	1129.67	0	0.7	146	Specific	353.55	178.82	178.82	2.18	2	>tr|A0A1W0WBK3|A0A1W0WBK3_HYPDU 60S ribosomal protein L10 OS=Hypsibius dujardini OX=232323 GN=BV898_13150 PE=4 SV=1	5606	20200324_kuma64_glycopepconc_inj10ul_01.ScanId;v=1;d1=5144.5144.3	controllerType=0 controllerNumber=1 scan=5144	20.3403	5144	HCD (High Energy Collision Dissociation)
24528:4	171	K.KLPFSHDDTLGFQTFC[+57.021]PTNLGTTVR.A		C[+57]	713.856	4	2852.4	2852.4	0	-0.5	261	Specific	523.77	523.77	523.77	7.51	1	>tr|A0A1W0XFD3|A0A1W0XFD3_HYPDU Arginine kinase OS=Hypsibius dujardini OX=232323 GN=BV898_00233 PE=3 SV=1	9298	20200324_kuma64_glycopepconc_inj10ul_01.ScanId;v=1;d1=26818.26818.4	controllerType=0 controllerNumber=1 scan=26818	97.5712	26818	HCD (High Energy Collision Dissociation)
00786:3	300	R.SHIPN[+1378.476]LSK.A	HexNAc(2)Hex(6)	N[+1378]	758.663	3	2273.97	2273.98	0	-0.2	72	Specific	39.85	39.85	39.85	0.12	1	>tr|A0A1W0X644|A0A1W0X644_HYPDU Uncharacterized protein OS=Hypsibius dujardini OX=232323 GN=BV898_02997 PE=4 SV=1	10072	20200324_kuma64_glycopepconc_inj10ul_01.ScanId;v=1;d1=1480.1480.3	controllerType=0 controllerNumber=1 scan=1480	7.2818	1480	EThcD (ETD With Supplemental HCD)
00782:3	300	R.SHIPN[+1378.476]LSK.A	HexNAc(2)Hex(6)	N[+1378]	758.663	3	2273.97	2273.98	0	-0.2	72	Specific	159.42	159.42	159.42	1.09	1	>tr|A0A1W0X644|A0A1W0X644_HYPDU Uncharacterized protein OS=Hypsibius dujardini OX=232323 GN=BV898_02997 PE=4 SV=1	10072	20200324_kuma64_glycopepconc_inj10ul_01.ScanId;v=1;d1=1476.1476.3	controllerType=0 controllerNumber=1 scan=1476	7.2674	1476	HCD (High Energy Collision Dissociation)
16160:4	295	R.SNPN[+1419.502]VSYVSSNMWLGLK.E	HexNAc(3)Hex(5)	N[+1420]	829.612	4	3315.43	3315.43	0	-2.4	928	Specific	189.38	189.38	189.38	0.45	3	>tr|A0A1W0X5T2|A0A1W0X5T2_HYPDU C-type mannose receptor 2 OS=Hypsibius dujardini OX=232323 GN=BV898_03009 PE=4 SV=1	1276	20200324_kuma64_glycopepconc_inj10ul_01.ScanId;v=1;d1=17861.17861.4	controllerType=0 controllerNumber=1 scan=17861	66.1497	17861	HCD (High Energy Collision Dissociation)
16283:4	295	R.SNPN[+1419.502]VSYVSSNMWLGLK.E	HexNAc(3)Hex(5)	N[+1420]	829.61	4	3315.42	3315.43	0	-4.5	928	Specific	192.47	121.68	121.68	0.06	3	>tr|A0A1W0X5T2|A0A1W0X5T2_HYPDU C-type mannose receptor 2 OS=Hypsibius dujardini OX=232323 GN=BV898_03009 PE=4 SV=1	1276	20200324_kuma64_glycopepconc_inj10ul_01.ScanId;v=1;d1=17992.17992.4	controllerType=0 controllerNumber=1 scan=17992	66.6366	17992	HCD (High Energy Collision Dissociation)
16488:4	295	R.SNPN[+1095.397]VSYVSSNMWLGLK.E	HexNAc(3)Hex(3)	N[+1095]	748.587	4	2991.33	2991.33	0	-0.7	928	Specific	87.17	36.24	36.24	0.08	3	>tr|A0A1W0X5T2|A0A1W0X5T2_HYPDU C-type mannose receptor 2 OS=Hypsibius dujardini OX=232323 GN=BV898_03009 PE=4 SV=1	1276	20200324_kuma64_glycopepconc_inj10ul_01.ScanId;v=1;d1=18211.18211.4	controllerType=0 controllerNumber=1 scan=18211	67.4561	18211	EThcD (ETD With Supplemental HCD)
16475:4	295	R.SNPN[+1095.397]VSYVSSNMWLGLK.E	HexNAc(3)Hex(3)	N[+1095]	748.587	4	2991.33	2991.33	0	-0.8	928	Specific	176.7	137.68	137.68	0.42	3	>tr|A0A1W0X5T2|A0A1W0X5T2_HYPDU C-type mannose receptor 2 OS=Hypsibius dujardini OX=232323 GN=BV898_03009 PE=4 SV=1	1276	20200324_kuma64_glycopepconc_inj10ul_01.ScanId;v=1;d1=18197.18197.4	controllerType=0 controllerNumber=1 scan=18197	67.4044	18197	HCD (High Energy Collision Dissociation)
16098:4	295	R.SNPN[+1540.529]VSYVSSNMWLGLK.E	HexNAc(2)Hex(7)	N[+1541]	859.87	4	3436.46	3436.46	0	-1.1	928	Specific	205.76	205.76	205.76	0.62	3	>tr|A0A1W0X5T2|A0A1W0X5T2_HYPDU C-type mannose receptor 2 OS=Hypsibius dujardini OX=232323 GN=BV898_03009 PE=4 SV=1	1276	20200324_kuma64_glycopepconc_inj10ul_01.ScanId;v=1;d1=17795.17795.4	controllerType=0 controllerNumber=1 scan=17795	65.8915	17795	HCD (High Energy Collision Dissociation)
19837:3	72	R.VGPN[+1444.534]ATTAIVDVLKPASK.N	HexNAc(4)Hex(3)Fuc(1)	N[+1445]	1075.85	3	3225.55	3225.55	0	-1.3	927	Specific	322.72	168.79	168.79	4.32	9	>tr|A0A1W0WUQ2|A0A1W0WUQ2_HYPDU Neuroglian OS=Hypsibius dujardini OX=232323 GN=BV898_06991 PE=3 SV=1	4247	20200324_kuma64_glycopepconc_inj10ul_01.ScanId;v=1;d1=21784.21784.3	controllerType=0 controllerNumber=1 scan=21784	80.8548	21784	HCD (High Energy Collision Dissociation)
19872:3	72	R.VGPN[+1444.534]ATTAIVDVLKPASK.N	HexNAc(4)Hex(3)Fuc(1)	N[+1445]	1075.86	3	3225.55	3225.55	0	0.3	927	Specific	268.97	181.64	181.64	3.57	9	>tr|A0A1W0WUQ2|A0A1W0WUQ2_HYPDU Neuroglian OS=Hypsibius dujardini OX=232323 GN=BV898_06991 PE=3 SV=1	4247	20200324_kuma64_glycopepconc_inj10ul_01.ScanId;v=1;d1=21821.21821.3	controllerType=0 controllerNumber=1 scan=21821	80.998	21821	EThcD (ETD With Supplemental HCD)
00845:3	250	R.N[+1216.423]ATHTVIR.A	HexNAc(2)Hex(5)	N[+1216]	709.981	3	2127.93	2127.93	0	-0.5	113	Specific	241.83	81.19	81.19	1.37	1	>tr|A0A1W0X5M6|A0A1W0X5M6_HYPDU DBH-like monooxygenase protein 1-like protein OS=Hypsibius dujardini OX=232323 GN=BV898_03230 PE=3 SV=1	3577	20200324_kuma64_glycopepconc_inj10ul_01.ScanId;v=1;d1=1543.1543.3	controllerType=0 controllerNumber=1 scan=1543	7.5104	1543	EThcD (ETD With Supplemental HCD)
17059:3	68	K.AAGPPEVIVAN[+1387.512]LTQK.G	HexNAc(3)Hex(3)Fuc(2)	N[+1388]	965.792	3	2895.36	2895.36	0	0.9	169	Specific	376.44	339.16	339.16	5.6	5	>tr|A0A1W0WLM3|A0A1W0WLM3_HYPDU L-sorbosone dehydrogenase OS=Hypsibius dujardini OX=232323 GN=BV898_09795 PE=4 SV=1	3937	20200324_kuma64_glycopepconc_inj10ul_01.ScanId;v=1;d1=18820.18820.3	controllerType=0 controllerNumber=1 scan=18820	69.764	18820	HCD (High Energy Collision Dissociation)
17063:3	68	K.AAGPPEVIVAN[+1387.512]LTQK.G	HexNAc(3)Hex(3)Fuc(2)	N[+1388]	965.792	3	2895.36	2895.36	0	0.9	169	Specific	255.71	103.23	103.23	3.35	5	>tr|A0A1W0WLM3|A0A1W0WLM3_HYPDU L-sorbosone dehydrogenase OS=Hypsibius dujardini OX=232323 GN=BV898_09795 PE=4 SV=1	3937	20200324_kuma64_glycopepconc_inj10ul_01.ScanId;v=1;d1=18824.18824.3	controllerType=0 controllerNumber=1 scan=18824	69.7799	18824	EThcD (ETD With Supplemental HCD)
17110:3	68	K.AAGPPEVIVAN[+1590.592]LTQK.G	HexNAc(4)Hex(3)Fuc(2)	N[+1591]	1033.49	3	3098.44	3098.44	0	0.7	169	Specific	593.73	421.65	421.65	8.43	5	>tr|A0A1W0WLM3|A0A1W0WLM3_HYPDU L-sorbosone dehydrogenase OS=Hypsibius dujardini OX=232323 GN=BV898_09795 PE=4 SV=1	3937	20200324_kuma64_glycopepconc_inj10ul_01.ScanId;v=1;d1=18874.18874.3	controllerType=0 controllerNumber=1 scan=18874	69.9558	18874	HCD (High Energy Collision Dissociation)
16813:3	68	K.AAGPPEVIVAN[+1590.592]LTQK.G	HexNAc(4)Hex(3)Fuc(2)	N[+1591]	1033.49	3	3098.44	3098.44	0	1.2	169	Specific	530.62	386.44	386.44	7.08	5	>tr|A0A1W0WLM3|A0A1W0WLM3_HYPDU L-sorbosone dehydrogenase OS=Hypsibius dujardini OX=232323 GN=BV898_09795 PE=4 SV=1	3937	20200324_kuma64_glycopepconc_inj10ul_01.ScanId;v=1;d1=18558.18558.3	controllerType=0 controllerNumber=1 scan=18558	68.7687	18558	HCD (High Energy Collision Dissociation)
17119:4	68	K.AAGPPEVIVAN[+1590.592]LTQK.G	HexNAc(4)Hex(3)Fuc(2)	N[+1591]	775.366	4	3098.44	3098.44	0	0.9	169	Specific	381.56	381.56	381.56	6.63	5	>tr|A0A1W0WLM3|A0A1W0WLM3_HYPDU L-sorbosone dehydrogenase OS=Hypsibius dujardini OX=232323 GN=BV898_09795 PE=4 SV=1	3937	20200324_kuma64_glycopepconc_inj10ul_01.ScanId;v=1;d1=18884.18884.4	controllerType=0 controllerNumber=1 scan=18884	69.9956	18884	HCD (High Energy Collision Dissociation)
16837:4	68	K.AAGPPEVIVAN[+1590.592]LTQK.G	HexNAc(4)Hex(3)Fuc(2)	N[+1591]	775.366	4	3098.44	3098.44	0	0.2	169	Specific	381	326.94	326.94	5.28	5	>tr|A0A1W0WLM3|A0A1W0WLM3_HYPDU L-sorbosone dehydrogenase OS=Hypsibius dujardini OX=232323 GN=BV898_09795 PE=4 SV=1	3937	20200324_kuma64_glycopepconc_inj10ul_01.ScanId;v=1;d1=18584.18584.4	controllerType=0 controllerNumber=1 scan=18584	68.8658	18584	HCD (High Energy Collision Dissociation)
16817:3	68	K.AAGPPEVIVAN[+1590.592]LTQK.G	HexNAc(4)Hex(3)Fuc(2)	N[+1591]	1033.49	3	3098.44	3098.44	0	1.2	169	Specific	313.84	111.32	111.32	3.46	5	>tr|A0A1W0WLM3|A0A1W0WLM3_HYPDU L-sorbosone dehydrogenase OS=Hypsibius dujardini OX=232323 GN=BV898_09795 PE=4 SV=1	3937	20200324_kuma64_glycopepconc_inj10ul_01.ScanId;v=1;d1=18562.18562.3	controllerType=0 controllerNumber=1 scan=18562	68.7882	18562	EThcD (ETD With Supplemental HCD)
16840:4	68	K.AAGPPEVIVAN[+1590.592]LTQK.G	HexNAc(4)Hex(3)Fuc(2)	N[+1591]	775.366	4	3098.44	3098.44	0	0.2	169	Specific	303.51	294.59	294.59	3.94	5	>tr|A0A1W0WLM3|A0A1W0WLM3_HYPDU L-sorbosone dehydrogenase OS=Hypsibius dujardini OX=232323 GN=BV898_09795 PE=4 SV=1	3937	20200324_kuma64_glycopepconc_inj10ul_01.ScanId;v=1;d1=18587.18587.4	controllerType=0 controllerNumber=1 scan=18587	68.8777	18587	EThcD (ETD With Supplemental HCD)
22600:4	100	R.SLEVGAAVPTAPVQVVGGASSSAAVIPDGAVAN[+1241.454]STLGAAAK.T	HexNAc(3)Hex(3)Fuc(1)	N[+1241]	1226.6	4	4903.39	4902.4	1	-1.6	171	Specific	55.23	55.23	55.23	1.81	3	>tr|A0A1W0X5I9|A0A1W0X5I9_HYPDU Uncharacterized protein OS=Hypsibius dujardini OX=232323 GN=BV898_03417 PE=4 SV=1	2774	20200324_kuma64_glycopepconc_inj10ul_01.ScanId;v=1;d1=24737.24737.4	controllerType=0 controllerNumber=1 scan=24737	90.9606	24737	EThcD (ETD With Supplemental HCD)
17111:3	68	K.AAGPPEVIVAN[+1590.592]LTQK.G	HexNAc(4)Hex(3)Fuc(2)	N[+1591]	1033.49	3	3098.44	3098.44	0	0.7	169	Specific	294.53	123.2	123.2	3.67	5	>tr|A0A1W0WLM3|A0A1W0WLM3_HYPDU L-sorbosone dehydrogenase OS=Hypsibius dujardini OX=232323 GN=BV898_09795 PE=4 SV=1	3937	20200324_kuma64_glycopepconc_inj10ul_01.ScanId;v=1;d1=18875.18875.3	controllerType=0 controllerNumber=1 scan=18875	69.9639	18875	EThcD (ETD With Supplemental HCD)
17122:4	68	K.AAGPPEVIVAN[+1590.592]LTQK.G	HexNAc(4)Hex(3)Fuc(2)	N[+1591]	775.366	4	3098.44	3098.44	0	0.9	169	Specific	241.52	231.28	231.28	4.22	5	>tr|A0A1W0WLM3|A0A1W0WLM3_HYPDU L-sorbosone dehydrogenase OS=Hypsibius dujardini OX=232323 GN=BV898_09795 PE=4 SV=1	3937	20200324_kuma64_glycopepconc_inj10ul_01.ScanId;v=1;d1=18887.18887.4	controllerType=0 controllerNumber=1 scan=18887	70.0032	18887	EThcD (ETD With Supplemental HCD)
06647:3	260	K.QAELNKN[+1444.534]VSGNPYVK.K	HexNAc(4)Hex(3)Fuc(1)	N[+1445]	1035.81	3	3105.4	3105.4	0	0.5	113	Specific	141.9	40.36	40.36	0.17	2	>tr|A0A1W0X5I2|A0A1W0X5I2_HYPDU Sodium/potassium-transporting ATPase subunit beta-2 OS=Hypsibius dujardini OX=232323 GN=BV898_03425 PE=3 SV=1	11877	20200324_kuma64_glycopepconc_inj10ul_01.ScanId;v=1;d1=7726.7726.3	controllerType=0 controllerNumber=1 scan=7726	29.6163	7726	EThcD (ETD With Supplemental HCD)
00360:2	69	K.KPAAAAADTTK.K			522.788	2	1044.57	1044.57	0	0.2	21	Specific	614.05	370.6	370.6	9.12	2	>tr|A0A1W0X0Q1|A0A1W0X0Q1_HYPDU Putative 60S ribosomal protein L22-like 1 OS=Hypsibius dujardini OX=232323 GN=BV898_05108 PE=3 SV=1	6474	20200324_kuma64_glycopepconc_inj10ul_01.ScanId;v=1;d1=1027.1027.2	controllerType=0 controllerNumber=1 scan=1027	5.6902	1027	HCD (High Energy Collision Dissociation)
03056:3	260	K.N[+1444.534]VSGNPYVK.K	HexNAc(4)Hex(3)Fuc(1)	N[+1445]	808.017	3	2422.04	2422.04	0	-1.3	119	Specific	112.09	61.59	61.59	0.02	2	>tr|A0A1W0X5I2|A0A1W0X5I2_HYPDU Sodium/potassium-transporting ATPase subunit beta-2 OS=Hypsibius dujardini OX=232323 GN=BV898_03425 PE=3 SV=1	11877	20200324_kuma64_glycopepconc_inj10ul_01.ScanId;v=1;d1=3900.3900.3	controllerType=0 controllerNumber=1 scan=3900	15.9307	3900	EThcD (ETD With Supplemental HCD)
03052:3	260	K.N[+1444.534]VSGNPYVK.K	HexNAc(4)Hex(3)Fuc(1)	N[+1445]	808.017	3	2422.04	2422.04	0	-1.3	119	Specific	138.15	70.95	70.95	0.11	2	>tr|A0A1W0X5I2|A0A1W0X5I2_HYPDU Sodium/potassium-transporting ATPase subunit beta-2 OS=Hypsibius dujardini OX=232323 GN=BV898_03425 PE=3 SV=1	11877	20200324_kuma64_glycopepconc_inj10ul_01.ScanId;v=1;d1=3896.3896.3	controllerType=0 controllerNumber=1 scan=3896	15.9171	3896	HCD (High Energy Collision Dissociation)
03373:3	260	K.N[+1444.534]VSGNPYVK.K	HexNAc(4)Hex(3)Fuc(1)	N[+1445]	808.018	3	2422.04	2422.04	0	0.6	119	Specific	148.5	90.52	90.52	0.44	2	>tr|A0A1W0X5I2|A0A1W0X5I2_HYPDU Sodium/potassium-transporting ATPase subunit beta-2 OS=Hypsibius dujardini OX=232323 GN=BV898_03425 PE=3 SV=1	11877	20200324_kuma64_glycopepconc_inj10ul_01.ScanId;v=1;d1=4238.4238.3	controllerType=0 controllerNumber=1 scan=4238	17.1255	4238	HCD (High Energy Collision Dissociation)
00348:2	69	K.KPAAAAADTTK.K			522.788	2	1044.57	1044.57	0	0.2	21	Specific	559.82	305.28	305.28	5.71	2	>tr|A0A1W0X0Q1|A0A1W0X0Q1_HYPDU Putative 60S ribosomal protein L22-like 1 OS=Hypsibius dujardini OX=232323 GN=BV898_05108 PE=3 SV=1	6474	20200324_kuma64_glycopepconc_inj10ul_01.ScanId;v=1;d1=1014.1014.2	controllerType=0 controllerNumber=1 scan=1014	5.6528	1014	HCD (High Energy Collision Dissociation)
08925:4	102	K.KSPC[+57.021]GPSQDTPSC[+57.021]SNTC[+57.021]EPGYKTPYEQDK.T		C[+57]*3	830.355	4	3318.4	3318.4	0	0.2	213	Specific	848.73	848.73	848.73	13.76	1	>tr|A0A1W0WFF1|A0A1W0WFF1_HYPDU Cathepsin B OS=Hypsibius dujardini OX=232323 GN=BV898_11902 PE=3 SV=1	8216	20200324_kuma64_glycopepconc_inj10ul_01.ScanId;v=1;d1=10151.10151.4	controllerType=0 controllerNumber=1 scan=10151	38.2797	10151	HCD (High Energy Collision Dissociation)
01842:3	97	K.AQQVIHDATTQSGDNRK.Q			623.645	3	1868.92	1868.92	0	0.6	200	Specific	170.28	132.22	132.22	1.2	2	>tr|A0A1W0X5F5|A0A1W0X5F5_HYPDU Uncharacterized protein OS=Hypsibius dujardini OX=232323 GN=BV898_03429 PE=4 SV=1	3176	20200324_kuma64_glycopepconc_inj10ul_01.ScanId;v=1;d1=2606.2606.3	controllerType=0 controllerNumber=1 scan=2606	11.2987	2606	EThcD (ETD With Supplemental HCD)
09043:4	102	K.KSPC[+57.021]GPSQDTPSC[+57.021]SNTC[+57.021]EPGYKTPYEQDK.T		C[+57]*3	830.356	4	3318.4	3318.4	0	0.7	213	Specific	698.78	698.78	698.78	10.59	1	>tr|A0A1W0WFF1|A0A1W0WFF1_HYPDU Cathepsin B OS=Hypsibius dujardini OX=232323 GN=BV898_11902 PE=3 SV=1	8216	20200324_kuma64_glycopepconc_inj10ul_01.ScanId;v=1;d1=10277.10277.4	controllerType=0 controllerNumber=1 scan=10277	38.7358	10277	HCD (High Energy Collision Dissociation)
08637:4	102	K.KSPC[+57.021]GPSQDTPSC[+57.021]SNTC[+57.021]EPGYKTPYEQDK.T		C[+57]*3	830.355	4	3318.4	3318.4	0	0.5	213	Specific	662.04	662.04	662.04	10.59	1	>tr|A0A1W0WFF1|A0A1W0WFF1_HYPDU Cathepsin B OS=Hypsibius dujardini OX=232323 GN=BV898_11902 PE=3 SV=1	8216	20200324_kuma64_glycopepconc_inj10ul_01.ScanId;v=1;d1=9845.9845.4	controllerType=0 controllerNumber=1 scan=9845	37.1882	9845	HCD (High Energy Collision Dissociation)
08928:4	102	K.KSPC[+57.021]GPSQDTPSC[+57.021]SNTC[+57.021]EPGYKTPYEQDK.T		C[+57]*3	830.355	4	3318.4	3318.4	0	0.2	213	Specific	562.81	562.81	562.81	7.86	1	>tr|A0A1W0WFF1|A0A1W0WFF1_HYPDU Cathepsin B OS=Hypsibius dujardini OX=232323 GN=BV898_11902 PE=3 SV=1	8216	20200324_kuma64_glycopepconc_inj10ul_01.ScanId;v=1;d1=10154.10154.4	controllerType=0 controllerNumber=1 scan=10154	38.2895	10154	EThcD (ETD With Supplemental HCD)
22288:3	46	K.IFAAPALN[+1590.592]GTLLTPQQIK.D	HexNAc(4)Hex(3)Fuc(2)	N[+1591]	1162.9	3	3486.7	3486.69	0	3.1	332	Specific	217.29	153.34	153.34	1.36	3	>tr|A0A1W0X5A0|A0A1W0X5A0_HYPDU L-gulonolactone oxidase OS=Hypsibius dujardini OX=232323 GN=BV898_03535 PE=3 SV=1	4581	20200324_kuma64_glycopepconc_inj10ul_01.ScanId;v=1;d1=24403.24403.3	controllerType=0 controllerNumber=1 scan=24403	89.8755	24403	EThcD (ETD With Supplemental HCD)
18699:4	190	K.LAAAQSGMGQQYQQQQQPVNYPGQPQQQPYVYPQQPQQ.-			1083.27	4	4330.04	4330.04	0	1.2	515	CRagged	342.39	342.39	342.39	6.68	1	>tr|A0A1W0WVD9|A0A1W0WVD9_HYPDU Signal transducing adapter molecule 2 OS=Hypsibius dujardini OX=232323 GN=BV898_06812 PE=3 SV=1	6953	20200324_kuma64_glycopepconc_inj10ul_01.ScanId;v=1;d1=20570.20570.4	controllerType=0 controllerNumber=1 scan=20570	76.2808	20570	HCD (High Energy Collision Dissociation)
18702:4	190	K.LAAAQSGMGQQYQQQQQPVNYPGQPQQQPYVYPQQPQQ.-			1083.27	4	4330.04	4330.04	0	1.2	515	CRagged	300.15	300.15	300.15	5.12	1	>tr|A0A1W0WVD9|A0A1W0WVD9_HYPDU Signal transducing adapter molecule 2 OS=Hypsibius dujardini OX=232323 GN=BV898_06812 PE=3 SV=1	6953	20200324_kuma64_glycopepconc_inj10ul_01.ScanId;v=1;d1=20573.20573.4	controllerType=0 controllerNumber=1 scan=20573	76.2888	20573	EThcD (ETD With Supplemental HCD)
09751:4	52	K.LASAAAQQEPHQSVTSPRDPAGAESTPPNTPNDGESAC[+57.021]R.S		C[+57]	1001.21	4	4001.83	4001.83	0	0.4	19	Specific	1302.22	1295.46	1295.46	24.73	1	>tr|A0A1W0XBK4|A0A1W0XBK4_HYPDU Beta carbonic anhydrase 1 OS=Hypsibius dujardini OX=232323 GN=BV898_01413 PE=3 SV=1	4187	20200324_kuma64_glycopepconc_inj10ul_01.ScanId;v=1;d1=11031.11031.4	controllerType=0 controllerNumber=1 scan=11031	41.4487	11031	HCD (High Energy Collision Dissociation)
09754:4	52	K.LASAAAQQEPHQSVTSPRDPAGAESTPPNTPNDGESAC[+57.021]R.S		C[+57]	1001.21	4	4001.83	4001.83	0	0.4	19	Specific	875.04	875.04	875.04	15.73	1	>tr|A0A1W0XBK4|A0A1W0XBK4_HYPDU Beta carbonic anhydrase 1 OS=Hypsibius dujardini OX=232323 GN=BV898_01413 PE=3 SV=1	4187	20200324_kuma64_glycopepconc_inj10ul_01.ScanId;v=1;d1=11034.11034.4	controllerType=0 controllerNumber=1 scan=11034	41.4585	11034	EThcD (ETD With Supplemental HCD)
09597:4	52	K.LASAAAQQEPHQSVTSPRDPAGAESTPPNTPNDGESAC[+57.021]R.S		C[+57]	1001.46	4	4002.83	4001.83	1	-0.1	19	Specific	778.1	778.1	778.1	13.73	1	>tr|A0A1W0XBK4|A0A1W0XBK4_HYPDU Beta carbonic anhydrase 1 OS=Hypsibius dujardini OX=232323 GN=BV898_01413 PE=3 SV=1	4187	20200324_kuma64_glycopepconc_inj10ul_01.ScanId;v=1;d1=10867.10867.4	controllerType=0 controllerNumber=1 scan=10867	40.8684	10867	HCD (High Energy Collision Dissociation)
09992:4	52	K.LASAAAQQEPHQSVTSPRDPAGAESTPPNTPNDGESAC[+57.021]R.S		C[+57]	1001.21	4	4001.83	4001.83	0	-0.3	19	Specific	660.24	660.24	660.24	11.73	1	>tr|A0A1W0XBK4|A0A1W0XBK4_HYPDU Beta carbonic anhydrase 1 OS=Hypsibius dujardini OX=232323 GN=BV898_01413 PE=3 SV=1	4187	20200324_kuma64_glycopepconc_inj10ul_01.ScanId;v=1;d1=11288.11288.4	controllerType=0 controllerNumber=1 scan=11288	42.3764	11288	HCD (High Energy Collision Dissociation)
09716:5	52	K.LASAAAQQEPHQSVTSPRDPAGAESTPPNTPNDGESAC[+57.021]R.S		C[+57]	801.171	5	4001.83	4001.83	0	-0.1	19	Specific	397.14	397.14	397.14	8	1	>tr|A0A1W0XBK4|A0A1W0XBK4_HYPDU Beta carbonic anhydrase 1 OS=Hypsibius dujardini OX=232323 GN=BV898_01413 PE=3 SV=1	4187	20200324_kuma64_glycopepconc_inj10ul_01.ScanId;v=1;d1=10994.10994.4	controllerType=0 controllerNumber=1 scan=10994	41.3158	10994	HCD (High Energy Collision Dissociation)
09602:4	52	K.LASAAAQQEPHQSVTSPRDPAGAESTPPNTPNDGESAC[+57.021]R.S		C[+57]	1001.46	4	4002.83	4001.83	1	-0.1	19	Specific	264.54	264.54	264.54	4.9	1	>tr|A0A1W0XBK4|A0A1W0XBK4_HYPDU Beta carbonic anhydrase 1 OS=Hypsibius dujardini OX=232323 GN=BV898_01413 PE=3 SV=1	4187	20200324_kuma64_glycopepconc_inj10ul_01.ScanId;v=1;d1=10872.10872.4	controllerType=0 controllerNumber=1 scan=10872	40.8912	10872	EThcD (ETD With Supplemental HCD)
09755:4	52	K.LASAAAQQEPHQSVTSPRDPAGAESTPPNTPNDGESAC[+57.021]R.S		C[+57]	1001.21	4	4001.83	4001.83	0	0.4	19	Specific	226.93	226.93	226.93	4.56	1	>tr|A0A1W0XBK4|A0A1W0XBK4_HYPDU Beta carbonic anhydrase 1 OS=Hypsibius dujardini OX=232323 GN=BV898_01413 PE=3 SV=1	4187	20200324_kuma64_glycopepconc_inj10ul_01.ScanId;v=1;d1=11035.11035.4	controllerType=0 controllerNumber=1 scan=11035	41.465	11035	CID (Collision Induced Dissociation)
16710:3	68	K.AAGPPEVIVAN[+1736.650]LTQK.G	HexNAc(4)Hex(3)Fuc(3)	N[+1737]	1082.17	3	3244.5	3244.5	0	1.4	169	Specific	548.09	431.91	431.91	7.32	5	>tr|A0A1W0WLM3|A0A1W0WLM3_HYPDU L-sorbosone dehydrogenase OS=Hypsibius dujardini OX=232323 GN=BV898_09795 PE=4 SV=1	3937	20200324_kuma64_glycopepconc_inj10ul_01.ScanId;v=1;d1=18448.18448.3	controllerType=0 controllerNumber=1 scan=18448	68.3511	18448	HCD (High Energy Collision Dissociation)
00247:3	209	R.AN[+1590.592]VTR.E	HexNAc(4)Hex(3)Fuc(2)	N[+1591]	717.641	3	2150.91	2150.91	0	0.6	297	Specific	169.43	9.46	9.46	0.11	4	>tr|A0A1W0X545|A0A1W0X545_HYPDU Uncharacterized protein OS=Hypsibius dujardini OX=232323 GN=BV898_03464 PE=4 SV=1	1671	20200324_kuma64_glycopepconc_inj10ul_01.ScanId;v=1;d1=907.907.3	controllerType=0 controllerNumber=1 scan=907	5.2818	907	EThcD (ETD With Supplemental HCD)
00222:3	209	R.AN[+1444.534]VTR.E	HexNAc(4)Hex(3)Fuc(1)	N[+1445]	668.955	3	2004.85	2004.85	0	0.5	297	Specific	166.21	10.84	10.84	0.11	4	>tr|A0A1W0X545|A0A1W0X545_HYPDU Uncharacterized protein OS=Hypsibius dujardini OX=232323 GN=BV898_03464 PE=4 SV=1	1671	20200324_kuma64_glycopepconc_inj10ul_01.ScanId;v=1;d1=880.880.3	controllerType=0 controllerNumber=1 scan=880	5.1785	880	EThcD (ETD With Supplemental HCD)
00260:3	209	R.AN[+1241.454]VTR.E	HexNAc(3)Hex(3)Fuc(1)	N[+1241]	601.261	3	1801.77	1801.77	0	-1	297	Specific	159.32	0.4	0.4	0.11	4	>tr|A0A1W0X545|A0A1W0X545_HYPDU Uncharacterized protein OS=Hypsibius dujardini OX=232323 GN=BV898_03464 PE=4 SV=1	1671	20200324_kuma64_glycopepconc_inj10ul_01.ScanId;v=1;d1=921.921.3	controllerType=0 controllerNumber=1 scan=921	5.3301	921	HCD (High Energy Collision Dissociation)
10117:3	209	R.VAC[+57.021]EDRDSINSNDLINK.W		C[+57]	654.979	3	1962.92	1962.92	0	1.3	315	Specific	187.19	169.15	169.15	1.71	4	>tr|A0A1W0X545|A0A1W0X545_HYPDU Uncharacterized protein OS=Hypsibius dujardini OX=232323 GN=BV898_03464 PE=4 SV=1	1671	20200324_kuma64_glycopepconc_inj10ul_01.ScanId;v=1;d1=11421.11421.3	controllerType=0 controllerNumber=1 scan=11421	42.8653	11421	EThcD (ETD With Supplemental HCD)
16714:3	68	K.AAGPPEVIVAN[+1736.650]LTQK.G	HexNAc(4)Hex(3)Fuc(3)	N[+1737]	1082.17	3	3244.5	3244.5	0	1.4	169	Specific	252.06	93.73	93.73	2.26	5	>tr|A0A1W0WLM3|A0A1W0WLM3_HYPDU L-sorbosone dehydrogenase OS=Hypsibius dujardini OX=232323 GN=BV898_09795 PE=4 SV=1	3937	20200324_kuma64_glycopepconc_inj10ul_01.ScanId;v=1;d1=18452.18452.3	controllerType=0 controllerNumber=1 scan=18452	68.3676	18452	EThcD (ETD With Supplemental HCD)
04187:3	239	R.NFALEN[+1378.476]ESRK.T	HexNAc(2)Hex(6)	N[+1378]	862.7	3	2586.09	2586.08	0	1.2	318	Specific	81.53	5.96	5.96	0.02	3	>tr|A0A1W0X4M5|A0A1W0X4M5_HYPDU Basigin OS=Hypsibius dujardini OX=232323 GN=BV898_03587 PE=4 SV=1	877	20200324_kuma64_glycopepconc_inj10ul_01.ScanId;v=1;d1=5105.5105.3	controllerType=0 controllerNumber=1 scan=5105	20.2038	5105	EThcD (ETD With Supplemental HCD)
03179:3	239	K.VDLVC[+57.021]STN[+1216.423]RTDGK.I	HexNAc(2)Hex(5)	C[+57], N[+1216]	894.382	3	2681.13	2681.13	0	-1	48	Specific	73.82	37.66	37.66	0.2	3	>tr|A0A1W0X4M5|A0A1W0X4M5_HYPDU Basigin OS=Hypsibius dujardini OX=232323 GN=BV898_03587 PE=4 SV=1	877	20200324_kuma64_glycopepconc_inj10ul_01.ScanId;v=1;d1=4031.4031.3	controllerType=0 controllerNumber=1 scan=4031	16.3998	4031	EThcD (ETD With Supplemental HCD)
03351:3	239	K.VDLVC[+57.021]STN[+1216.423]RTDGK.I	HexNAc(2)Hex(5)	C[+57], N[+1216]	894.384	3	2681.14	2681.13	0	1.4	48	Specific	164.23	106.72	106.72	0.33	3	>tr|A0A1W0X4M5|A0A1W0X4M5_HYPDU Basigin OS=Hypsibius dujardini OX=232323 GN=BV898_03587 PE=4 SV=1	877	20200324_kuma64_glycopepconc_inj10ul_01.ScanId;v=1;d1=4214.4214.3	controllerType=0 controllerNumber=1 scan=4214	17.0404	4214	EThcD (ETD With Supplemental HCD)
04189:3	239	R.NFALEN[+1216.423]ESRK.T	HexNAc(2)Hex(5)	N[+1216]	808.682	3	2424.03	2424.03	0	0.6	318	Specific	105.37	10.28	10.28	0.03	3	>tr|A0A1W0X4M5|A0A1W0X4M5_HYPDU Basigin OS=Hypsibius dujardini OX=232323 GN=BV898_03587 PE=4 SV=1	877	20200324_kuma64_glycopepconc_inj10ul_01.ScanId;v=1;d1=5107.5107.3	controllerType=0 controllerNumber=1 scan=5107	20.2114	5107	EThcD (ETD With Supplemental HCD)
17090:3	68	K.AAGPPEVIVAN[+1241.454]LTQK.G	HexNAc(3)Hex(3)Fuc(1)	N[+1241]	917.107	3	2749.31	2749.3	0	1.5	169	Specific	407.72	339.33	339.33	5.44	5	>tr|A0A1W0WLM3|A0A1W0WLM3_HYPDU L-sorbosone dehydrogenase OS=Hypsibius dujardini OX=232323 GN=BV898_09795 PE=4 SV=1	3937	20200324_kuma64_glycopepconc_inj10ul_01.ScanId;v=1;d1=18853.18853.3	controllerType=0 controllerNumber=1 scan=18853	69.8801	18853	HCD (High Energy Collision Dissociation)
04433:3	14	K.N[+2026.687]VSVK.E	HexNAc(2)Hex(10)	N[+2027]	858.342	3	2573.01	2573.01	0	0.1	314	Specific	71.44	0.57	0.57	0.26	7	>tr|A0A1W0X4M3|A0A1W0X4M3_HYPDU Elongation factor 1-alpha OS=Hypsibius dujardini OX=232323 GN=BV898_03848 PE=3 SV=1	5572	20200324_kuma64_glycopepconc_inj10ul_01.ScanId;v=1;d1=5367.5367.3	controllerType=0 controllerNumber=1 scan=5367	21.1367	5367	EThcD (ETD With Supplemental HCD)
17095:3	68	K.AAGPPEVIVAN[+1241.454]LTQK.G	HexNAc(3)Hex(3)Fuc(1)	N[+1241]	917.107	3	2749.31	2749.3	0	1.5	169	Specific	244.43	83.55	83.55	2.91	5	>tr|A0A1W0WLM3|A0A1W0WLM3_HYPDU L-sorbosone dehydrogenase OS=Hypsibius dujardini OX=232323 GN=BV898_09795 PE=4 SV=1	3937	20200324_kuma64_glycopepconc_inj10ul_01.ScanId;v=1;d1=18858.18858.3	controllerType=0 controllerNumber=1 scan=18858	69.902	18858	EThcD (ETD With Supplemental HCD)
07582:3	1	K.LEVEC[+57.021]EHEYPNTR.L		C[+57]	559.25	3	1675.74	1675.74	0	-0.8	1230	Specific	436.83	398.7	398.7	7.09	69	>tr|A0A1W0X3L9|A0A1W0X3L9_HYPDU Vitellogenin-6 OS=Hypsibius dujardini OX=232323 GN=BV898_04117 PE=4 SV=1	7470	20200324_kuma64_glycopepconc_inj10ul_01.ScanId;v=1;d1=8722.8722.3	controllerType=0 controllerNumber=1 scan=8722	33.1659	8722	HCD (High Energy Collision Dissociation)
05381:3	161	K.LGNGQHVVVGTPGR.V			464.257	3	1390.76	1390.76	0	0.4	152	Specific	543.46	462.08	462.08	7.71	1	>tr|A0A1W0WQU6|A0A1W0WQU6_HYPDU RNA helicase OS=Hypsibius dujardini OX=232323 GN=BV898_08459 PE=3 SV=1	7548	20200324_kuma64_glycopepconc_inj10ul_01.ScanId;v=1;d1=6376.6376.3	controllerType=0 controllerNumber=1 scan=6376	24.758	6376	HCD (High Energy Collision Dissociation)
18625:4	4	K.LHMSALQGPQAAVPGQALPTATAATAGKPGTSPSGQGPAGPTTDQQQQPK.A			1201.61	4	4803.41	4803.41	0	0.5	1169	Specific	1529.85	1529.85	1529.85	27.95	8	>tr|A0A1W0X6M3|A0A1W0X6M3_HYPDU Filamin-A OS=Hypsibius dujardini OX=232323 GN=BV898_02899 PE=3 SV=1	10075	20200324_kuma64_glycopepconc_inj10ul_01.ScanId;v=1;d1=20491.20491.4	controllerType=0 controllerNumber=1 scan=20491	75.9834	20491	HCD (High Energy Collision Dissociation)
18540:4	4	K.LHMSALQGPQAAVPGQALPTATAATAGKPGTSPSGQGPAGPTTDQQQQPK.A			1201.61	4	4803.41	4803.41	0	0.5	1169	Specific	1514.81	1514.81	1514.81	27.95	8	>tr|A0A1W0X6M3|A0A1W0X6M3_HYPDU Filamin-A OS=Hypsibius dujardini OX=232323 GN=BV898_02899 PE=3 SV=1	10075	20200324_kuma64_glycopepconc_inj10ul_01.ScanId;v=1;d1=20400.20400.4	controllerType=0 controllerNumber=1 scan=20400	75.6273	20400	HCD (High Energy Collision Dissociation)
18629:4	4	K.LHMSALQGPQAAVPGQALPTATAATAGKPGTSPSGQGPAGPTTDQQQQPK.A			1201.61	4	4803.41	4803.41	0	0.5	1169	Specific	1484.4	1484.4	1484.4	26.95	8	>tr|A0A1W0X6M3|A0A1W0X6M3_HYPDU Filamin-A OS=Hypsibius dujardini OX=232323 GN=BV898_02899 PE=3 SV=1	10075	20200324_kuma64_glycopepconc_inj10ul_01.ScanId;v=1;d1=20495.20495.4	controllerType=0 controllerNumber=1 scan=20495	76.0041	20495	CID (Collision Induced Dissociation)
18628:4	4	K.LHMSALQGPQAAVPGQALPTATAATAGKPGTSPSGQGPAGPTTDQQQQPK.A			1201.61	4	4803.41	4803.41	0	0.5	1169	Specific	1405.44	1405.44	1405.44	25.95	8	>tr|A0A1W0X6M3|A0A1W0X6M3_HYPDU Filamin-A OS=Hypsibius dujardini OX=232323 GN=BV898_02899 PE=3 SV=1	10075	20200324_kuma64_glycopepconc_inj10ul_01.ScanId;v=1;d1=20494.20494.4	controllerType=0 controllerNumber=1 scan=20494	75.9972	20494	EThcD (ETD With Supplemental HCD)
18581:5	4	K.LHMSALQGPQAAVPGQALPTATAATAGKPGTSPSGQGPAGPTTDQQQQPK.A			961.489	5	4803.42	4803.41	0	1.1	1169	Specific	1148.64	1148.64	1148.64	19.78	8	>tr|A0A1W0X6M3|A0A1W0X6M3_HYPDU Filamin-A OS=Hypsibius dujardini OX=232323 GN=BV898_02899 PE=3 SV=1	10075	20200324_kuma64_glycopepconc_inj10ul_01.ScanId;v=1;d1=20444.20444.5	controllerType=0 controllerNumber=1 scan=20444	75.7978	20444	HCD (High Energy Collision Dissociation)
18584:5	4	K.LHMSALQGPQAAVPGQALPTATAATAGKPGTSPSGQGPAGPTTDQQQQPK.A			961.489	5	4803.42	4803.41	0	1.1	1169	Specific	1133.33	1133.33	1133.33	19.78	8	>tr|A0A1W0X6M3|A0A1W0X6M3_HYPDU Filamin-A OS=Hypsibius dujardini OX=232323 GN=BV898_02899 PE=3 SV=1	10075	20200324_kuma64_glycopepconc_inj10ul_01.ScanId;v=1;d1=20447.20447.5	controllerType=0 controllerNumber=1 scan=20447	75.8118	20447	EThcD (ETD With Supplemental HCD)
18545:4	4	K.LHMSALQGPQAAVPGQALPTATAATAGKPGTSPSGQGPAGPTTDQQQQPK.A			1201.61	4	4803.41	4803.41	0	0.5	1169	Specific	1108.98	1108.98	1108.98	19.95	8	>tr|A0A1W0X6M3|A0A1W0X6M3_HYPDU Filamin-A OS=Hypsibius dujardini OX=232323 GN=BV898_02899 PE=3 SV=1	10075	20200324_kuma64_glycopepconc_inj10ul_01.ScanId;v=1;d1=20405.20405.4	controllerType=0 controllerNumber=1 scan=20405	75.6519	20405	EThcD (ETD With Supplemental HCD)
18546:4	4	K.LHMSALQGPQAAVPGQALPTATAATAGKPGTSPSGQGPAGPTTDQQQQPK.A			1201.61	4	4803.41	4803.41	0	0.5	1169	Specific	1105.01	1105.01	1105.01	19.95	8	>tr|A0A1W0X6M3|A0A1W0X6M3_HYPDU Filamin-A OS=Hypsibius dujardini OX=232323 GN=BV898_02899 PE=3 SV=1	10075	20200324_kuma64_glycopepconc_inj10ul_01.ScanId;v=1;d1=20406.20406.4	controllerType=0 controllerNumber=1 scan=20406	75.6564	20406	CID (Collision Induced Dissociation)
02012:3	297	R.VAAHEKGTTNPN[+1095.397]K.T	HexNAc(3)Hex(3)	N[+1095]	821.373	3	2462.11	2462.1	0	0.4	45	Specific	302.78	90.29	90.29	1.14	1	>tr|A0A1W0X4J0|A0A1W0X4J0_HYPDU Putative E3 ubiquitin-protein ligase RNF126 OS=Hypsibius dujardini OX=232323 GN=BV898_03590 PE=4 SV=1	10976	20200324_kuma64_glycopepconc_inj10ul_01.ScanId;v=1;d1=2787.2787.3	controllerType=0 controllerNumber=1 scan=2787	11.9404	2787	HCD (High Energy Collision Dissociation)
22227:4	22	R.DAGEYSVKATN[+1241.454]SSGTAISTSKIFC[+57.021]FGK.K	HexNAc(3)Hex(3)Fuc(1)	C[+57], N[+1241]	1017.96	4	4068.83	4067.82	1	1.5	1088	Specific	75.82	54.28	54.28	0.18	4	>tr|A0A1W0X4I0|A0A1W0X4I0_HYPDU Titin OS=Hypsibius dujardini OX=232323 GN=BV898_03581 PE=4 SV=1	769	20200324_kuma64_glycopepconc_inj10ul_01.ScanId;v=1;d1=24339.24339.4	controllerType=0 controllerNumber=1 scan=24339	89.656	24339	HCD (High Energy Collision Dissociation)
23142:5	22	K.SSAVLIPQASPPPQSQAYQQQQQQQQLEQNMATMTMQHNAPPVASKPGGQQQQQR.V			1211.59	5	6053.91	6052.92	1	-1.4	77	Specific	32.64	32.64	32.64	1.62	4	>tr|A0A1W0X4I0|A0A1W0X4I0_HYPDU Titin OS=Hypsibius dujardini OX=232323 GN=BV898_03581 PE=4 SV=1	769	20200324_kuma64_glycopepconc_inj10ul_01.ScanId;v=1;d1=25321.25321.5	controllerType=0 controllerNumber=1 scan=25321	92.8195	25321	CID (Collision Induced Dissociation)
18721:6	4	K.LHMSALQGPQAAVPGQALPTATAATAGKPGTSPSGQGPAGPTTDQQQQPK.A			801.408	6	4803.41	4803.41	0	0.3	1169	Specific	1017.76	1017.76	1017.76	17.75	8	>tr|A0A1W0X6M3|A0A1W0X6M3_HYPDU Filamin-A OS=Hypsibius dujardini OX=232323 GN=BV898_02899 PE=3 SV=1	10075	20200324_kuma64_glycopepconc_inj10ul_01.ScanId;v=1;d1=20594.20594.6	controllerType=0 controllerNumber=1 scan=20594	76.3658	20594	HCD (High Energy Collision Dissociation)
18666:6	4	K.LHMSALQGPQAAVPGQALPTATAATAGKPGTSPSGQGPAGPTTDQQQQPK.A			801.241	6	4802.41	4803.41	-1	0.5	1169	Specific	989.25	989.25	989.25	17.27	8	>tr|A0A1W0X6M3|A0A1W0X6M3_HYPDU Filamin-A OS=Hypsibius dujardini OX=232323 GN=BV898_02899 PE=3 SV=1	10075	20200324_kuma64_glycopepconc_inj10ul_01.ScanId;v=1;d1=20535.20535.6	controllerType=0 controllerNumber=1 scan=20535	76.1473	20535	HCD (High Energy Collision Dissociation)
18620:7	4	K.LHMSALQGPQAAVPGQALPTATAATAGKPGTSPSGQGPAGPTTDQQQQPK.A			687.208	7	4804.41	4803.41	1	-0.5	1169	Specific	879.12	879.12	879.12	14.87	8	>tr|A0A1W0X6M3|A0A1W0X6M3_HYPDU Filamin-A OS=Hypsibius dujardini OX=232323 GN=BV898_02899 PE=3 SV=1	10075	20200324_kuma64_glycopepconc_inj10ul_01.ScanId;v=1;d1=20486.20486.7	controllerType=0 controllerNumber=1 scan=20486	75.9654	20486	HCD (High Energy Collision Dissociation)
18736:7	4	K.LHMSALQGPQAAVPGQALPTATAATAGKPGTSPSGQGPAGPTTDQQQQPK.A			687.065	7	4803.41	4803.41	0	-0.5	1169	Specific	816.07	816.07	816.07	13.87	8	>tr|A0A1W0X6M3|A0A1W0X6M3_HYPDU Filamin-A OS=Hypsibius dujardini OX=232323 GN=BV898_02899 PE=3 SV=1	10075	20200324_kuma64_glycopepconc_inj10ul_01.ScanId;v=1;d1=20610.20610.7	controllerType=0 controllerNumber=1 scan=20610	76.4272	20610	HCD (High Energy Collision Dissociation)
18669:6	4	K.LHMSALQGPQAAVPGQALPTATAATAGKPGTSPSGQGPAGPTTDQQQQPK.A			801.241	6	4802.41	4803.41	-1	0.5	1169	Specific	640.38	640.38	640.38	10.27	8	>tr|A0A1W0X6M3|A0A1W0X6M3_HYPDU Filamin-A OS=Hypsibius dujardini OX=232323 GN=BV898_02899 PE=3 SV=1	10075	20200324_kuma64_glycopepconc_inj10ul_01.ScanId;v=1;d1=20538.20538.6	controllerType=0 controllerNumber=1 scan=20538	76.1625	20538	EThcD (ETD With Supplemental HCD)
18723:6	4	K.LHMSALQGPQAAVPGQALPTATAATAGKPGTSPSGQGPAGPTTDQQQQPK.A			801.408	6	4803.41	4803.41	0	0.3	1169	Specific	489.19	489.19	489.19	7.46	8	>tr|A0A1W0X6M3|A0A1W0X6M3_HYPDU Filamin-A OS=Hypsibius dujardini OX=232323 GN=BV898_02899 PE=3 SV=1	10075	20200324_kuma64_glycopepconc_inj10ul_01.ScanId;v=1;d1=20596.20596.6	controllerType=0 controllerNumber=1 scan=20596	76.3787	20596	EThcD (ETD With Supplemental HCD)
21236:3	61	K.TYANIC[+57.021]ELVNN[+1444.534]QSSQASLGFR.C	HexNAc(4)Hex(3)Fuc(1)	C[+57], N[+1445]	1272.89	3	3816.67	3816.66	0	1	888	Specific	681.62	681.62	681.62	10.48	9	>tr|A0A1W0W9M7|A0A1W0W9M7_HYPDU Uncharacterized protein OS=Hypsibius dujardini OX=232323 GN=BV898_13836 PE=4 SV=1	12904	20200324_kuma64_glycopepconc_inj10ul_01.ScanId;v=1;d1=23276.23276.3	controllerType=0 controllerNumber=1 scan=23276	86.1814	23276	HCD (High Energy Collision Dissociation)
21239:3	61	K.TYANIC[+57.021]ELVNN[+1444.534]QSSQASLGFR.C	HexNAc(4)Hex(3)Fuc(1)	C[+57], N[+1445]	1272.89	3	3816.67	3816.66	0	1	888	Specific	336.06	191.16	191.16	4.62	9	>tr|A0A1W0W9M7|A0A1W0W9M7_HYPDU Uncharacterized protein OS=Hypsibius dujardini OX=232323 GN=BV898_13836 PE=4 SV=1	12904	20200324_kuma64_glycopepconc_inj10ul_01.ScanId;v=1;d1=23279.23279.3	controllerType=0 controllerNumber=1 scan=23279	86.1905	23279	EThcD (ETD With Supplemental HCD)
05100:4	61	R.C[+57.021]RGHC[+57.021]EWC[+57.021]AN[+1038.375]VTR.C	HexNAc(2)Hex(3)Fuc(1)	C[+57]*3, N[+1038]	686.777	4	2744.09	2744.09	0	0.2	1034	Specific	372.18	323.7	323.7	5.33	9	>tr|A0A1W0W9M7|A0A1W0W9M7_HYPDU Uncharacterized protein OS=Hypsibius dujardini OX=232323 GN=BV898_13836 PE=4 SV=1	12904	20200324_kuma64_glycopepconc_inj10ul_01.ScanId;v=1;d1=6077.6077.4	controllerType=0 controllerNumber=1 scan=6077	23.6817	6077	EThcD (ETD With Supplemental HCD)
06050:3	61	R.GHC[+57.021]EWC[+57.021]AN[+1038.375]VTR.C	HexNAc(2)Hex(3)Fuc(1)	C[+57]*2, N[+1038]	809.99	3	2427.96	2427.95	0	1.1	1036	Specific	537.39	409.75	409.75	7.47	9	>tr|A0A1W0W9M7|A0A1W0W9M7_HYPDU Uncharacterized protein OS=Hypsibius dujardini OX=232323 GN=BV898_13836 PE=4 SV=1	12904	20200324_kuma64_glycopepconc_inj10ul_01.ScanId;v=1;d1=7090.7090.3	controllerType=0 controllerNumber=1 scan=7090	27.3207	7090	HCD (High Energy Collision Dissociation)
10392:3	2	K.LKEVGNLLQK.A			381.236	3	1141.69	1141.69	0	0.5	128	Specific	554.06	425.07	425.07	6.98	11	>tr|A0A1W0XD47|A0A1W0XD47_HYPDU Uncharacterized protein OS=Hypsibius dujardini OX=232323 GN=BV898_01078 PE=4 SV=1	493	20200324_kuma64_glycopepconc_inj10ul_01.ScanId;v=1;d1=11714.11714.3	controllerType=0 controllerNumber=1 scan=11714	43.9042	11714	HCD (High Energy Collision Dissociation)
10100:3	2	K.LKEVGNLLQK.A			381.236	3	1141.69	1141.69	0	0.6	128	Specific	441.79	313.75	313.75	4.85	11	>tr|A0A1W0XD47|A0A1W0XD47_HYPDU Uncharacterized protein OS=Hypsibius dujardini OX=232323 GN=BV898_01078 PE=4 SV=1	493	20200324_kuma64_glycopepconc_inj10ul_01.ScanId;v=1;d1=11403.11403.3	controllerType=0 controllerNumber=1 scan=11403	42.8001	11403	HCD (High Energy Collision Dissociation)
08361:3	138	K.LLLQVQHTSK.Q			389.568	3	1166.69	1166.69	0	0.7	176	Specific	524.85	369.66	369.66	7.06	2	>tr|A0A1W0WSX3|A0A1W0WSX3_HYPDU ADP/ATP translocase OS=Hypsibius dujardini OX=232323 GN=BV898_07701 PE=3 SV=1	13151	20200324_kuma64_glycopepconc_inj10ul_01.ScanId;v=1;d1=9551.9551.3	controllerType=0 controllerNumber=1 scan=9551	36.1349	9551	HCD (High Energy Collision Dissociation)
08069:3	138	K.LLLQVQHTSK.Q			389.568	3	1166.69	1166.69	0	0.8	176	Specific	524.39	358.85	358.85	5.83	2	>tr|A0A1W0WSX3|A0A1W0WSX3_HYPDU ADP/ATP translocase OS=Hypsibius dujardini OX=232323 GN=BV898_07701 PE=3 SV=1	13151	20200324_kuma64_glycopepconc_inj10ul_01.ScanId;v=1;d1=9241.9241.3	controllerType=0 controllerNumber=1 scan=9241	35.0425	9241	HCD (High Energy Collision Dissociation)
08343:3	138	K.LLLQVQHTSK.Q			389.568	3	1166.69	1166.69	0	0.5	176	Specific	523.07	371.93	371.93	7.06	2	>tr|A0A1W0WSX3|A0A1W0WSX3_HYPDU ADP/ATP translocase OS=Hypsibius dujardini OX=232323 GN=BV898_07701 PE=3 SV=1	13151	20200324_kuma64_glycopepconc_inj10ul_01.ScanId;v=1;d1=9532.9532.3	controllerType=0 controllerNumber=1 scan=9532	36.0715	9532	HCD (High Energy Collision Dissociation)
06053:3	61	R.GHC[+57.021]EWC[+57.021]AN[+1038.375]VTR.C	HexNAc(2)Hex(3)Fuc(1)	C[+57]*2, N[+1038]	809.99	3	2427.96	2427.95	0	1.1	1036	Specific	237.97	130.76	130.76	3.85	9	>tr|A0A1W0W9M7|A0A1W0W9M7_HYPDU Uncharacterized protein OS=Hypsibius dujardini OX=232323 GN=BV898_13836 PE=4 SV=1	12904	20200324_kuma64_glycopepconc_inj10ul_01.ScanId;v=1;d1=7093.7093.3	controllerType=0 controllerNumber=1 scan=7093	27.3286	7093	EThcD (ETD With Supplemental HCD)
06140:3	61	R.GHC[+57.021]EWC[+57.021]AN[+876.322]VTR.C	HexNAc(2)Hex(2)Fuc(1)	C[+57]*2, N[+876]	755.973	3	2265.9	2265.9	0	1.4	1036	Specific	420.9	420.9	420.9	6.89	9	>tr|A0A1W0W9M7|A0A1W0W9M7_HYPDU Uncharacterized protein OS=Hypsibius dujardini OX=232323 GN=BV898_13836 PE=4 SV=1	12904	20200324_kuma64_glycopepconc_inj10ul_01.ScanId;v=1;d1=7186.7186.3	controllerType=0 controllerNumber=1 scan=7186	27.6568	7186	HCD (High Energy Collision Dissociation)
07058:3	207	K.LNRPLTLSEK.V			390.9	3	1170.68	1170.68	0	0.7	69	Specific	426.34	355.48	355.48	5.47	1	>tr|A0A1W0WBG3|A0A1W0WBG3_HYPDU Aconitate hydratase, mitochondrial OS=Hypsibius dujardini OX=232323 GN=BV898_13233 PE=3 SV=1	3810	20200324_kuma64_glycopepconc_inj10ul_01.ScanId;v=1;d1=8164.8164.3	controllerType=0 controllerNumber=1 scan=8164	31.1755	8164	HCD (High Energy Collision Dissociation)
06144:3	61	R.GHC[+57.021]EWC[+57.021]AN[+876.322]VTR.C	HexNAc(2)Hex(2)Fuc(1)	C[+57]*2, N[+876]	755.973	3	2265.9	2265.9	0	1.4	1036	Specific	238.21	124.04	124.04	3.65	9	>tr|A0A1W0W9M7|A0A1W0W9M7_HYPDU Uncharacterized protein OS=Hypsibius dujardini OX=232323 GN=BV898_13836 PE=4 SV=1	12904	20200324_kuma64_glycopepconc_inj10ul_01.ScanId;v=1;d1=7190.7190.3	controllerType=0 controllerNumber=1 scan=7190	27.6775	7190	EThcD (ETD With Supplemental HCD)
10398:3	61	R.GWRN[+1038.375]VSEAFK.A	HexNAc(2)Hex(3)Fuc(1)	N[+1038]	744.667	3	2231.99	2231.98	0	1.8	1016	Specific	240.69	168.18	168.18	3.15	9	>tr|A0A1W0W9M7|A0A1W0W9M7_HYPDU Uncharacterized protein OS=Hypsibius dujardini OX=232323 GN=BV898_13836 PE=4 SV=1	12904	20200324_kuma64_glycopepconc_inj10ul_01.ScanId;v=1;d1=11720.11720.3	controllerType=0 controllerNumber=1 scan=11720	43.9283	11720	EThcD (ETD With Supplemental HCD)
10797:3	51	K.LEALAVVGN[+1590.592]GTK.H	HexNAc(4)Hex(3)Fuc(2)	N[+1591]	921.426	3	2762.26	2762.26	0	1.3	1168	Specific	222.93	99.21	99.21	2.12	4	>tr|A0A1W0WV32|A0A1W0WV32_HYPDU CD109 antigen OS=Hypsibius dujardini OX=232323 GN=BV898_06922 PE=4 SV=1	4050	20200324_kuma64_glycopepconc_inj10ul_01.ScanId;v=1;d1=12146.12146.3	controllerType=0 controllerNumber=1 scan=12146	45.4714	12146	EThcD (ETD With Supplemental HCD)
10794:3	51	K.LEALAVVGN[+1590.592]GTK.H	HexNAc(4)Hex(3)Fuc(2)	N[+1591]	921.426	3	2762.26	2762.26	0	1.3	1168	Specific	218.17	218.17	218.17	3.05	4	>tr|A0A1W0WV32|A0A1W0WV32_HYPDU CD109 antigen OS=Hypsibius dujardini OX=232323 GN=BV898_06922 PE=4 SV=1	4050	20200324_kuma64_glycopepconc_inj10ul_01.ScanId;v=1;d1=12143.12143.3	controllerType=0 controllerNumber=1 scan=12143	45.4597	12143	HCD (High Energy Collision Dissociation)
10800:3	51	K.LEALAVVGN[+1736.650]GTK.H	HexNAc(4)Hex(3)Fuc(3)	N[+1737]	970.112	3	2908.32	2908.32	0	1.2	1168	Specific	273.1	273.1	273.1	4.58	4	>tr|A0A1W0WV32|A0A1W0WV32_HYPDU CD109 antigen OS=Hypsibius dujardini OX=232323 GN=BV898_06922 PE=4 SV=1	4050	20200324_kuma64_glycopepconc_inj10ul_01.ScanId;v=1;d1=12149.12149.3	controllerType=0 controllerNumber=1 scan=12149	45.4809	12149	HCD (High Energy Collision Dissociation)
10804:3	51	K.LEALAVVGN[+1736.650]GTK.H	HexNAc(4)Hex(3)Fuc(3)	N[+1737]	970.112	3	2908.32	2908.32	0	1.2	1168	Specific	269.1	103.52	103.52	3.36	4	>tr|A0A1W0WV32|A0A1W0WV32_HYPDU CD109 antigen OS=Hypsibius dujardini OX=232323 GN=BV898_06922 PE=4 SV=1	4050	20200324_kuma64_glycopepconc_inj10ul_01.ScanId;v=1;d1=12153.12153.3	controllerType=0 controllerNumber=1 scan=12153	45.4958	12153	EThcD (ETD With Supplemental HCD)
28014:3	51	R.LTNPFSLLN[+1540.529]YTIVSK.G	HexNAc(2)Hex(7)	N[+1541]	1084.16	3	3250.47	3250.48	0	-0.3	510	Specific	865.81	559.05	559.05	14.6	4	>tr|A0A1W0WV32|A0A1W0WV32_HYPDU CD109 antigen OS=Hypsibius dujardini OX=232323 GN=BV898_06922 PE=4 SV=1	4050	20200324_kuma64_glycopepconc_inj10ul_01.ScanId;v=1;d1=30885.30885.3	controllerType=0 controllerNumber=1 scan=30885	110.46	30885	HCD (High Energy Collision Dissociation)
28199:3	51	R.LTNPFSLLN[+1540.529]YTIVSK.G	HexNAc(2)Hex(7)	N[+1541]	1084.16	3	3250.47	3250.48	0	-1.9	510	Specific	851.62	851.62	851.62	14.17	4	>tr|A0A1W0WV32|A0A1W0WV32_HYPDU CD109 antigen OS=Hypsibius dujardini OX=232323 GN=BV898_06922 PE=4 SV=1	4050	20200324_kuma64_glycopepconc_inj10ul_01.ScanId;v=1;d1=31089.31089.3	controllerType=0 controllerNumber=1 scan=31089	111.113	31089	HCD (High Energy Collision Dissociation)
28202:3	51	R.LTNPFSLLN[+1540.529]YTIVSK.G	HexNAc(2)Hex(7)	N[+1541]	1084.16	3	3250.47	3250.48	0	-1.9	510	Specific	384.36	384.36	384.36	6.57	4	>tr|A0A1W0WV32|A0A1W0WV32_HYPDU CD109 antigen OS=Hypsibius dujardini OX=232323 GN=BV898_06922 PE=4 SV=1	4050	20200324_kuma64_glycopepconc_inj10ul_01.ScanId;v=1;d1=31092.31092.3	controllerType=0 controllerNumber=1 scan=31092	111.123	31092	EThcD (ETD With Supplemental HCD)
28015:3	51	R.LTNPFSLLN[+1540.529]YTIVSK.G	HexNAc(2)Hex(7)	N[+1541]	1084.16	3	3250.47	3250.48	0	-0.3	510	Specific	379.92	379.92	379.92	7	4	>tr|A0A1W0WV32|A0A1W0WV32_HYPDU CD109 antigen OS=Hypsibius dujardini OX=232323 GN=BV898_06922 PE=4 SV=1	4050	20200324_kuma64_glycopepconc_inj10ul_01.ScanId;v=1;d1=30886.30886.3	controllerType=0 controllerNumber=1 scan=30886	110.466	30886	EThcD (ETD With Supplemental HCD)
12960:3	94	K.LNSLNLGAPAQTSQTGAGTAPAK.A			723.382	3	2168.13	2168.13	0	0.2	280	Specific	856.81	833.63	833.63	14.65	1	>tr|A0A1W0WFA5|A0A1W0WFA5_HYPDU Putative Elongation factor 1-delta OS=Hypsibius dujardini OX=232323 GN=BV898_11892 PE=3 SV=1	5114	20200324_kuma64_glycopepconc_inj10ul_01.ScanId;v=1;d1=14451.14451.3	controllerType=0 controllerNumber=1 scan=14451	53.7276	14451	HCD (High Energy Collision Dissociation)
12964:3	94	K.LNSLNLGAPAQTSQTGAGTAPAK.A			723.382	3	2168.13	2168.13	0	0.2	280	Specific	731.14	731.14	731.14	11.65	1	>tr|A0A1W0WFA5|A0A1W0WFA5_HYPDU Putative Elongation factor 1-delta OS=Hypsibius dujardini OX=232323 GN=BV898_11892 PE=3 SV=1	5114	20200324_kuma64_glycopepconc_inj10ul_01.ScanId;v=1;d1=14455.14455.3	controllerType=0 controllerNumber=1 scan=14455	53.7452	14455	EThcD (ETD With Supplemental HCD)
03185:1	235	K.LQAMSA.-			620.308	1	620.308	620.307	0	1	216	CRagged	236.07	187.43	187.43	2.96	2	>tr|A0A1W0WBK3|A0A1W0WBK3_HYPDU 60S ribosomal protein L10 OS=Hypsibius dujardini OX=232323 GN=BV898_13150 PE=4 SV=1	5606	20200324_kuma64_glycopepconc_inj10ul_01.ScanId;v=1;d1=4038.4038.4	controllerType=0 controllerNumber=1 scan=4038	16.4262	4038	HCD (High Energy Collision Dissociation)
24077:2	19	K.LSGADIESYLLEK.S			719.376	2	1437.75	1437.75	0	-1.3	258	Specific	843.06	634.26	634.26	13.36	10	>tr|A0A1W0X9Z6|A0A1W0X9Z6_HYPDU Myosin heavy chain, muscle OS=Hypsibius dujardini OX=232323 GN=BV898_01897 PE=3 SV=1	8486	20200324_kuma64_glycopepconc_inj10ul_01.ScanId;v=1;d1=26335.26335.2	controllerType=0 controllerNumber=1 scan=26335	96.0116	26335	HCD (High Energy Collision Dissociation)
24091:2	19	K.LSGADIESYLLEK.S			719.378	2	1437.75	1437.75	0	0.6	258	Specific	839.12	624.62	624.62	13.6	10	>tr|A0A1W0X9Z6|A0A1W0X9Z6_HYPDU Myosin heavy chain, muscle OS=Hypsibius dujardini OX=232323 GN=BV898_01897 PE=3 SV=1	8486	20200324_kuma64_glycopepconc_inj10ul_01.ScanId;v=1;d1=26350.26350.2	controllerType=0 controllerNumber=1 scan=26350	96.0577	26350	HCD (High Energy Collision Dissociation)
10352:3	264	K.KAGHHN[+1444.534]VTLVK.A	HexNAc(4)Hex(3)Fuc(1)	N[+1445]	883.415	3	2648.23	2648.23	0	0.1	337	Specific	161.13	29.77	29.77	0.24	3	>tr|A0A1W0X4C8|A0A1W0X4C8_HYPDU Uncharacterized protein OS=Hypsibius dujardini OX=232323 GN=BV898_03573 PE=4 SV=1	9876	20200324_kuma64_glycopepconc_inj10ul_01.ScanId;v=1;d1=11671.11671.3	controllerType=0 controllerNumber=1 scan=11671	43.7564	11671	HCD (High Energy Collision Dissociation)
01133:4	264	K.AGHHN[+1864.634]VTLVK.A	HexNAc(2)Hex(9)	N[+1865]	735.814	4	2940.23	2940.23	0	-0.1	338	Specific	277.27	231.22	231.22	1.89	3	>tr|A0A1W0X4C8|A0A1W0X4C8_HYPDU Uncharacterized protein OS=Hypsibius dujardini OX=232323 GN=BV898_03573 PE=4 SV=1	9876	20200324_kuma64_glycopepconc_inj10ul_01.ScanId;v=1;d1=1849.1849.4	controllerType=0 controllerNumber=1 scan=1849	8.5949	1849	EThcD (ETD With Supplemental HCD)
01130:4	264	K.AGHHN[+1864.634]VTLVK.A	HexNAc(2)Hex(9)	N[+1865]	735.814	4	2940.23	2940.23	0	-0.1	338	Specific	278.45	82.33	82.33	1.47	3	>tr|A0A1W0X4C8|A0A1W0X4C8_HYPDU Uncharacterized protein OS=Hypsibius dujardini OX=232323 GN=BV898_03573 PE=4 SV=1	9876	20200324_kuma64_glycopepconc_inj10ul_01.ScanId;v=1;d1=1846.1846.4	controllerType=0 controllerNumber=1 scan=1846	8.5851	1846	HCD (High Energy Collision Dissociation)
01137:4	264	K.AGHHN[+2026.687]VTLVK.A	HexNAc(2)Hex(10)	N[+2027]	776.328	4	3102.29	3102.29	0	0.9	338	Specific	239.03	206.97	206.97	1.29	3	>tr|A0A1W0X4C8|A0A1W0X4C8_HYPDU Uncharacterized protein OS=Hypsibius dujardini OX=232323 GN=BV898_03573 PE=4 SV=1	9876	20200324_kuma64_glycopepconc_inj10ul_01.ScanId;v=1;d1=1853.1853.4	controllerType=0 controllerNumber=1 scan=1853	8.6114	1853	EThcD (ETD With Supplemental HCD)
21839:3	63	K.LTLSSLINGQNLSAGGHR.Y			613.335	3	1837.99	1837.99	0	0.9	297	Specific	1059.4	1059.4	1059.4	18.78	2	>tr|A0A1W0WM24|A0A1W0WM24_HYPDU Voltage-dependent anion-selective channel protein 2 OS=Hypsibius dujardini OX=232323 GN=BV898_09563 PE=3 SV=1	7536	20200324_kuma64_glycopepconc_inj10ul_01.ScanId;v=1;d1=23923.23923.3	controllerType=0 controllerNumber=1 scan=23923	88.3164	23923	HCD (High Energy Collision Dissociation)
06001:3	1	K.LVQGMEEKEIK.S			435.236	3	1303.69	1303.69	0	0.8	450	Specific	430.46	430.46	430.46	6.77	69	>tr|A0A1W0X3L9|A0A1W0X3L9_HYPDU Vitellogenin-6 OS=Hypsibius dujardini OX=232323 GN=BV898_04117 PE=4 SV=1	7470	20200324_kuma64_glycopepconc_inj10ul_01.ScanId;v=1;d1=7038.7038.3	controllerType=0 controllerNumber=1 scan=7038	27.127	7038	HCD (High Energy Collision Dissociation)
27973:3	51	R.LTNPFSLLN[+1702.581]YTIVSK.G	HexNAc(2)Hex(8)	N[+1703]	1138.18	3	3412.53	3412.53	0	-0.7	510	Specific	628.65	628.65	628.65	9.42	4	>tr|A0A1W0WV32|A0A1W0WV32_HYPDU CD109 antigen OS=Hypsibius dujardini OX=232323 GN=BV898_06922 PE=4 SV=1	4050	20200324_kuma64_glycopepconc_inj10ul_01.ScanId;v=1;d1=30838.30838.3	controllerType=0 controllerNumber=1 scan=30838	110.323	30838	HCD (High Energy Collision Dissociation)
27975:3	51	R.LTNPFSLLN[+1702.581]YTIVSK.G	HexNAc(2)Hex(8)	N[+1703]	1138.18	3	3412.53	3412.53	0	-0.7	510	Specific	296.83	289.49	289.49	5.04	4	>tr|A0A1W0WV32|A0A1W0WV32_HYPDU CD109 antigen OS=Hypsibius dujardini OX=232323 GN=BV898_06922 PE=4 SV=1	4050	20200324_kuma64_glycopepconc_inj10ul_01.ScanId;v=1;d1=30840.30840.3	controllerType=0 controllerNumber=1 scan=30840	110.329	30840	EThcD (ETD With Supplemental HCD)
22330:3	46	K.IFAAPALN[+1590.592]GTLLTPQQIK.D	HexNAc(4)Hex(3)Fuc(2)	N[+1591]	1162.9	3	3486.69	3486.69	0	0.8	332	Specific	629.71	629.71	629.71	9.6	3	>tr|A0A1W0X5A0|A0A1W0X5A0_HYPDU L-gulonolactone oxidase OS=Hypsibius dujardini OX=232323 GN=BV898_03535 PE=3 SV=1	4581	20200324_kuma64_glycopepconc_inj10ul_01.ScanId;v=1;d1=24448.24448.3	controllerType=0 controllerNumber=1 scan=24448	90.0311	24448	HCD (High Energy Collision Dissociation)
22334:3	46	K.IFAAPALN[+1590.592]GTLLTPQQIK.D	HexNAc(4)Hex(3)Fuc(2)	N[+1591]	1162.9	3	3486.69	3486.69	0	0.8	332	Specific	275.86	209.03	209.03	4.26	3	>tr|A0A1W0X5A0|A0A1W0X5A0_HYPDU L-gulonolactone oxidase OS=Hypsibius dujardini OX=232323 GN=BV898_03535 PE=3 SV=1	4581	20200324_kuma64_glycopepconc_inj10ul_01.ScanId;v=1;d1=24452.24452.3	controllerType=0 controllerNumber=1 scan=24452	90.0448	24452	EThcD (ETD With Supplemental HCD)
22283:3	46	K.IFAAPALN[+1590.592]GTLLTPQQIK.D	HexNAc(4)Hex(3)Fuc(2)	N[+1591]	1162.9	3	3486.7	3486.69	0	3.1	332	Specific	267.13	267.13	267.13	3.89	3	>tr|A0A1W0X5A0|A0A1W0X5A0_HYPDU L-gulonolactone oxidase OS=Hypsibius dujardini OX=232323 GN=BV898_03535 PE=3 SV=1	4581	20200324_kuma64_glycopepconc_inj10ul_01.ScanId;v=1;d1=24398.24398.3	controllerType=0 controllerNumber=1 scan=24398	89.8543	24398	HCD (High Energy Collision Dissociation)
22367:3	46	K.IFAAPALN[+1793.671]GTLLTPQQIK.D	HexNAc(5)Hex(3)Fuc(2)	N[+1794]	1230.6	3	3689.77	3689.77	0	1.3	332	Specific	599.64	599.64	599.64	8.39	3	>tr|A0A1W0X5A0|A0A1W0X5A0_HYPDU L-gulonolactone oxidase OS=Hypsibius dujardini OX=232323 GN=BV898_03535 PE=3 SV=1	4581	20200324_kuma64_glycopepconc_inj10ul_01.ScanId;v=1;d1=24487.24487.3	controllerType=0 controllerNumber=1 scan=24487	90.1612	24487	HCD (High Energy Collision Dissociation)
22372:3	46	K.IFAAPALN[+1793.671]GTLLTPQQIK.D	HexNAc(5)Hex(3)Fuc(2)	N[+1794]	1230.6	3	3689.77	3689.77	0	1.3	332	Specific	264.91	246.44	246.44	4.39	3	>tr|A0A1W0X5A0|A0A1W0X5A0_HYPDU L-gulonolactone oxidase OS=Hypsibius dujardini OX=232323 GN=BV898_03535 PE=3 SV=1	4581	20200324_kuma64_glycopepconc_inj10ul_01.ScanId;v=1;d1=24492.24492.3	controllerType=0 controllerNumber=1 scan=24492	90.1814	24492	EThcD (ETD With Supplemental HCD)
22461:3	46	K.IFAAPALN[+1444.534]GTLLTPQQIK.D	HexNAc(4)Hex(3)Fuc(1)	N[+1445]	1114.22	3	3340.63	3340.63	0	0.6	332	Specific	740.9	740.9	740.9	11.6	3	>tr|A0A1W0X5A0|A0A1W0X5A0_HYPDU L-gulonolactone oxidase OS=Hypsibius dujardini OX=232323 GN=BV898_03535 PE=3 SV=1	4581	20200324_kuma64_glycopepconc_inj10ul_01.ScanId;v=1;d1=24587.24587.3	controllerType=0 controllerNumber=1 scan=24587	90.5075	24587	HCD (High Energy Collision Dissociation)
22582:3	46	K.IFAAPALN[+1444.534]GTLLTPQQIK.D	HexNAc(4)Hex(3)Fuc(1)	N[+1445]	1114.21	3	3340.63	3340.63	0	0.3	332	Specific	571.95	571.95	571.95	8.77	3	>tr|A0A1W0X5A0|A0A1W0X5A0_HYPDU L-gulonolactone oxidase OS=Hypsibius dujardini OX=232323 GN=BV898_03535 PE=3 SV=1	4581	20200324_kuma64_glycopepconc_inj10ul_01.ScanId;v=1;d1=24717.24717.3	controllerType=0 controllerNumber=1 scan=24717	90.8928	24717	HCD (High Energy Collision Dissociation)
22466:3	46	K.IFAAPALN[+1444.534]GTLLTPQQIK.D	HexNAc(4)Hex(3)Fuc(1)	N[+1445]	1114.22	3	3340.63	3340.63	0	0.6	332	Specific	352.62	283.83	283.83	5.42	3	>tr|A0A1W0X5A0|A0A1W0X5A0_HYPDU L-gulonolactone oxidase OS=Hypsibius dujardini OX=232323 GN=BV898_03535 PE=3 SV=1	4581	20200324_kuma64_glycopepconc_inj10ul_01.ScanId;v=1;d1=24592.24592.3	controllerType=0 controllerNumber=1 scan=24592	90.5286	24592	EThcD (ETD With Supplemental HCD)
22585:3	46	K.IFAAPALN[+1444.534]GTLLTPQQIK.D	HexNAc(4)Hex(3)Fuc(1)	N[+1445]	1114.21	3	3340.63	3340.63	0	0.3	332	Specific	296.54	241.79	241.79	5.07	3	>tr|A0A1W0X5A0|A0A1W0X5A0_HYPDU L-gulonolactone oxidase OS=Hypsibius dujardini OX=232323 GN=BV898_03535 PE=3 SV=1	4581	20200324_kuma64_glycopepconc_inj10ul_01.ScanId;v=1;d1=24720.24720.3	controllerType=0 controllerNumber=1 scan=24720	90.902	24720	EThcD (ETD With Supplemental HCD)
11387:4	45	K.RC[+57.021]DQC[+57.021]GHGFWN[+1590.592]YTASGC[+57.021]TR.C	HexNAc(4)Hex(3)Fuc(2)	C[+57]*3, N[+1591]	981.639	4	3923.53	3923.53	0	0.6	2005	Specific	428.35	428.35	428.35	7.27	9	>tr|A0A1W0WHK0|A0A1W0WHK0_HYPDU Laminin subunit alpha OS=Hypsibius dujardini OX=232323 GN=BV898_11190 PE=4 SV=1	2922	20200324_kuma64_glycopepconc_inj10ul_01.ScanId;v=1;d1=12775.12775.4	controllerType=0 controllerNumber=1 scan=12775	47.7282	12775	EThcD (ETD With Supplemental HCD)
11384:4	45	K.RC[+57.021]DQC[+57.021]GHGFWN[+1590.592]YTASGC[+57.021]TR.C	HexNAc(4)Hex(3)Fuc(2)	C[+57]*3, N[+1591]	981.639	4	3923.53	3923.53	0	0.6	2005	Specific	271.98	271.98	271.98	4.93	9	>tr|A0A1W0WHK0|A0A1W0WHK0_HYPDU Laminin subunit alpha OS=Hypsibius dujardini OX=232323 GN=BV898_11190 PE=4 SV=1	2922	20200324_kuma64_glycopepconc_inj10ul_01.ScanId;v=1;d1=12772.12772.4	controllerType=0 controllerNumber=1 scan=12772	47.7163	12772	HCD (High Energy Collision Dissociation)
22196:3	45	K.VQTALLYLTN[+1590.592]QTNYLR.G	HexNAc(4)Hex(3)Fuc(2)	N[+1591]	1167.88	3	3501.62	3501.63	0	-1.1	1215	Specific	565.43	471.27	471.27	7.45	9	>tr|A0A1W0WHK0|A0A1W0WHK0_HYPDU Laminin subunit alpha OS=Hypsibius dujardini OX=232323 GN=BV898_11190 PE=4 SV=1	2922	20200324_kuma64_glycopepconc_inj10ul_01.ScanId;v=1;d1=24306.24306.3	controllerType=0 controllerNumber=1 scan=24306	89.5542	24306	HCD (High Energy Collision Dissociation)
26790:3	1	K.FLGN[+1590.592]FTTENLAEVISGR.A	HexNAc(4)Hex(3)Fuc(2)	N[+1591]	1153.52	3	3458.54	3458.55	0	-1.2	879	Specific	188.95	134	134	1.62	69	>tr|A0A1W0X3L9|A0A1W0X3L9_HYPDU Vitellogenin-6 OS=Hypsibius dujardini OX=232323 GN=BV898_04117 PE=4 SV=1	7470	20200324_kuma64_glycopepconc_inj10ul_01.ScanId;v=1;d1=29420.29420.3	controllerType=0 controllerNumber=1 scan=29420	105.728	29420	EThcD (ETD With Supplemental HCD)
22199:3	45	K.VQTALLYLTN[+1590.592]QTNYLR.G	HexNAc(4)Hex(3)Fuc(2)	N[+1591]	1167.88	3	3501.62	3501.63	0	-1.1	1215	Specific	459.49	339.39	339.39	5.78	9	>tr|A0A1W0WHK0|A0A1W0WHK0_HYPDU Laminin subunit alpha OS=Hypsibius dujardini OX=232323 GN=BV898_11190 PE=4 SV=1	2922	20200324_kuma64_glycopepconc_inj10ul_01.ScanId;v=1;d1=24309.24309.3	controllerType=0 controllerNumber=1 scan=24309	89.5648	24309	EThcD (ETD With Supplemental HCD)
22331:3	45	K.VQTALLYLTN[+1590.592]QTNYLR.G	HexNAc(4)Hex(3)Fuc(2)	N[+1591]	1167.88	3	3501.63	3501.63	0	0.3	1215	Specific	452.68	365.73	365.73	6.2	9	>tr|A0A1W0WHK0|A0A1W0WHK0_HYPDU Laminin subunit alpha OS=Hypsibius dujardini OX=232323 GN=BV898_11190 PE=4 SV=1	2922	20200324_kuma64_glycopepconc_inj10ul_01.ScanId;v=1;d1=24449.24449.3	controllerType=0 controllerNumber=1 scan=24449	90.0329	24449	HCD (High Energy Collision Dissociation)
22336:3	45	K.VQTALLYLTN[+1590.592]QTNYLR.G	HexNAc(4)Hex(3)Fuc(2)	N[+1591]	1167.88	3	3501.63	3501.63	0	0.3	1215	Specific	397.46	274.38	274.38	5.54	9	>tr|A0A1W0WHK0|A0A1W0WHK0_HYPDU Laminin subunit alpha OS=Hypsibius dujardini OX=232323 GN=BV898_11190 PE=4 SV=1	2922	20200324_kuma64_glycopepconc_inj10ul_01.ScanId;v=1;d1=24454.24454.3	controllerType=0 controllerNumber=1 scan=24454	90.0515	24454	EThcD (ETD With Supplemental HCD)
07043:3	45	R.YINLAN[+1736.650]TTSR.A	HexNAc(4)Hex(3)Fuc(3)	N[+1737]	963.755	3	2889.25	2889.25	0	0	900	Specific	361.33	111.04	111.04	3.71	9	>tr|A0A1W0WHK0|A0A1W0WHK0_HYPDU Laminin subunit alpha OS=Hypsibius dujardini OX=232323 GN=BV898_11190 PE=4 SV=1	2922	20200324_kuma64_glycopepconc_inj10ul_01.ScanId;v=1;d1=8148.8148.3	controllerType=0 controllerNumber=1 scan=8148	31.1174	8148	HCD (High Energy Collision Dissociation)
07048:3	45	R.YINLAN[+1736.650]TTSR.A	HexNAc(4)Hex(3)Fuc(3)	N[+1737]	963.755	3	2889.25	2889.25	0	0	900	Specific	308.26	145.55	145.55	3.75	9	>tr|A0A1W0WHK0|A0A1W0WHK0_HYPDU Laminin subunit alpha OS=Hypsibius dujardini OX=232323 GN=BV898_11190 PE=4 SV=1	2922	20200324_kuma64_glycopepconc_inj10ul_01.ScanId;v=1;d1=8153.8153.3	controllerType=0 controllerNumber=1 scan=8153	31.1387	8153	EThcD (ETD With Supplemental HCD)
10914:4	45	K.VEEC[+57.021]AC[+57.021]PPQYSGSSC[+57.021]EN[+1864.634]C[+57.021]SALHYR.S	HexNAc(2)Hex(9)	C[+57]*4, N[+1865]	1182.2	4	4725.77	4725.77	0	0	1734	Specific	400.2	400.2	400.2	7.1	9	>tr|A0A1W0WHK0|A0A1W0WHK0_HYPDU Laminin subunit alpha OS=Hypsibius dujardini OX=232323 GN=BV898_11190 PE=4 SV=1	2922	20200324_kuma64_glycopepconc_inj10ul_01.ScanId;v=1;d1=12271.12271.4	controllerType=0 controllerNumber=1 scan=12271	45.9234	12271	HCD (High Energy Collision Dissociation)
10916:4	45	K.VEEC[+57.021]AC[+57.021]PPQYSGSSC[+57.021]EN[+1864.634]C[+57.021]SALHYR.S	HexNAc(2)Hex(9)	C[+57]*4, N[+1865]	1182.2	4	4725.77	4725.77	0	0	1734	Specific	265.24	265.24	265.24	4.81	9	>tr|A0A1W0WHK0|A0A1W0WHK0_HYPDU Laminin subunit alpha OS=Hypsibius dujardini OX=232323 GN=BV898_11190 PE=4 SV=1	2922	20200324_kuma64_glycopepconc_inj10ul_01.ScanId;v=1;d1=12273.12273.4	controllerType=0 controllerNumber=1 scan=12273	45.9318	12273	EThcD (ETD With Supplemental HCD)
13004:3	45	R.N[+1216.423]MTVVYLHDTQPVTGK.N	HexNAc(2)Hex(5)	N[+1216]	1007.12	3	3019.34	3019.33	0	0.7	1641	Specific	709.76	575.56	462.5	11.78	9	>tr|A0A1W0WHK0|A0A1W0WHK0_HYPDU Laminin subunit alpha OS=Hypsibius dujardini OX=232323 GN=BV898_11190 PE=4 SV=1	2922	20200324_kuma64_glycopepconc_inj10ul_01.ScanId;v=1;d1=14498.14498.3	controllerType=0 controllerNumber=1 scan=14498	53.9134	14498	HCD (High Energy Collision Dissociation)
13009:3	45	R.N[+1216.423]MTVVYLHDTQPVTGK.N	HexNAc(2)Hex(5)	N[+1216]	1007.12	3	3019.34	3019.33	0	0.7	1641	Specific	237.64	136.86	135.69	4.02	9	>tr|A0A1W0WHK0|A0A1W0WHK0_HYPDU Laminin subunit alpha OS=Hypsibius dujardini OX=232323 GN=BV898_11190 PE=4 SV=1	2922	20200324_kuma64_glycopepconc_inj10ul_01.ScanId;v=1;d1=14503.14503.3	controllerType=0 controllerNumber=1 scan=14503	53.9358	14503	EThcD (ETD With Supplemental HCD)
23783:3	45	R.N[+1864.634]FTYPALDDFIK.I	HexNAc(2)Hex(9)	N[+1865]	1103.46	3	3308.36	3308.35	0	2.2	1003	Specific	373.58	161.34	161.34	3.86	9	>tr|A0A1W0WHK0|A0A1W0WHK0_HYPDU Laminin subunit alpha OS=Hypsibius dujardini OX=232323 GN=BV898_11190 PE=4 SV=1	2922	20200324_kuma64_glycopepconc_inj10ul_01.ScanId;v=1;d1=26022.26022.3	controllerType=0 controllerNumber=1 scan=26022	95.0527	26022	HCD (High Energy Collision Dissociation)
23786:3	45	R.N[+1864.634]FTYPALDDFIK.I	HexNAc(2)Hex(9)	N[+1865]	1103.46	3	3308.36	3308.35	0	2.2	1003	Specific	271.66	162.8	162.8	3.28	9	>tr|A0A1W0WHK0|A0A1W0WHK0_HYPDU Laminin subunit alpha OS=Hypsibius dujardini OX=232323 GN=BV898_11190 PE=4 SV=1	2922	20200324_kuma64_glycopepconc_inj10ul_01.ScanId;v=1;d1=26025.26025.3	controllerType=0 controllerNumber=1 scan=26025	95.0583	26025	EThcD (ETD With Supplemental HCD)
24323:4	42	K.AGFYADTSSPSDC[+57.021]QVFDRC[+57.021]DVNGN[+1387.512]LTSYIC[+57.021]PALTR.F	HexNAc(3)Hex(3)Fuc(2)	C[+57]*3, N[+1388]	1336.82	4	5344.27	5345.26	-1	2.9	77	Specific	620.93	543.47	543.47	9.42	5	>tr|A0A1W0WBL0|A0A1W0WBL0_HYPDU Chitin-binding type-2 domain-containing protein OS=Hypsibius dujardini OX=232323 GN=BV898_13159 PE=4 SV=1	5607	20200324_kuma64_glycopepconc_inj10ul_01.ScanId;v=1;d1=26600.26600.4	controllerType=0 controllerNumber=1 scan=26600	96.8759	26600	HCD (High Energy Collision Dissociation)
11126:4	38	K.M[+15.995]AGASASATSGC[+57.021]GASSNNQQQTSDQLVHPLQR.T		C[+57], M[+16]	819.625	4	3275.48	3275.48	0	0.6	478	Specific	1343.19	1343.19	1343.19	24.1	2	>tr|A0A1W0WG18|A0A1W0WG18_HYPDU RNA helicase OS=Hypsibius dujardini OX=232323 GN=BV898_11615 PE=3 SV=1	9516	20200324_kuma64_glycopepconc_inj10ul_01.ScanId;v=1;d1=12497.12497.4	controllerType=0 controllerNumber=1 scan=12497	46.7281	12497	HCD (High Energy Collision Dissociation)
10861:4	38	K.M[+15.995]AGASASATSGC[+57.021]GASSNNQQQTSDQLVHPLQR.T		C[+57], M[+16]	819.625	4	3275.48	3275.48	0	0.1	478	Specific	1029.12	1029.12	1029.12	18.28	2	>tr|A0A1W0WG18|A0A1W0WG18_HYPDU RNA helicase OS=Hypsibius dujardini OX=232323 GN=BV898_11615 PE=3 SV=1	9516	20200324_kuma64_glycopepconc_inj10ul_01.ScanId;v=1;d1=12214.12214.4	controllerType=0 controllerNumber=1 scan=12214	45.7184	12214	HCD (High Energy Collision Dissociation)
11129:4	38	K.M[+15.995]AGASASATSGC[+57.021]GASSNNQQQTSDQLVHPLQR.T		C[+57], M[+16]	819.625	4	3275.48	3275.48	0	0.6	478	Specific	764.78	764.78	764.78	13.1	2	>tr|A0A1W0WG18|A0A1W0WG18_HYPDU RNA helicase OS=Hypsibius dujardini OX=232323 GN=BV898_11615 PE=3 SV=1	9516	20200324_kuma64_glycopepconc_inj10ul_01.ScanId;v=1;d1=12500.12500.4	controllerType=0 controllerNumber=1 scan=12500	46.7416	12500	EThcD (ETD With Supplemental HCD)
10865:4	38	K.M[+15.995]AGASASATSGC[+57.021]GASSNNQQQTSDQLVHPLQR.T		C[+57], M[+16]	819.625	4	3275.48	3275.48	0	0.1	478	Specific	577.22	567.31	567.31	8.38	2	>tr|A0A1W0WG18|A0A1W0WG18_HYPDU RNA helicase OS=Hypsibius dujardini OX=232323 GN=BV898_11615 PE=3 SV=1	9516	20200324_kuma64_glycopepconc_inj10ul_01.ScanId;v=1;d1=12218.12218.4	controllerType=0 controllerNumber=1 scan=12218	45.7366	12218	EThcD (ETD With Supplemental HCD)
00384:2	10	K.M[+15.995]C[+57.021]SPGNSPK.M		C[+57], M[+16]	497.21	2	993.413	993.413	0	0.5	69	Specific	560.08	531.56	531.56	7.3	10	>tr|A0A1W0WUT3|A0A1W0WUT3_HYPDU Uncharacterized protein OS=Hypsibius dujardini OX=232323 GN=BV898_07018 PE=4 SV=1	9253	20200324_kuma64_glycopepconc_inj10ul_01.ScanId;v=1;d1=1052.1052.2	controllerType=0 controllerNumber=1 scan=1052	5.7691	1052	HCD (High Energy Collision Dissociation)
11888:3	10	K.M[+15.995]EAVEGSC[+57.021]ENTGDC[+57.021]RPLFR.C		C[+57]*2, M[+16]	748.654	3	2243.95	2243.95	0	-0.5	78	Specific	455.03	400.4	400.4	7.42	10	>tr|A0A1W0WUT3|A0A1W0WUT3_HYPDU Uncharacterized protein OS=Hypsibius dujardini OX=232323 GN=BV898_07018 PE=4 SV=1	9253	20200324_kuma64_glycopepconc_inj10ul_01.ScanId;v=1;d1=13308.13308.4	controllerType=0 controllerNumber=1 scan=13308	49.6126	13308	HCD (High Energy Collision Dissociation)
13329:3	10	K.MEAVEGSC[+57.021]ENTGDC[+57.021]RPLFR.C		C[+57]*2	743.322	3	2227.95	2227.95	0	-0.2	78	Specific	766.83	731	731	12.95	10	>tr|A0A1W0WUT3|A0A1W0WUT3_HYPDU Uncharacterized protein OS=Hypsibius dujardini OX=232323 GN=BV898_07018 PE=4 SV=1	9253	20200324_kuma64_glycopepconc_inj10ul_01.ScanId;v=1;d1=14845.14845.3	controllerType=0 controllerNumber=1 scan=14845	55.1857	14845	HCD (High Energy Collision Dissociation)
13332:3	10	K.MEAVEGSC[+57.021]ENTGDC[+57.021]RPLFR.C		C[+57]*2	743.322	3	2227.95	2227.95	0	-0.2	78	Specific	434.3	383.89	383.89	7.45	10	>tr|A0A1W0WUT3|A0A1W0WUT3_HYPDU Uncharacterized protein OS=Hypsibius dujardini OX=232323 GN=BV898_07018 PE=4 SV=1	9253	20200324_kuma64_glycopepconc_inj10ul_01.ScanId;v=1;d1=14848.14848.3	controllerType=0 controllerNumber=1 scan=14848	55.1953	14848	EThcD (ETD With Supplemental HCD)
14099:4	114	K.MLDSVNVAEHDGHLYC[+57.021]K.V		C[+57]	497.731	4	1987.9	1987.9	0	0.8	44	Specific	732.93	732.93	732.93	11.78	1	>tr|A0A1W0WKW3|A0A1W0WKW3_HYPDU Putative Muscle LIM protein Mlp84B OS=Hypsibius dujardini OX=232323 GN=BV898_10087 PE=4 SV=1	8931	20200324_kuma64_glycopepconc_inj10ul_01.ScanId;v=1;d1=15664.15664.4	controllerType=0 controllerNumber=1 scan=15664	58.1401	15664	HCD (High Energy Collision Dissociation)
13818:4	114	K.MLDSVNVAEHDGHLYC[+57.021]K.V		C[+57]	497.73	4	1987.9	1987.9	0	-0.6	44	Specific	636.58	636.58	636.58	9.77	1	>tr|A0A1W0WKW3|A0A1W0WKW3_HYPDU Putative Muscle LIM protein Mlp84B OS=Hypsibius dujardini OX=232323 GN=BV898_10087 PE=4 SV=1	8931	20200324_kuma64_glycopepconc_inj10ul_01.ScanId;v=1;d1=15365.15365.4	controllerType=0 controllerNumber=1 scan=15365	57.0532	15365	HCD (High Energy Collision Dissociation)
13967:3	114	K.MLDSVNVAEHDGHLYC[+57.021]K.V		C[+57]	663.304	3	1987.9	1987.9	0	-1.9	44	Specific	589.4	554.08	554.08	7.85	1	>tr|A0A1W0WKW3|A0A1W0WKW3_HYPDU Putative Muscle LIM protein Mlp84B OS=Hypsibius dujardini OX=232323 GN=BV898_10087 PE=4 SV=1	8931	20200324_kuma64_glycopepconc_inj10ul_01.ScanId;v=1;d1=15523.15523.3	controllerType=0 controllerNumber=1 scan=15523	57.6258	15523	HCD (High Energy Collision Dissociation)
21287:3	163	K.MPMHLAQPVFMSSSEGLAK.E			687.67	3	2061	2061	0	-0.7	40	Specific	522.2	522.2	522.2	7.63	2	>tr|A0A1W0WE44|A0A1W0WE44_HYPDU Uncharacterized protein OS=Hypsibius dujardini OX=232323 GN=BV898_12322 PE=4 SV=1	1619	20200324_kuma64_glycopepconc_inj10ul_01.ScanId;v=1;d1=23330.23330.3	controllerType=0 controllerNumber=1 scan=23330	86.3642	23330	HCD (High Energy Collision Dissociation)
21288:3	163	K.MPMHLAQPVFMSSSEGLAK.E			687.67	3	2061	2061	0	-0.7	40	Specific	389.1	389.1	389.1	7.22	2	>tr|A0A1W0WE44|A0A1W0WE44_HYPDU Uncharacterized protein OS=Hypsibius dujardini OX=232323 GN=BV898_12322 PE=4 SV=1	1619	20200324_kuma64_glycopepconc_inj10ul_01.ScanId;v=1;d1=23331.23331.3	controllerType=0 controllerNumber=1 scan=23331	86.3702	23331	EThcD (ETD With Supplemental HCD)
24517:4	42	K.AGFYADTSSPSDC[+57.021]QVFDRC[+57.021]DVNGN[+1387.512]LTSYIC[+57.021]PALTR.F	HexNAc(3)Hex(3)Fuc(2)	C[+57]*3, N[+1388]	1337.07	4	5345.27	5345.26	0	1.4	77	Specific	606.27	587.94	587.94	9.57	5	>tr|A0A1W0WBL0|A0A1W0WBL0_HYPDU Chitin-binding type-2 domain-containing protein OS=Hypsibius dujardini OX=232323 GN=BV898_13159 PE=4 SV=1	5607	20200324_kuma64_glycopepconc_inj10ul_01.ScanId;v=1;d1=26806.26806.4	controllerType=0 controllerNumber=1 scan=26806	97.5307	26806	HCD (High Energy Collision Dissociation)
24326:4	42	K.AGFYADTSSPSDC[+57.021]QVFDRC[+57.021]DVNGN[+1387.512]LTSYIC[+57.021]PALTR.F	HexNAc(3)Hex(3)Fuc(2)	C[+57]*3, N[+1388]	1336.82	4	5344.27	5345.26	-1	2.9	77	Specific	570.91	570.91	570.91	8.42	5	>tr|A0A1W0WBL0|A0A1W0WBL0_HYPDU Chitin-binding type-2 domain-containing protein OS=Hypsibius dujardini OX=232323 GN=BV898_13159 PE=4 SV=1	5607	20200324_kuma64_glycopepconc_inj10ul_01.ScanId;v=1;d1=26603.26603.4	controllerType=0 controllerNumber=1 scan=26603	96.8873	26603	EThcD (ETD With Supplemental HCD)
24521:4	42	K.AGFYADTSSPSDC[+57.021]QVFDRC[+57.021]DVNGN[+1387.512]LTSYIC[+57.021]PALTR.F	HexNAc(3)Hex(3)Fuc(2)	C[+57]*3, N[+1388]	1337.07	4	5345.27	5345.26	0	1.4	77	Specific	483.81	483.81	483.81	7.27	5	>tr|A0A1W0WBL0|A0A1W0WBL0_HYPDU Chitin-binding type-2 domain-containing protein OS=Hypsibius dujardini OX=232323 GN=BV898_13159 PE=4 SV=1	5607	20200324_kuma64_glycopepconc_inj10ul_01.ScanId;v=1;d1=26810.26810.4	controllerType=0 controllerNumber=1 scan=26810	97.5431	26810	EThcD (ETD With Supplemental HCD)
24602:4	42	K.AGFYADTSSPSDC[+57.021]QVFDRC[+57.021]DVNGN[+1387.512]LTSYIC[+57.021]PALTR.F	HexNAc(3)Hex(3)Fuc(2)	C[+57]*3, N[+1388]	1337.07	4	5345.26	5345.26	0	-0.1	77	Specific	401.65	317.9	317.9	5.88	5	>tr|A0A1W0WBL0|A0A1W0WBL0_HYPDU Chitin-binding type-2 domain-containing protein OS=Hypsibius dujardini OX=232323 GN=BV898_13159 PE=4 SV=1	5607	20200324_kuma64_glycopepconc_inj10ul_01.ScanId;v=1;d1=26896.26896.4	controllerType=0 controllerNumber=1 scan=26896	97.785	26896	HCD (High Energy Collision Dissociation)
24607:4	42	K.AGFYADTSSPSDC[+57.021]QVFDRC[+57.021]DVNGN[+1387.512]LTSYIC[+57.021]PALTR.F	HexNAc(3)Hex(3)Fuc(2)	C[+57]*3, N[+1388]	1337.07	4	5345.26	5345.26	0	-0.1	77	Specific	321.56	321.56	321.56	5.56	5	>tr|A0A1W0WBL0|A0A1W0WBL0_HYPDU Chitin-binding type-2 domain-containing protein OS=Hypsibius dujardini OX=232323 GN=BV898_13159 PE=4 SV=1	5607	20200324_kuma64_glycopepconc_inj10ul_01.ScanId;v=1;d1=26901.26901.4	controllerType=0 controllerNumber=1 scan=26901	97.8047	26901	EThcD (ETD With Supplemental HCD)
24403:4	42	K.AGFYADTSSPSDC[+57.021]QVFDRC[+57.021]DVNGN[+1241.454]LTSYIC[+57.021]PALTR.F	HexNAc(3)Hex(3)Fuc(1)	C[+57]*3, N[+1241]	1300.56	4	5199.2	5199.2	0	-0.6	77	Specific	935.33	935.33	935.33	15.77	5	>tr|A0A1W0WBL0|A0A1W0WBL0_HYPDU Chitin-binding type-2 domain-containing protein OS=Hypsibius dujardini OX=232323 GN=BV898_13159 PE=4 SV=1	5607	20200324_kuma64_glycopepconc_inj10ul_01.ScanId;v=1;d1=26685.26685.4	controllerType=0 controllerNumber=1 scan=26685	97.1302	26685	EThcD (ETD With Supplemental HCD)
24669:4	42	K.AGFYADTSSPSDC[+57.021]QVFDRC[+57.021]DVNGN[+1241.454]LTSYIC[+57.021]PALTR.F	HexNAc(3)Hex(3)Fuc(1)	C[+57]*3, N[+1241]	1300.56	4	5199.2	5199.2	0	-0.6	77	Specific	846.33	709.6	709.6	13.77	5	>tr|A0A1W0WBL0|A0A1W0WBL0_HYPDU Chitin-binding type-2 domain-containing protein OS=Hypsibius dujardini OX=232323 GN=BV898_13159 PE=4 SV=1	5607	20200324_kuma64_glycopepconc_inj10ul_01.ScanId;v=1;d1=26968.26968.4	controllerType=0 controllerNumber=1 scan=26968	98.003	26968	HCD (High Energy Collision Dissociation)
24400:4	42	K.AGFYADTSSPSDC[+57.021]QVFDRC[+57.021]DVNGN[+1241.454]LTSYIC[+57.021]PALTR.F	HexNAc(3)Hex(3)Fuc(1)	C[+57]*3, N[+1241]	1300.56	4	5199.2	5199.2	0	-0.6	77	Specific	827.53	717.1	717.1	13.77	5	>tr|A0A1W0WBL0|A0A1W0WBL0_HYPDU Chitin-binding type-2 domain-containing protein OS=Hypsibius dujardini OX=232323 GN=BV898_13159 PE=4 SV=1	5607	20200324_kuma64_glycopepconc_inj10ul_01.ScanId;v=1;d1=26682.26682.4	controllerType=0 controllerNumber=1 scan=26682	97.1182	26682	HCD (High Energy Collision Dissociation)
24673:4	42	K.AGFYADTSSPSDC[+57.021]QVFDRC[+57.021]DVNGN[+1241.454]LTSYIC[+57.021]PALTR.F	HexNAc(3)Hex(3)Fuc(1)	C[+57]*3, N[+1241]	1300.56	4	5199.2	5199.2	0	-0.6	77	Specific	755.3	755.3	755.3	12.77	5	>tr|A0A1W0WBL0|A0A1W0WBL0_HYPDU Chitin-binding type-2 domain-containing protein OS=Hypsibius dujardini OX=232323 GN=BV898_13159 PE=4 SV=1	5607	20200324_kuma64_glycopepconc_inj10ul_01.ScanId;v=1;d1=26972.26972.4	controllerType=0 controllerNumber=1 scan=26972	98.0168	26972	EThcD (ETD With Supplemental HCD)
24767:4	42	K.AGFYADTSSPSDC[+57.021]QVFDRC[+57.021]DVNGN[+1241.454]LTSYIC[+57.021]PALTR.F	HexNAc(3)Hex(3)Fuc(1)	C[+57]*3, N[+1241]	1300.31	4	5198.2	5199.2	-1	0.3	77	Specific	701.49	586.2	586.2	12.47	5	>tr|A0A1W0WBL0|A0A1W0WBL0_HYPDU Chitin-binding type-2 domain-containing protein OS=Hypsibius dujardini OX=232323 GN=BV898_13159 PE=4 SV=1	5607	20200324_kuma64_glycopepconc_inj10ul_01.ScanId;v=1;d1=27076.27076.4	controllerType=0 controllerNumber=1 scan=27076	98.3268	27076	HCD (High Energy Collision Dissociation)
24770:4	42	K.AGFYADTSSPSDC[+57.021]QVFDRC[+57.021]DVNGN[+1241.454]LTSYIC[+57.021]PALTR.F	HexNAc(3)Hex(3)Fuc(1)	C[+57]*3, N[+1241]	1300.31	4	5198.2	5199.2	-1	0.3	77	Specific	680.28	680.28	680.28	11.47	5	>tr|A0A1W0WBL0|A0A1W0WBL0_HYPDU Chitin-binding type-2 domain-containing protein OS=Hypsibius dujardini OX=232323 GN=BV898_13159 PE=4 SV=1	5607	20200324_kuma64_glycopepconc_inj10ul_01.ScanId;v=1;d1=27079.27079.4	controllerType=0 controllerNumber=1 scan=27079	98.3352	27079	EThcD (ETD With Supplemental HCD)
24304:4	42	K.AGFYADTSSPSDC[+57.021]QVFDRC[+57.021]DVNGN[+1241.454]LTSYIC[+57.021]PALTR.F	HexNAc(3)Hex(3)Fuc(1)	C[+57]*3, N[+1241]	1300.55	4	5199.19	5199.2	0	-1.5	77	Specific	641.67	579.5	579.5	9.53	5	>tr|A0A1W0WBL0|A0A1W0WBL0_HYPDU Chitin-binding type-2 domain-containing protein OS=Hypsibius dujardini OX=232323 GN=BV898_13159 PE=4 SV=1	5607	20200324_kuma64_glycopepconc_inj10ul_01.ScanId;v=1;d1=26579.26579.4	controllerType=0 controllerNumber=1 scan=26579	96.8094	26579	HCD (High Energy Collision Dissociation)
24308:4	42	K.AGFYADTSSPSDC[+57.021]QVFDRC[+57.021]DVNGN[+1241.454]LTSYIC[+57.021]PALTR.F	HexNAc(3)Hex(3)Fuc(1)	C[+57]*3, N[+1241]	1300.55	4	5199.19	5199.2	0	-1.5	77	Specific	509.14	509.14	509.14	7.39	5	>tr|A0A1W0WBL0|A0A1W0WBL0_HYPDU Chitin-binding type-2 domain-containing protein OS=Hypsibius dujardini OX=232323 GN=BV898_13159 PE=4 SV=1	5607	20200324_kuma64_glycopepconc_inj10ul_01.ScanId;v=1;d1=26583.26583.4	controllerType=0 controllerNumber=1 scan=26583	96.8248	26583	EThcD (ETD With Supplemental HCD)
25054:4	42	K.AGFYADTSSPSDC[+57.021]QVFDRC[+57.021]DVNGN[+1241.454]LTSYIC[+57.021]PALTR.F	HexNAc(3)Hex(3)Fuc(1)	C[+57]*3, N[+1241]	1300.8	4	5200.19	5199.2	1	-2.7	77	Specific	465.1	422.86	422.86	6.28	5	>tr|A0A1W0WBL0|A0A1W0WBL0_HYPDU Chitin-binding type-2 domain-containing protein OS=Hypsibius dujardini OX=232323 GN=BV898_13159 PE=4 SV=1	5607	20200324_kuma64_glycopepconc_inj10ul_01.ScanId;v=1;d1=27396.27396.4	controllerType=0 controllerNumber=1 scan=27396	99.3355	27396	HCD (High Energy Collision Dissociation)
24404:4	42	K.AGFYADTSSPSDC[+57.021]QVFDRC[+57.021]DVNGN[+1241.454]LTSYIC[+57.021]PALTR.F	HexNAc(3)Hex(3)Fuc(1)	C[+57]*3, N[+1241]	1300.56	4	5199.2	5199.2	0	-0.6	77	Specific	262.77	262.77	262.77	4.92	5	>tr|A0A1W0WBL0|A0A1W0WBL0_HYPDU Chitin-binding type-2 domain-containing protein OS=Hypsibius dujardini OX=232323 GN=BV898_13159 PE=4 SV=1	5607	20200324_kuma64_glycopepconc_inj10ul_01.ScanId;v=1;d1=26686.26686.4	controllerType=0 controllerNumber=1 scan=26686	97.1351	26686	CID (Collision Induced Dissociation)
24405:4	42	K.AGFYADTSSPSDC[+57.021]QVFDRC[+57.021]DVNGN[+1257.449]LTSYIC[+57.021]PALTR.F	HexNAc(3)Hex(4)	C[+57]*3, N[+1257]	1304.56	4	5215.21	5215.2	0	2.1	77	Specific	587.09	587.09	587.09	8.14	5	>tr|A0A1W0WBL0|A0A1W0WBL0_HYPDU Chitin-binding type-2 domain-containing protein OS=Hypsibius dujardini OX=232323 GN=BV898_13159 PE=4 SV=1	5607	20200324_kuma64_glycopepconc_inj10ul_01.ScanId;v=1;d1=26687.26687.4	controllerType=0 controllerNumber=1 scan=26687	97.1368	26687	HCD (High Energy Collision Dissociation)
20771:3	1	R.YPDRTGLWFTTPQEALN[+1241.454]K.S	HexNAc(3)Hex(3)Fuc(1)	N[+1241]	1126.85	3	3378.53	3378.53	0	0.5	1380	Specific	153.72	62.99	62.99	1.32	69	>tr|A0A1W0X3L9|A0A1W0X3L9_HYPDU Vitellogenin-6 OS=Hypsibius dujardini OX=232323 GN=BV898_04117 PE=4 SV=1	7470	20200324_kuma64_glycopepconc_inj10ul_01.ScanId;v=1;d1=22781.22781.4	controllerType=0 controllerNumber=1 scan=22781	84.4643	22781	EThcD (ETD With Supplemental HCD)
20940:3	1	R.YPDRTGLWFTTPQEALN[+1241.454]K.S	HexNAc(3)Hex(3)Fuc(1)	N[+1241]	1126.85	3	3378.53	3378.53	0	1	1380	Specific	193.49	75.84	75.84	1.52	69	>tr|A0A1W0X3L9|A0A1W0X3L9_HYPDU Vitellogenin-6 OS=Hypsibius dujardini OX=232323 GN=BV898_04117 PE=4 SV=1	7470	20200324_kuma64_glycopepconc_inj10ul_01.ScanId;v=1;d1=22961.22961.3	controllerType=0 controllerNumber=1 scan=22961	85.1236	22961	HCD (High Energy Collision Dissociation)
24408:4	42	K.AGFYADTSSPSDC[+57.021]QVFDRC[+57.021]DVNGN[+1257.449]LTSYIC[+57.021]PALTR.F	HexNAc(3)Hex(4)	C[+57]*3, N[+1257]	1304.56	4	5215.21	5215.2	0	2.1	77	Specific	407.49	407.49	407.49	6.59	5	>tr|A0A1W0WBL0|A0A1W0WBL0_HYPDU Chitin-binding type-2 domain-containing protein OS=Hypsibius dujardini OX=232323 GN=BV898_13159 PE=4 SV=1	5607	20200324_kuma64_glycopepconc_inj10ul_01.ScanId;v=1;d1=26690.26690.4	controllerType=0 controllerNumber=1 scan=26690	97.144	26690	EThcD (ETD With Supplemental HCD)
23267:4	36	R.IN[+1444.534]GTSDSC[+57.021]SHLPLDVINEIAR.T	HexNAc(4)Hex(3)Fuc(1)	C[+57], N[+1445]	939.673	4	3755.67	3755.67	0	0.7	2060	Specific	380.08	209.1	209.1	4.7	6	>tr|A0A1W0XEH9|A0A1W0XEH9_HYPDU Uncharacterized protein OS=Hypsibius dujardini OX=232323 GN=BV898_00022 PE=4 SV=1	11297	20200324_kuma64_glycopepconc_inj10ul_01.ScanId;v=1;d1=25459.25459.4	controllerType=0 controllerNumber=1 scan=25459	93.2306	25459	HCD (High Energy Collision Dissociation)
23367:4	36	R.IN[+1444.534]GTSDSC[+57.021]SHLPLDVINEIAR.T	HexNAc(4)Hex(3)Fuc(1)	C[+57], N[+1445]	939.673	4	3755.67	3755.67	0	0.3	2060	Specific	330.78	321.91	321.91	4.36	6	>tr|A0A1W0XEH9|A0A1W0XEH9_HYPDU Uncharacterized protein OS=Hypsibius dujardini OX=232323 GN=BV898_00022 PE=4 SV=1	11297	20200324_kuma64_glycopepconc_inj10ul_01.ScanId;v=1;d1=25565.25565.4	controllerType=0 controllerNumber=1 scan=25565	93.5891	25565	EThcD (ETD With Supplemental HCD)
04703:5	5	K.NDGKPAEEAADAAKPAGKPGAAAPAAKPAAK.K			569.103	5	2841.49	2841.49	0	-0.1	1616	Specific	1181.38	1181.38	1181.38	20.79	10	>tr|A0A1W0X1W9|A0A1W0X1W9_HYPDU Twitchin OS=Hypsibius dujardini OX=232323 GN=BV898_04796 PE=3 SV=1	8675	20200324_kuma64_glycopepconc_inj10ul_01.ScanId;v=1;d1=5655.5655.5	controllerType=0 controllerNumber=1 scan=5655	22.1718	5655	HCD (High Energy Collision Dissociation)
05292:5	5	K.NDGKPAEEAADAAKPAGKPGAAAPAAKPAAK.K			569.103	5	2841.49	2841.49	0	-0.1	1616	Specific	961.87	961.87	961.87	16.79	10	>tr|A0A1W0X1W9|A0A1W0X1W9_HYPDU Twitchin OS=Hypsibius dujardini OX=232323 GN=BV898_04796 PE=3 SV=1	8675	20200324_kuma64_glycopepconc_inj10ul_01.ScanId;v=1;d1=6282.6282.5	controllerType=0 controllerNumber=1 scan=6282	24.4212	6282	HCD (High Energy Collision Dissociation)
04580:6	5	K.NDGKPAEEAADAAKPAGKPGAAAPAAKPAAK.K			474.421	6	2841.49	2841.49	0	0.4	1616	Specific	870.54	870.54	870.54	15.45	10	>tr|A0A1W0X1W9|A0A1W0X1W9_HYPDU Twitchin OS=Hypsibius dujardini OX=232323 GN=BV898_04796 PE=3 SV=1	8675	20200324_kuma64_glycopepconc_inj10ul_01.ScanId;v=1;d1=5524.5524.6	controllerType=0 controllerNumber=1 scan=5524	21.6942	5524	HCD (High Energy Collision Dissociation)
04426:5	5	K.NDGKPAEEAADAAKPAGKPGAAAPAAKPAAK.K			569.104	5	2841.49	2841.49	0	1.3	1616	Specific	761.54	761.54	761.54	12.41	10	>tr|A0A1W0X1W9|A0A1W0X1W9_HYPDU Twitchin OS=Hypsibius dujardini OX=232323 GN=BV898_04796 PE=3 SV=1	8675	20200324_kuma64_glycopepconc_inj10ul_01.ScanId;v=1;d1=5360.5360.5	controllerType=0 controllerNumber=1 scan=5360	21.1146	5360	HCD (High Energy Collision Dissociation)
04875:6	5	K.NDGKPAEEAADAAKPAGKPGAAAPAAKPAAK.K			474.421	6	2841.49	2841.49	0	0.7	1616	Specific	695.62	695.62	695.62	11.28	10	>tr|A0A1W0X1W9|A0A1W0X1W9_HYPDU Twitchin OS=Hypsibius dujardini OX=232323 GN=BV898_04796 PE=3 SV=1	8675	20200324_kuma64_glycopepconc_inj10ul_01.ScanId;v=1;d1=5838.5838.6	controllerType=0 controllerNumber=1 scan=5838	22.819	5838	HCD (High Energy Collision Dissociation)
04518:6	5	K.NDGKPAEEAADAAKPAGKPGAAAPAAKPAAK.K			474.42	6	2841.49	2841.49	0	0.3	1616	Specific	646.4	646.4	646.4	10.45	10	>tr|A0A1W0X1W9|A0A1W0X1W9_HYPDU Twitchin OS=Hypsibius dujardini OX=232323 GN=BV898_04796 PE=3 SV=1	8675	20200324_kuma64_glycopepconc_inj10ul_01.ScanId;v=1;d1=5458.5458.6	controllerType=0 controllerNumber=1 scan=5458	21.4665	5458	HCD (High Energy Collision Dissociation)
04543:4	5	K.NDGKPAEEAADAAKPAGKPGAAAPAAKPAAK.K			711.127	4	2841.49	2841.49	0	0.2	1616	Specific	369.21	369.21	369.21	5.71	10	>tr|A0A1W0X1W9|A0A1W0X1W9_HYPDU Twitchin OS=Hypsibius dujardini OX=232323 GN=BV898_04796 PE=3 SV=1	8675	20200324_kuma64_glycopepconc_inj10ul_01.ScanId;v=1;d1=5484.5484.4	controllerType=0 controllerNumber=1 scan=5484	21.5545	5484	HCD (High Energy Collision Dissociation)
23270:4	36	R.IN[+1444.534]GTSDSC[+57.021]SHLPLDVINEIAR.T	HexNAc(4)Hex(3)Fuc(1)	C[+57], N[+1445]	939.673	4	3755.67	3755.67	0	0.7	2060	Specific	315.95	315.95	315.95	4.19	6	>tr|A0A1W0XEH9|A0A1W0XEH9_HYPDU Uncharacterized protein OS=Hypsibius dujardini OX=232323 GN=BV898_00022 PE=4 SV=1	11297	20200324_kuma64_glycopepconc_inj10ul_01.ScanId;v=1;d1=25462.25462.4	controllerType=0 controllerNumber=1 scan=25462	93.2408	25462	EThcD (ETD With Supplemental HCD)
21366:4	36	R.NC[+57.021]FSTPVHEFYLGSDGPN[+1444.534]KTVDPMSLR.S	HexNAc(4)Hex(3)Fuc(1)	C[+57], N[+1445]	1129	4	4512.96	4512.96	0	1	1873	Specific	794.94	794.94	794.94	12.59	6	>tr|A0A1W0XEH9|A0A1W0XEH9_HYPDU Uncharacterized protein OS=Hypsibius dujardini OX=232323 GN=BV898_00022 PE=4 SV=1	11297	20200324_kuma64_glycopepconc_inj10ul_01.ScanId;v=1;d1=23414.23414.4	controllerType=0 controllerNumber=1 scan=23414	86.6553	23414	EThcD (ETD With Supplemental HCD)
21363:4	36	R.NC[+57.021]FSTPVHEFYLGSDGPN[+1444.534]KTVDPMSLR.S	HexNAc(4)Hex(3)Fuc(1)	C[+57], N[+1445]	1129	4	4512.96	4512.96	0	1	1873	Specific	486.18	223.7	223.7	5.45	6	>tr|A0A1W0XEH9|A0A1W0XEH9_HYPDU Uncharacterized protein OS=Hypsibius dujardini OX=232323 GN=BV898_00022 PE=4 SV=1	11297	20200324_kuma64_glycopepconc_inj10ul_01.ScanId;v=1;d1=23411.23411.4	controllerType=0 controllerNumber=1 scan=23411	86.6451	23411	HCD (High Energy Collision Dissociation)
22374:4	36	R.NTAAGAPIQTLTYGVTLQN[+1241.454]STDLPAVR.A	HexNAc(3)Hex(3)Fuc(1)	N[+1241]	1003.98	4	4012.9	4013.91	-1	-0.3	1304	Specific	866.9	795.87	795.87	15.23	6	>tr|A0A1W0XEH9|A0A1W0XEH9_HYPDU Uncharacterized protein OS=Hypsibius dujardini OX=232323 GN=BV898_00022 PE=4 SV=1	11297	20200324_kuma64_glycopepconc_inj10ul_01.ScanId;v=1;d1=24495.24495.4	controllerType=0 controllerNumber=1 scan=24495	90.1904	24495	HCD (High Energy Collision Dissociation)
22351:3	36	R.NTAAGAPIQTLTYGVTLQN[+1241.454]STDLPAVR.A	HexNAc(3)Hex(3)Fuc(1)	N[+1241]	1338.64	3	4013.91	4013.91	0	0.9	1304	Specific	779.72	665.3	665.3	12.73	6	>tr|A0A1W0XEH9|A0A1W0XEH9_HYPDU Uncharacterized protein OS=Hypsibius dujardini OX=232323 GN=BV898_00022 PE=4 SV=1	11297	20200324_kuma64_glycopepconc_inj10ul_01.ScanId;v=1;d1=24470.24470.3	controllerType=0 controllerNumber=1 scan=24470	90.104	24470	HCD (High Energy Collision Dissociation)
15451:3	1	R.QSAGQELNVLN[+1864.634]VTK.T	HexNAc(2)Hex(9)	N[+1865]	1122.49	3	3365.44	3365.44	0	2.7	275	Specific	224.57	96.82	96.82	1.79	69	>tr|A0A1W0X3L9|A0A1W0X3L9_HYPDU Vitellogenin-6 OS=Hypsibius dujardini OX=232323 GN=BV898_04117 PE=4 SV=1	7470	20200324_kuma64_glycopepconc_inj10ul_01.ScanId;v=1;d1=17105.17105.3	controllerType=0 controllerNumber=1 scan=17105	63.3716	17105	EThcD (ETD With Supplemental HCD)
22355:3	36	R.NTAAGAPIQTLTYGVTLQN[+1241.454]STDLPAVR.A	HexNAc(3)Hex(3)Fuc(1)	N[+1241]	1338.64	3	4013.91	4013.91	0	0.9	1304	Specific	584.06	385.99	385.99	8.73	6	>tr|A0A1W0XEH9|A0A1W0XEH9_HYPDU Uncharacterized protein OS=Hypsibius dujardini OX=232323 GN=BV898_00022 PE=4 SV=1	11297	20200324_kuma64_glycopepconc_inj10ul_01.ScanId;v=1;d1=24474.24474.3	controllerType=0 controllerNumber=1 scan=24474	90.1178	24474	EThcD (ETD With Supplemental HCD)
22376:4	36	R.NTAAGAPIQTLTYGVTLQN[+1241.454]STDLPAVR.A	HexNAc(3)Hex(3)Fuc(1)	N[+1241]	1003.98	4	4012.9	4013.91	-1	-0.3	1304	Specific	498.99	498.99	498.99	7.94	6	>tr|A0A1W0XEH9|A0A1W0XEH9_HYPDU Uncharacterized protein OS=Hypsibius dujardini OX=232323 GN=BV898_00022 PE=4 SV=1	11297	20200324_kuma64_glycopepconc_inj10ul_01.ScanId;v=1;d1=24497.24497.4	controllerType=0 controllerNumber=1 scan=24497	90.2003	24497	EThcD (ETD With Supplemental HCD)
28931:5	1	K.GIHLTSTC[+57.021]PGC[+57.021]ESRPEDFFNILESAAHTRYN[+1864.634]ITGAR.Q	HexNAc(2)Hex(9)	C[+57]*2, N[+1865]	1189.32	5	5942.55	5942.56	0	-2.3	304	Specific	176.66	176.66	176.66	2	69	>tr|A0A1W0X3L9|A0A1W0X3L9_HYPDU Vitellogenin-6 OS=Hypsibius dujardini OX=232323 GN=BV898_04117 PE=4 SV=1	7470	20200324_kuma64_glycopepconc_inj10ul_01.ScanId;v=1;d1=31931.31931.5	controllerType=0 controllerNumber=1 scan=31931	113.708	31931	EThcD (ETD With Supplemental HCD)
05360:3	1	K.NIPQGLEGQRR.T			423.234	3	1267.69	1267.69	0	0.2	1130	Specific	481.46	392.58	392.58	7.16	69	>tr|A0A1W0X3L9|A0A1W0X3L9_HYPDU Vitellogenin-6 OS=Hypsibius dujardini OX=232323 GN=BV898_04117 PE=4 SV=1	7470	20200324_kuma64_glycopepconc_inj10ul_01.ScanId;v=1;d1=6354.6354.3	controllerType=0 controllerNumber=1 scan=6354	24.6803	6354	HCD (High Energy Collision Dissociation)
05652:3	1	K.NIPQGLEGQRR.T			423.234	3	1267.69	1267.69	0	0.6	1130	Specific	477.24	373.63	373.63	6.99	69	>tr|A0A1W0X3L9|A0A1W0X3L9_HYPDU Vitellogenin-6 OS=Hypsibius dujardini OX=232323 GN=BV898_04117 PE=4 SV=1	7470	20200324_kuma64_glycopepconc_inj10ul_01.ScanId;v=1;d1=6665.6665.3	controllerType=0 controllerNumber=1 scan=6665	25.7808	6665	HCD (High Energy Collision Dissociation)
14250:4	25	K.NLAIQQQGAAQGNSAAAGNAGAQGLGSASSINQADHQADQGNTR.S			1055.5	4	4218.99	4218.99	0	0.3	317	Specific	1424.06	1424.06	1424.06	27.07	2	>tr|A0A1W0XF64|A0A1W0XF64_HYPDU Uncharacterized protein OS=Hypsibius dujardini OX=232323 GN=BV898_00240 PE=4 SV=1	7598	20200324_kuma64_glycopepconc_inj10ul_01.ScanId;v=1;d1=15825.15825.4	controllerType=0 controllerNumber=1 scan=15825	58.7135	15825	HCD (High Energy Collision Dissociation)
14752:4	25	K.NLAIQQQGAAQGNSAAAGNAGAQGLGSASSINQADHQADQGNTR.S			1055.5	4	4218.98	4218.99	0	-0.7	317	Specific	1391.69	1391.69	1391.69	25.89	2	>tr|A0A1W0XF64|A0A1W0XF64_HYPDU Uncharacterized protein OS=Hypsibius dujardini OX=232323 GN=BV898_00240 PE=4 SV=1	7598	20200324_kuma64_glycopepconc_inj10ul_01.ScanId;v=1;d1=16360.16360.4	controllerType=0 controllerNumber=1 scan=16360	60.675	16360	HCD (High Energy Collision Dissociation)
14459:5	25	K.NLAIQQQGAAQGNSAAAGNAGAQGLGSASSINQADHQADQGNTR.S			844.403	5	4217.99	4218.99	-1	1.3	317	Specific	1255.53	1255.53	1255.53	24.01	2	>tr|A0A1W0XF64|A0A1W0XF64_HYPDU Uncharacterized protein OS=Hypsibius dujardini OX=232323 GN=BV898_00240 PE=4 SV=1	7598	20200324_kuma64_glycopepconc_inj10ul_01.ScanId;v=1;d1=16048.16048.5	controllerType=0 controllerNumber=1 scan=16048	59.5479	16048	HCD (High Energy Collision Dissociation)
14253:4	25	K.NLAIQQQGAAQGNSAAAGNAGAQGLGSASSINQADHQADQGNTR.S			1055.5	4	4218.99	4218.99	0	0.3	317	Specific	1180.27	1153.09	1153.09	22.07	2	>tr|A0A1W0XF64|A0A1W0XF64_HYPDU Uncharacterized protein OS=Hypsibius dujardini OX=232323 GN=BV898_00240 PE=4 SV=1	7598	20200324_kuma64_glycopepconc_inj10ul_01.ScanId;v=1;d1=15828.15828.4	controllerType=0 controllerNumber=1 scan=15828	58.727	15828	EThcD (ETD With Supplemental HCD)
03583:3	1	R.YN[+1864.634]ITGAR.Q	HexNAc(2)Hex(9)	N[+1865]	887.022	3	2659.05	2659.05	0	0.6	333	Specific	169.84	10.72	10.72	1.6	69	>tr|A0A1W0X3L9|A0A1W0X3L9_HYPDU Vitellogenin-6 OS=Hypsibius dujardini OX=232323 GN=BV898_04117 PE=4 SV=1	7470	20200324_kuma64_glycopepconc_inj10ul_01.ScanId;v=1;d1=4461.4461.3	controllerType=0 controllerNumber=1 scan=4461	17.9136	4461	EThcD (ETD With Supplemental HCD)
14462:5	25	K.NLAIQQQGAAQGNSAAAGNAGAQGLGSASSINQADHQADQGNTR.S			844.403	5	4217.99	4218.99	-1	1.3	317	Specific	981.83	981.83	981.83	18.01	2	>tr|A0A1W0XF64|A0A1W0XF64_HYPDU Uncharacterized protein OS=Hypsibius dujardini OX=232323 GN=BV898_00240 PE=4 SV=1	7598	20200324_kuma64_glycopepconc_inj10ul_01.ScanId;v=1;d1=16051.16051.5	controllerType=0 controllerNumber=1 scan=16051	59.5613	16051	EThcD (ETD With Supplemental HCD)
14412:6	25	K.NLAIQQQGAAQGNSAAAGNAGAQGLGSASSINQADHQADQGNTR.S			704.003	6	4218.98	4218.99	0	-0.3	317	Specific	976.11	976.11	976.11	18.17	2	>tr|A0A1W0XF64|A0A1W0XF64_HYPDU Uncharacterized protein OS=Hypsibius dujardini OX=232323 GN=BV898_00240 PE=4 SV=1	7598	20200324_kuma64_glycopepconc_inj10ul_01.ScanId;v=1;d1=15998.15998.6	controllerType=0 controllerNumber=1 scan=15998	59.3549	15998	HCD (High Energy Collision Dissociation)
14336:6	25	K.NLAIQQQGAAQGNSAAAGNAGAQGLGSASSINQADHQADQGNTR.S			703.837	6	4217.99	4218.99	-1	1.4	317	Specific	845.95	845.95	845.95	15.3	2	>tr|A0A1W0XF64|A0A1W0XF64_HYPDU Uncharacterized protein OS=Hypsibius dujardini OX=232323 GN=BV898_00240 PE=4 SV=1	7598	20200324_kuma64_glycopepconc_inj10ul_01.ScanId;v=1;d1=15917.15917.6	controllerType=0 controllerNumber=1 scan=15917	59.0578	15917	HCD (High Energy Collision Dissociation)
14675:5	25	K.NLAIQQQGAAQGNSAAAGNAGAQGLGSASSINQADHQADQGNTR.S			844.603	5	4218.99	4218.99	0	0	317	Specific	841.73	841.73	841.73	14.87	2	>tr|A0A1W0XF64|A0A1W0XF64_HYPDU Uncharacterized protein OS=Hypsibius dujardini OX=232323 GN=BV898_00240 PE=4 SV=1	7598	20200324_kuma64_glycopepconc_inj10ul_01.ScanId;v=1;d1=16278.16278.5	controllerType=0 controllerNumber=1 scan=16278	60.3811	16278	HCD (High Energy Collision Dissociation)
14756:4	25	K.NLAIQQQGAAQGNSAAAGNAGAQGLGSASSINQADHQADQGNTR.S			1055.5	4	4218.98	4218.99	0	-0.7	317	Specific	790.62	761.01	761.01	13.89	2	>tr|A0A1W0XF64|A0A1W0XF64_HYPDU Uncharacterized protein OS=Hypsibius dujardini OX=232323 GN=BV898_00240 PE=4 SV=1	7598	20200324_kuma64_glycopepconc_inj10ul_01.ScanId;v=1;d1=16364.16364.4	controllerType=0 controllerNumber=1 scan=16364	60.691	16364	EThcD (ETD With Supplemental HCD)
14254:4	25	K.NLAIQQQGAAQGNSAAAGNAGAQGLGSASSINQADHQADQGNTR.S			1055.5	4	4218.99	4218.99	0	0.3	317	Specific	725.59	725.59	725.59	13.07	2	>tr|A0A1W0XF64|A0A1W0XF64_HYPDU Uncharacterized protein OS=Hypsibius dujardini OX=232323 GN=BV898_00240 PE=4 SV=1	7598	20200324_kuma64_glycopepconc_inj10ul_01.ScanId;v=1;d1=15829.15829.4	controllerType=0 controllerNumber=1 scan=15829	58.7327	15829	CID (Collision Induced Dissociation)
14414:6	25	K.NLAIQQQGAAQGNSAAAGNAGAQGLGSASSINQADHQADQGNTR.S			704.003	6	4218.98	4218.99	0	-0.3	317	Specific	290.41	290.41	290.41	5.4	2	>tr|A0A1W0XF64|A0A1W0XF64_HYPDU Uncharacterized protein OS=Hypsibius dujardini OX=232323 GN=BV898_00240 PE=4 SV=1	7598	20200324_kuma64_glycopepconc_inj10ul_01.ScanId;v=1;d1=16000.16000.6	controllerType=0 controllerNumber=1 scan=16000	59.3694	16000	EThcD (ETD With Supplemental HCD)
14733:5	25	K.NLAIQQQGAAQGNSAAAGNAGAQGLGSASSINQADHQADQGNTR.S			844.601	5	4218.97	4218.99	0	-2.9	317	Specific	242.89	242.89	242.89	4.54	2	>tr|A0A1W0XF64|A0A1W0XF64_HYPDU Uncharacterized protein OS=Hypsibius dujardini OX=232323 GN=BV898_00240 PE=4 SV=1	7598	20200324_kuma64_glycopepconc_inj10ul_01.ScanId;v=1;d1=16340.16340.5	controllerType=0 controllerNumber=1 scan=16340	60.6086	16340	HCD (High Energy Collision Dissociation)
08720:3	1	K.NLEKPSVPTNYEK.M			506.932	3	1518.78	1518.78	0	0	1303	Specific	671	618.78	618.78	10.78	69	>tr|A0A1W0X3L9|A0A1W0X3L9_HYPDU Vitellogenin-6 OS=Hypsibius dujardini OX=232323 GN=BV898_04117 PE=4 SV=1	7470	20200324_kuma64_glycopepconc_inj10ul_01.ScanId;v=1;d1=9933.9933.3	controllerType=0 controllerNumber=1 scan=9933	37.5061	9933	HCD (High Energy Collision Dissociation)
09058:3	1	K.NLEKPSVPTNYEK.M			506.932	3	1518.78	1518.78	0	0.7	1303	Specific	652.67	636.99	636.99	10.6	69	>tr|A0A1W0X3L9|A0A1W0X3L9_HYPDU Vitellogenin-6 OS=Hypsibius dujardini OX=232323 GN=BV898_04117 PE=4 SV=1	7470	20200324_kuma64_glycopepconc_inj10ul_01.ScanId;v=1;d1=10293.10293.3	controllerType=0 controllerNumber=1 scan=10293	38.7926	10293	HCD (High Energy Collision Dissociation)
12750:3	192	K.NMSVHMSPC[+57.021]FR.D		C[+57]	455.867	3	1365.59	1365.59	0	-0.1	154	Specific	389.18	389.18	389.18	6.33	1	>tr|A0A1W0WMR1|A0A1W0WMR1_HYPDU 40S ribosomal protein S11 OS=Hypsibius dujardini OX=232323 GN=BV898_09438 PE=3 SV=1	6634	20200324_kuma64_glycopepconc_inj10ul_01.ScanId;v=1;d1=14227.14227.3	controllerType=0 controllerNumber=1 scan=14227	52.9321	14227	HCD (High Energy Collision Dissociation)
22232:3	36	R.NTAAGAPIQTLTYGVTLQN[+1444.534]STDLPAVR.A	HexNAc(4)Hex(3)Fuc(1)	N[+1445]	1406.67	3	4217.99	4216.99	1	1	1304	Specific	417.87	417.87	417.87	7.23	6	>tr|A0A1W0XEH9|A0A1W0XEH9_HYPDU Uncharacterized protein OS=Hypsibius dujardini OX=232323 GN=BV898_00022 PE=4 SV=1	11297	20200324_kuma64_glycopepconc_inj10ul_01.ScanId;v=1;d1=24344.24344.3	controllerType=0 controllerNumber=1 scan=24344	89.6755	24344	HCD (High Energy Collision Dissociation)
22140:3	36	R.NTAAGAPIQTLTYGVTLQN[+1444.534]STDLPAVR.A	HexNAc(4)Hex(3)Fuc(1)	N[+1445]	1406.67	3	4217.99	4216.99	1	0.3	1304	Specific	362.38	362.38	362.38	6.08	6	>tr|A0A1W0XEH9|A0A1W0XEH9_HYPDU Uncharacterized protein OS=Hypsibius dujardini OX=232323 GN=BV898_00022 PE=4 SV=1	11297	20200324_kuma64_glycopepconc_inj10ul_01.ScanId;v=1;d1=24246.24246.3	controllerType=0 controllerNumber=1 scan=24246	89.3369	24246	HCD (High Energy Collision Dissociation)
22143:3	36	R.NTAAGAPIQTLTYGVTLQN[+1444.534]STDLPAVR.A	HexNAc(4)Hex(3)Fuc(1)	N[+1445]	1406.67	3	4217.99	4216.99	1	0.3	1304	Specific	252.69	169.51	169.51	4.4	6	>tr|A0A1W0XEH9|A0A1W0XEH9_HYPDU Uncharacterized protein OS=Hypsibius dujardini OX=232323 GN=BV898_00022 PE=4 SV=1	11297	20200324_kuma64_glycopepconc_inj10ul_01.ScanId;v=1;d1=24249.24249.3	controllerType=0 controllerNumber=1 scan=24249	89.3475	24249	EThcD (ETD With Supplemental HCD)
22235:3	36	R.NTAAGAPIQTLTYGVTLQN[+1444.534]STDLPAVR.A	HexNAc(4)Hex(3)Fuc(1)	N[+1445]	1406.67	3	4217.99	4216.99	1	1	1304	Specific	221.73	128.56	128.56	2.83	6	>tr|A0A1W0XEH9|A0A1W0XEH9_HYPDU Uncharacterized protein OS=Hypsibius dujardini OX=232323 GN=BV898_00022 PE=4 SV=1	11297	20200324_kuma64_glycopepconc_inj10ul_01.ScanId;v=1;d1=24347.24347.3	controllerType=0 controllerNumber=1 scan=24347	89.6819	24347	EThcD (ETD With Supplemental HCD)
13360:3	33	R.IFN[+1216.423]FTATR.I	HexNAc(2)Hex(5)	N[+1216]	729.318	3	2185.94	2185.94	0	0.3	155	Specific	471.15	289.11	289.11	5.34	8	>tr|A0A1W0WMQ8|A0A1W0WMQ8_HYPDU Putative Translocon-associated protein subunit beta OS=Hypsibius dujardini OX=232323 GN=BV898_09465 PE=4 SV=1	7340	20200324_kuma64_glycopepconc_inj10ul_01.ScanId;v=1;d1=14878.14878.3	controllerType=0 controllerNumber=1 scan=14878	55.301	14878	HCD (High Energy Collision Dissociation)
13363:3	33	R.IFN[+1216.423]FTATR.I	HexNAc(2)Hex(5)	N[+1216]	729.318	3	2185.94	2185.94	0	0.3	155	Specific	330.58	182	182	4.18	8	>tr|A0A1W0WMQ8|A0A1W0WMQ8_HYPDU Putative Translocon-associated protein subunit beta OS=Hypsibius dujardini OX=232323 GN=BV898_09465 PE=4 SV=1	7340	20200324_kuma64_glycopepconc_inj10ul_01.ScanId;v=1;d1=14881.14881.3	controllerType=0 controllerNumber=1 scan=14881	55.308	14881	EThcD (ETD With Supplemental HCD)
13331:3	33	R.IFN[+1378.476]FTATR.I	HexNAc(2)Hex(6)	N[+1378]	783.335	3	2347.99	2347.99	0	-0.1	155	Specific	488.11	305.59	305.59	5.4	8	>tr|A0A1W0WMQ8|A0A1W0WMQ8_HYPDU Putative Translocon-associated protein subunit beta OS=Hypsibius dujardini OX=232323 GN=BV898_09465 PE=4 SV=1	7340	20200324_kuma64_glycopepconc_inj10ul_01.ScanId;v=1;d1=14847.14847.3	controllerType=0 controllerNumber=1 scan=14847	55.1894	14847	HCD (High Energy Collision Dissociation)
12856:3	33	R.IFN[+1378.476]FTATR.I	HexNAc(2)Hex(6)	N[+1378]	783.336	3	2347.99	2347.99	0	1.2	155	Specific	462.08	276.16	276.16	4.99	8	>tr|A0A1W0WMQ8|A0A1W0WMQ8_HYPDU Putative Translocon-associated protein subunit beta OS=Hypsibius dujardini OX=232323 GN=BV898_09465 PE=4 SV=1	7340	20200324_kuma64_glycopepconc_inj10ul_01.ScanId;v=1;d1=14340.14340.3	controllerType=0 controllerNumber=1 scan=14340	53.3388	14340	HCD (High Energy Collision Dissociation)
13547:3	1	R.QSAGQELNVLN[+1702.581]VTK.T	HexNAc(2)Hex(8)	N[+1703]	1068.47	3	3203.39	3203.38	0	0.7	275	Specific	148.87	97.77	97.77	1.6	69	>tr|A0A1W0X3L9|A0A1W0X3L9_HYPDU Vitellogenin-6 OS=Hypsibius dujardini OX=232323 GN=BV898_04117 PE=4 SV=1	7470	20200324_kuma64_glycopepconc_inj10ul_01.ScanId;v=1;d1=15077.15077.4	controllerType=0 controllerNumber=1 scan=15077	56.0318	15077	EThcD (ETD With Supplemental HCD)
02965:3	1	R.YN[+1702.581]ITGAR.Q	HexNAc(2)Hex(8)	N[+1703]	833.003	3	2496.99	2497	0	-0.8	333	Specific	163.42	19.36	19.36	1.6	69	>tr|A0A1W0X3L9|A0A1W0X3L9_HYPDU Vitellogenin-6 OS=Hypsibius dujardini OX=232323 GN=BV898_04117 PE=4 SV=1	7470	20200324_kuma64_glycopepconc_inj10ul_01.ScanId;v=1;d1=3803.3803.3	controllerType=0 controllerNumber=1 scan=3803	15.5858	3803	EThcD (ETD With Supplemental HCD)
13336:3	33	R.IFN[+1378.476]FTATR.I	HexNAc(2)Hex(6)	N[+1378]	783.335	3	2347.99	2347.99	0	-0.1	155	Specific	268.49	151.54	151.54	3.45	8	>tr|A0A1W0WMQ8|A0A1W0WMQ8_HYPDU Putative Translocon-associated protein subunit beta OS=Hypsibius dujardini OX=232323 GN=BV898_09465 PE=4 SV=1	7340	20200324_kuma64_glycopepconc_inj10ul_01.ScanId;v=1;d1=14852.14852.3	controllerType=0 controllerNumber=1 scan=14852	55.2115	14852	EThcD (ETD With Supplemental HCD)
12860:3	33	R.IFN[+1378.476]FTATR.I	HexNAc(2)Hex(6)	N[+1378]	783.336	3	2347.99	2347.99	0	1.2	155	Specific	257.3	118.32	118.32	2.96	8	>tr|A0A1W0WMQ8|A0A1W0WMQ8_HYPDU Putative Translocon-associated protein subunit beta OS=Hypsibius dujardini OX=232323 GN=BV898_09465 PE=4 SV=1	7340	20200324_kuma64_glycopepconc_inj10ul_01.ScanId;v=1;d1=14344.14344.3	controllerType=0 controllerNumber=1 scan=14344	53.3559	14344	EThcD (ETD With Supplemental HCD)
13081:3	33	R.IFN[+1419.502]FTATR.I	HexNAc(3)Hex(5)	N[+1420]	797.012	3	2389.02	2389.02	0	1.3	155	Specific	320.11	199.06	199.06	3.77	8	>tr|A0A1W0WMQ8|A0A1W0WMQ8_HYPDU Putative Translocon-associated protein subunit beta OS=Hypsibius dujardini OX=232323 GN=BV898_09465 PE=4 SV=1	7340	20200324_kuma64_glycopepconc_inj10ul_01.ScanId;v=1;d1=14580.14580.3	controllerType=0 controllerNumber=1 scan=14580	54.2065	14580	HCD (High Energy Collision Dissociation)
12904:3	33	R.IFN[+1540.529]FTATR.I	HexNAc(2)Hex(7)	N[+1541]	837.353	3	2510.04	2510.04	0	0.3	155	Specific	320.14	121.9	121.9	3.43	8	>tr|A0A1W0WMQ8|A0A1W0WMQ8_HYPDU Putative Translocon-associated protein subunit beta OS=Hypsibius dujardini OX=232323 GN=BV898_09465 PE=4 SV=1	7340	20200324_kuma64_glycopepconc_inj10ul_01.ScanId;v=1;d1=14391.14391.3	controllerType=0 controllerNumber=1 scan=14391	53.5156	14391	HCD (High Energy Collision Dissociation)
17719:4	33	R.VSWDRIPAGSN[+1378.476]VTHTLTIQPK.D	HexNAc(2)Hex(6)	N[+1378]	925.435	4	3698.72	3698.72	0	0.7	131	Specific	474.15	474.15	474.15	6.99	8	>tr|A0A1W0WMQ8|A0A1W0WMQ8_HYPDU Putative Translocon-associated protein subunit beta OS=Hypsibius dujardini OX=232323 GN=BV898_09465 PE=4 SV=1	7340	20200324_kuma64_glycopepconc_inj10ul_01.ScanId;v=1;d1=19524.19524.4	controllerType=0 controllerNumber=1 scan=19524	72.3845	19524	EThcD (ETD With Supplemental HCD)
17613:4	33	R.VSWDRIPAGSN[+1378.476]VTHTLTIQPK.D	HexNAc(2)Hex(6)	N[+1378]	925.436	4	3698.72	3698.72	0	1.4	131	Specific	401.57	401.57	401.57	6.57	8	>tr|A0A1W0WMQ8|A0A1W0WMQ8_HYPDU Putative Translocon-associated protein subunit beta OS=Hypsibius dujardini OX=232323 GN=BV898_09465 PE=4 SV=1	7340	20200324_kuma64_glycopepconc_inj10ul_01.ScanId;v=1;d1=19411.19411.4	controllerType=0 controllerNumber=1 scan=19411	71.9692	19411	EThcD (ETD With Supplemental HCD)
17715:4	33	R.VSWDRIPAGSN[+1378.476]VTHTLTIQPK.D	HexNAc(2)Hex(6)	N[+1378]	925.435	4	3698.72	3698.72	0	0.7	131	Specific	378.73	378.73	378.73	6.73	8	>tr|A0A1W0WMQ8|A0A1W0WMQ8_HYPDU Putative Translocon-associated protein subunit beta OS=Hypsibius dujardini OX=232323 GN=BV898_09465 PE=4 SV=1	7340	20200324_kuma64_glycopepconc_inj10ul_01.ScanId;v=1;d1=19520.19520.4	controllerType=0 controllerNumber=1 scan=19520	72.3689	19520	HCD (High Energy Collision Dissociation)
17514:4	33	R.VSWDRIPAGSN[+1540.529]VTHTLTIQPK.D	HexNAc(2)Hex(7)	N[+1541]	965.948	4	3860.77	3860.77	0	0.4	131	Specific	458.73	458.73	458.73	6.26	8	>tr|A0A1W0WMQ8|A0A1W0WMQ8_HYPDU Putative Translocon-associated protein subunit beta OS=Hypsibius dujardini OX=232323 GN=BV898_09465 PE=4 SV=1	7340	20200324_kuma64_glycopepconc_inj10ul_01.ScanId;v=1;d1=19305.19305.4	controllerType=0 controllerNumber=1 scan=19305	71.5659	19305	EThcD (ETD With Supplemental HCD)
17509:4	33	R.VSWDRIPAGSN[+1540.529]VTHTLTIQPK.D	HexNAc(2)Hex(7)	N[+1541]	965.948	4	3860.77	3860.77	0	0.4	131	Specific	233.08	130.01	130.01	3.75	8	>tr|A0A1W0WMQ8|A0A1W0WMQ8_HYPDU Putative Translocon-associated protein subunit beta OS=Hypsibius dujardini OX=232323 GN=BV898_09465 PE=4 SV=1	7340	20200324_kuma64_glycopepconc_inj10ul_01.ScanId;v=1;d1=19300.19300.4	controllerType=0 controllerNumber=1 scan=19300	71.5414	19300	HCD (High Energy Collision Dissociation)
17668:4	33	R.VSWDRIPAGSN[+1702.581]VTHTLTIQPK.D	HexNAc(2)Hex(8)	N[+1703]	1006.21	4	4021.82	4022.82	-1	1.2	131	Specific	579.95	579.95	579.95	8.64	8	>tr|A0A1W0WMQ8|A0A1W0WMQ8_HYPDU Putative Translocon-associated protein subunit beta OS=Hypsibius dujardini OX=232323 GN=BV898_09465 PE=4 SV=1	7340	20200324_kuma64_glycopepconc_inj10ul_01.ScanId;v=1;d1=19470.19470.4	controllerType=0 controllerNumber=1 scan=19470	72.1825	19470	EThcD (ETD With Supplemental HCD)
17331:4	33	R.VSWDRIPAGSN[+1864.634]VTHTLTIQPK.D	HexNAc(2)Hex(9)	N[+1865]	1046.97	4	4184.88	4184.88	0	0.1	131	Specific	723.58	723.58	723.58	11.51	8	>tr|A0A1W0WMQ8|A0A1W0WMQ8_HYPDU Putative Translocon-associated protein subunit beta OS=Hypsibius dujardini OX=232323 GN=BV898_09465 PE=4 SV=1	7340	20200324_kuma64_glycopepconc_inj10ul_01.ScanId;v=1;d1=19110.19110.4	controllerType=0 controllerNumber=1 scan=19110	70.8379	19110	EThcD (ETD With Supplemental HCD)
17327:4	33	R.VSWDRIPAGSN[+1864.634]VTHTLTIQPK.D	HexNAc(2)Hex(9)	N[+1865]	1046.97	4	4184.88	4184.88	0	0.1	131	Specific	422.73	422.73	422.73	7	8	>tr|A0A1W0WMQ8|A0A1W0WMQ8_HYPDU Putative Translocon-associated protein subunit beta OS=Hypsibius dujardini OX=232323 GN=BV898_09465 PE=4 SV=1	7340	20200324_kuma64_glycopepconc_inj10ul_01.ScanId;v=1;d1=19106.19106.4	controllerType=0 controllerNumber=1 scan=19106	70.8172	19106	HCD (High Energy Collision Dissociation)
17792:4	33	R.VSWDRIPAGSN[+1864.634]VTHTLTIQPK.D	HexNAc(2)Hex(9)	N[+1865]	1047.23	4	4185.88	4184.88	1	1.1	131	Specific	336.27	336.27	336.27	4.92	8	>tr|A0A1W0WMQ8|A0A1W0WMQ8_HYPDU Putative Translocon-associated protein subunit beta OS=Hypsibius dujardini OX=232323 GN=BV898_09465 PE=4 SV=1	7340	20200324_kuma64_glycopepconc_inj10ul_01.ScanId;v=1;d1=19602.19602.4	controllerType=0 controllerNumber=1 scan=19602	72.6687	19602	EThcD (ETD With Supplemental HCD)
30844:3	1	K.YQTPTQN[+1702.581]VTINNIDLPMDVQPASALFPWSPAR.L	HexNAc(2)Hex(8)	N[+1703]	1763.46	3	5288.37	5287.37	1	-0.3	1557	Specific	39.87	39.87	39.87	1.61	69	>tr|A0A1W0X3L9|A0A1W0X3L9_HYPDU Vitellogenin-6 OS=Hypsibius dujardini OX=232323 GN=BV898_04117 PE=4 SV=1	7470	20200324_kuma64_glycopepconc_inj10ul_01.ScanId;v=1;d1=34168.34168.3	controllerType=0 controllerNumber=1 scan=34168	120.722	34168	CID (Collision Induced Dissociation)
30542:3	1	K.YQTPTQN[+1702.581]VTINNIDLPMDVQPASALFPWSPAR.L	HexNAc(2)Hex(8)	N[+1703]	1763.46	3	5288.36	5287.37	1	-1.1	1557	Specific	43.09	43.09	43.09	1.61	69	>tr|A0A1W0X3L9|A0A1W0X3L9_HYPDU Vitellogenin-6 OS=Hypsibius dujardini OX=232323 GN=BV898_04117 PE=4 SV=1	7470	20200324_kuma64_glycopepconc_inj10ul_01.ScanId;v=1;d1=33818.33818.3	controllerType=0 controllerNumber=1 scan=33818	119.621	33818	CID (Collision Induced Dissociation)
04352:5	200	K.NRGPGGGGGGNYEQNQPLHGQNRDPR.D			547.261	5	2732.28	2732.27	0	0.9	229	Specific	359.72	359.72	359.72	5.41	2	>tr|A0A1W0XCM6|A0A1W0XCM6_HYPDU Uncharacterized protein OS=Hypsibius dujardini OX=232323 GN=BV898_00921 PE=4 SV=1	11690	20200324_kuma64_glycopepconc_inj10ul_01.ScanId;v=1;d1=5281.5281.5	controllerType=0 controllerNumber=1 scan=5281	20.8255	5281	HCD (High Energy Collision Dissociation)
03870:3	19	K.NRLSGENADLAR.Q			439.229	3	1315.67	1315.67	0	0.6	1280	Specific	485.9	485.9	485.9	6.99	10	>tr|A0A1W0X9Z6|A0A1W0X9Z6_HYPDU Myosin heavy chain, muscle OS=Hypsibius dujardini OX=232323 GN=BV898_01897 PE=3 SV=1	8486	20200324_kuma64_glycopepconc_inj10ul_01.ScanId;v=1;d1=4768.4768.3	controllerType=0 controllerNumber=1 scan=4768	19.0054	4768	HCD (High Energy Collision Dissociation)
14849:5	4	K.NTGQKPGQQGQNVPTSGISTSSTAPPKPGHGQLNQATPATVVSGVGK.T			914.073	5	4566.33	4566.33	0	1.2	1105	Specific	1167.73	1167.73	1167.73	20.75	8	>tr|A0A1W0X6M3|A0A1W0X6M3_HYPDU Filamin-A OS=Hypsibius dujardini OX=232323 GN=BV898_02899 PE=3 SV=1	10075	20200324_kuma64_glycopepconc_inj10ul_01.ScanId;v=1;d1=16464.16464.5	controllerType=0 controllerNumber=1 scan=16464	61.0539	16464	HCD (High Energy Collision Dissociation)
14851:5	4	K.NTGQKPGQQGQNVPTSGISTSSTAPPKPGHGQLNQATPATVVSGVGK.T			914.073	5	4566.33	4566.33	0	1.2	1105	Specific	1143.46	1143.46	1143.46	19.75	8	>tr|A0A1W0X6M3|A0A1W0X6M3_HYPDU Filamin-A OS=Hypsibius dujardini OX=232323 GN=BV898_02899 PE=3 SV=1	10075	20200324_kuma64_glycopepconc_inj10ul_01.ScanId;v=1;d1=16466.16466.5	controllerType=0 controllerNumber=1 scan=16466	61.0651	16466	EThcD (ETD With Supplemental HCD)
15150:5	4	K.NTGQKPGQQGQNVPTSGISTSSTAPPKPGHGQLNQATPATVVSGVGK.T			914.071	5	4566.33	4566.33	0	-0.9	1105	Specific	750.69	750.69	750.69	12.95	8	>tr|A0A1W0X6M3|A0A1W0X6M3_HYPDU Filamin-A OS=Hypsibius dujardini OX=232323 GN=BV898_02899 PE=3 SV=1	10075	20200324_kuma64_glycopepconc_inj10ul_01.ScanId;v=1;d1=16785.16785.5	controllerType=0 controllerNumber=1 scan=16785	62.2033	16785	HCD (High Energy Collision Dissociation)
15210:5	4	K.NTGQKPGQQGQNVPTSGISTSSTAPPKPGHGQLNQATPATVVSGVGK.T			914.071	5	4566.33	4566.33	0	-0.7	1105	Specific	513.52	513.52	513.52	7.81	8	>tr|A0A1W0X6M3|A0A1W0X6M3_HYPDU Filamin-A OS=Hypsibius dujardini OX=232323 GN=BV898_02899 PE=3 SV=1	10075	20200324_kuma64_glycopepconc_inj10ul_01.ScanId;v=1;d1=16849.16849.5	controllerType=0 controllerNumber=1 scan=16849	62.4385	16849	HCD (High Energy Collision Dissociation)
10198:2	186	K.NYGIGQDIQPK.R			616.818	2	1232.63	1232.63	0	1.3	43	Specific	480.39	417.95	417.95	7.1	1	>tr|A0A1W0WRK1|A0A1W0WRK1_HYPDU 60S ribosomal protein L7a OS=Hypsibius dujardini OX=232323 GN=BV898_08081 PE=3 SV=1	9950	20200324_kuma64_glycopepconc_inj10ul_01.ScanId;v=1;d1=11508.11508.4	controllerType=0 controllerNumber=1 scan=11508	43.1736	11508	HCD (High Energy Collision Dissociation)
10200:2	186	K.NYGIGQDIQPK.R			616.818	2	1232.63	1232.63	0	1.3	43	Specific	314.89	253.25	253.25	4.84	1	>tr|A0A1W0WRK1|A0A1W0WRK1_HYPDU 60S ribosomal protein L7a OS=Hypsibius dujardini OX=232323 GN=BV898_08081 PE=3 SV=1	9950	20200324_kuma64_glycopepconc_inj10ul_01.ScanId;v=1;d1=11510.11510.4	controllerType=0 controllerNumber=1 scan=11510	43.1835	11510	EThcD (ETD With Supplemental HCD)
10281:4	5	K.PAAAAAEPSKPGASSSPSPATAATAATAAQKPSEPSATSK.P			905.957	4	3620.8	3620.8	0	0.1	1475	Specific	1294.1	1258.92	1258.92	24.05	10	>tr|A0A1W0X1W9|A0A1W0X1W9_HYPDU Twitchin OS=Hypsibius dujardini OX=232323 GN=BV898_04796 PE=3 SV=1	8675	20200324_kuma64_glycopepconc_inj10ul_01.ScanId;v=1;d1=11596.11596.4	controllerType=0 controllerNumber=1 scan=11596	43.4979	11596	HCD (High Energy Collision Dissociation)
10206:4	5	K.PAAAAAEPSKPGASSSPSPATAATAATAAQKPSEPSATSK.P			905.957	4	3620.81	3620.8	0	1.1	1475	Specific	1056.08	1056.08	1056.08	19.88	10	>tr|A0A1W0X1W9|A0A1W0X1W9_HYPDU Twitchin OS=Hypsibius dujardini OX=232323 GN=BV898_04796 PE=3 SV=1	8675	20200324_kuma64_glycopepconc_inj10ul_01.ScanId;v=1;d1=11516.11516.4	controllerType=0 controllerNumber=1 scan=11516	43.2012	11516	HCD (High Energy Collision Dissociation)
10284:4	5	K.PAAAAAEPSKPGASSSPSPATAATAATAAQKPSEPSATSK.P			905.957	4	3620.8	3620.8	0	0.1	1475	Specific	871.2	871.2	871.2	16.05	10	>tr|A0A1W0X1W9|A0A1W0X1W9_HYPDU Twitchin OS=Hypsibius dujardini OX=232323 GN=BV898_04796 PE=3 SV=1	8675	20200324_kuma64_glycopepconc_inj10ul_01.ScanId;v=1;d1=11599.11599.4	controllerType=0 controllerNumber=1 scan=11599	43.5123	11599	EThcD (ETD With Supplemental HCD)
10211:4	5	K.PAAAAAEPSKPGASSSPSPATAATAATAAQKPSEPSATSK.P			905.957	4	3620.81	3620.8	0	1.1	1475	Specific	420.5	420.5	420.5	8.37	10	>tr|A0A1W0X1W9|A0A1W0X1W9_HYPDU Twitchin OS=Hypsibius dujardini OX=232323 GN=BV898_04796 PE=3 SV=1	8675	20200324_kuma64_glycopepconc_inj10ul_01.ScanId;v=1;d1=11521.11521.4	controllerType=0 controllerNumber=1 scan=11521	43.2227	11521	EThcD (ETD With Supplemental HCD)
11550:5	5	K.PAAAAAEPSKPGASSSPSPATAATAATAAQKPSEPSATSKPGATPATTVQK.A			935.28	5	4672.37	4672.37	0	0.4	1475	Specific	1350.09	1350.09	1350.09	25.61	10	>tr|A0A1W0X1W9|A0A1W0X1W9_HYPDU Twitchin OS=Hypsibius dujardini OX=232323 GN=BV898_04796 PE=3 SV=1	8675	20200324_kuma64_glycopepconc_inj10ul_01.ScanId;v=1;d1=12949.12949.5	controllerType=0 controllerNumber=1 scan=12949	48.3416	12949	HCD (High Energy Collision Dissociation)
11552:5	5	K.PAAAAAEPSKPGASSSPSPATAATAATAAQKPSEPSATSKPGATPATTVQK.A			935.28	5	4672.37	4672.37	0	0.4	1475	Specific	1150.07	1150.07	1150.07	21.61	10	>tr|A0A1W0X1W9|A0A1W0X1W9_HYPDU Twitchin OS=Hypsibius dujardini OX=232323 GN=BV898_04796 PE=3 SV=1	8675	20200324_kuma64_glycopepconc_inj10ul_01.ScanId;v=1;d1=12951.12951.5	controllerType=0 controllerNumber=1 scan=12951	48.3528	12951	EThcD (ETD With Supplemental HCD)
11597:7	5	K.PAAAAAEPSKPGASSSPSPATAATAATAAQKPSEPSATSKPGATPATTVQK.A			668.345	7	4672.37	4672.37	0	0.5	1475	Specific	968.15	968.15	968.15	17.05	10	>tr|A0A1W0X1W9|A0A1W0X1W9_HYPDU Twitchin OS=Hypsibius dujardini OX=232323 GN=BV898_04796 PE=3 SV=1	8675	20200324_kuma64_glycopepconc_inj10ul_01.ScanId;v=1;d1=12999.12999.7	controllerType=0 controllerNumber=1 scan=12999	48.5174	12999	HCD (High Energy Collision Dissociation)
11567:6	5	K.PAAAAAEPSKPGASSSPSPATAATAATAAQKPSEPSATSKPGATPATTVQK.A			779.568	6	4672.37	4672.37	0	0.6	1475	Specific	965.06	965.06	965.06	17.25	10	>tr|A0A1W0X1W9|A0A1W0X1W9_HYPDU Twitchin OS=Hypsibius dujardini OX=232323 GN=BV898_04796 PE=3 SV=1	8675	20200324_kuma64_glycopepconc_inj10ul_01.ScanId;v=1;d1=12967.12967.6	controllerType=0 controllerNumber=1 scan=12967	48.4077	12967	HCD (High Energy Collision Dissociation)
11871:6	5	K.PAAAAAEPSKPGASSSPSPATAATAATAAQKPSEPSATSKPGATPATTVQK.A			779.568	6	4672.37	4672.37	0	-0.2	1475	Specific	963.08	963.08	963.08	17.43	10	>tr|A0A1W0X1W9|A0A1W0X1W9_HYPDU Twitchin OS=Hypsibius dujardini OX=232323 GN=BV898_04796 PE=3 SV=1	8675	20200324_kuma64_glycopepconc_inj10ul_01.ScanId;v=1;d1=13290.13290.6	controllerType=0 controllerNumber=1 scan=13290	49.5412	13290	HCD (High Energy Collision Dissociation)
11749:7	5	K.PAAAAAEPSKPGASSSPSPATAATAATAAQKPSEPSATSKPGATPATTVQK.A			668.202	7	4671.37	4672.37	-1	1.4	1475	Specific	962.65	962.65	962.65	17.37	10	>tr|A0A1W0X1W9|A0A1W0X1W9_HYPDU Twitchin OS=Hypsibius dujardini OX=232323 GN=BV898_04796 PE=3 SV=1	8675	20200324_kuma64_glycopepconc_inj10ul_01.ScanId;v=1;d1=13161.13161.7	controllerType=0 controllerNumber=1 scan=13161	49.0992	13161	HCD (High Energy Collision Dissociation)
11570:6	5	K.PAAAAAEPSKPGASSSPSPATAATAATAAQKPSEPSATSKPGATPATTVQK.A			779.568	6	4672.37	4672.37	0	0.6	1475	Specific	687.13	687.13	687.13	11.25	10	>tr|A0A1W0X1W9|A0A1W0X1W9_HYPDU Twitchin OS=Hypsibius dujardini OX=232323 GN=BV898_04796 PE=3 SV=1	8675	20200324_kuma64_glycopepconc_inj10ul_01.ScanId;v=1;d1=12970.12970.6	controllerType=0 controllerNumber=1 scan=12970	48.4194	12970	EThcD (ETD With Supplemental HCD)
11874:6	5	K.PAAAAAEPSKPGASSSPSPATAATAATAAQKPSEPSATSKPGATPATTVQK.A			779.568	6	4672.37	4672.37	0	-0.2	1475	Specific	572.78	572.78	572.78	9.43	10	>tr|A0A1W0X1W9|A0A1W0X1W9_HYPDU Twitchin OS=Hypsibius dujardini OX=232323 GN=BV898_04796 PE=3 SV=1	8675	20200324_kuma64_glycopepconc_inj10ul_01.ScanId;v=1;d1=13293.13293.6	controllerType=0 controllerNumber=1 scan=13293	49.5561	13293	EThcD (ETD With Supplemental HCD)
11599:7	5	K.PAAAAAEPSKPGASSSPSPATAATAATAAQKPSEPSATSKPGATPATTVQK.A			668.345	7	4672.37	4672.37	0	0.5	1475	Specific	478.68	478.68	478.68	7.76	10	>tr|A0A1W0X1W9|A0A1W0X1W9_HYPDU Twitchin OS=Hypsibius dujardini OX=232323 GN=BV898_04796 PE=3 SV=1	8675	20200324_kuma64_glycopepconc_inj10ul_01.ScanId;v=1;d1=13001.13001.7	controllerType=0 controllerNumber=1 scan=13001	48.5294	13001	EThcD (ETD With Supplemental HCD)
01739:3	154	K.PAAARPSNVVEK.T			413.567	3	1238.68	1238.69	0	-0.3	28	Specific	429.24	296.59	296.59	4.76	2	>tr|A0A1W0XCA1|A0A1W0XCA1_HYPDU 60S ribosomal protein L6 OS=Hypsibius dujardini OX=232323 GN=BV898_00824 PE=3 SV=1	7889	20200324_kuma64_glycopepconc_inj10ul_01.ScanId;v=1;d1=2496.2496.3	controllerType=0 controllerNumber=1 scan=2496	10.9141	2496	HCD (High Energy Collision Dissociation)
18305:4	4	K.PGAGQLPGQGVPTAISATSSQKPGPGGAPVGQQPAGQGVPISTSSSQK.P			1106.07	4	4421.26	4422.26	-1	0.1	983	Specific	1329.04	1329.04	1329.04	24.47	8	>tr|A0A1W0X6M3|A0A1W0X6M3_HYPDU Filamin-A OS=Hypsibius dujardini OX=232323 GN=BV898_02899 PE=3 SV=1	10075	20200324_kuma64_glycopepconc_inj10ul_01.ScanId;v=1;d1=20150.20150.4	controllerType=0 controllerNumber=1 scan=20150	74.7197	20150	HCD (High Energy Collision Dissociation)
18206:4	4	K.PGAGQLPGQGVPTAISATSSQKPGPGGAPVGQQPAGQGVPISTSSSQK.P			1106.32	4	4422.27	4422.26	0	1.3	983	Specific	1295.07	1295.07	1295.07	22.57	8	>tr|A0A1W0X6M3|A0A1W0X6M3_HYPDU Filamin-A OS=Hypsibius dujardini OX=232323 GN=BV898_02899 PE=3 SV=1	10075	20200324_kuma64_glycopepconc_inj10ul_01.ScanId;v=1;d1=20044.20044.4	controllerType=0 controllerNumber=1 scan=20044	74.3198	20044	HCD (High Energy Collision Dissociation)
18307:4	4	K.PGAGQLPGQGVPTAISATSSQKPGPGGAPVGQQPAGQGVPISTSSSQK.P			1106.07	4	4421.26	4422.26	-1	0.1	983	Specific	1123.04	1123.04	1123.04	20.47	8	>tr|A0A1W0X6M3|A0A1W0X6M3_HYPDU Filamin-A OS=Hypsibius dujardini OX=232323 GN=BV898_02899 PE=3 SV=1	10075	20200324_kuma64_glycopepconc_inj10ul_01.ScanId;v=1;d1=20152.20152.4	controllerType=0 controllerNumber=1 scan=20152	74.7328	20152	EThcD (ETD With Supplemental HCD)
18209:4	4	K.PGAGQLPGQGVPTAISATSSQKPGPGGAPVGQQPAGQGVPISTSSSQK.P			1106.32	4	4422.27	4422.26	0	1.3	983	Specific	1066.91	1066.91	1066.91	18.57	8	>tr|A0A1W0X6M3|A0A1W0X6M3_HYPDU Filamin-A OS=Hypsibius dujardini OX=232323 GN=BV898_02899 PE=3 SV=1	10075	20200324_kuma64_glycopepconc_inj10ul_01.ScanId;v=1;d1=20047.20047.4	controllerType=0 controllerNumber=1 scan=20047	74.3343	20047	EThcD (ETD With Supplemental HCD)
18405:4	4	K.PGAGQLPGQGVPTAISATSSQKPGPGGAPVGQQPAGQGVPISTSSSQK.P			1106.57	4	4423.27	4422.26	1	1.3	983	Specific	1002.21	1002.21	1002.21	17.57	8	>tr|A0A1W0X6M3|A0A1W0X6M3_HYPDU Filamin-A OS=Hypsibius dujardini OX=232323 GN=BV898_02899 PE=3 SV=1	10075	20200324_kuma64_glycopepconc_inj10ul_01.ScanId;v=1;d1=20256.20256.4	controllerType=0 controllerNumber=1 scan=20256	75.0902	20256	HCD (High Energy Collision Dissociation)
18409:4	4	K.PGAGQLPGQGVPTAISATSSQKPGPGGAPVGQQPAGQGVPISTSSSQK.P			1106.57	4	4423.27	4422.26	1	1.3	983	Specific	457.64	457.64	457.64	7.22	8	>tr|A0A1W0X6M3|A0A1W0X6M3_HYPDU Filamin-A OS=Hypsibius dujardini OX=232323 GN=BV898_02899 PE=3 SV=1	10075	20200324_kuma64_glycopepconc_inj10ul_01.ScanId;v=1;d1=20260.20260.4	controllerType=0 controllerNumber=1 scan=20260	75.1052	20260	EThcD (ETD With Supplemental HCD)
00497:3	30	K.TATN[+876.322]TTVNGDGK.V	HexNAc(2)Hex(2)Fuc(1)	N[+876]	685.634	3	2054.89	2054.89	0	0.1	381	Specific	243.36	95.43	95.43	3.55	13	>tr|A0A1W0WB51|A0A1W0WB51_HYPDU Uncharacterized protein OS=Hypsibius dujardini OX=232323 GN=BV898_13336 PE=3 SV=1	8205	20200324_kuma64_glycopepconc_inj10ul_01.ScanId;v=1;d1=1173.1173.3	controllerType=0 controllerNumber=1 scan=1173	6.2016	1173	HCD (High Energy Collision Dissociation)
13187:4	4	K.PQNTVPVPAQQVPNKPGPPPPQQVPQQQQQQQQSTSK.Q			1010.78	4	4040.09	4039.07	1	2.6	41	Specific	729.54	729.54	729.54	12.06	8	>tr|A0A1W0X6M3|A0A1W0X6M3_HYPDU Filamin-A OS=Hypsibius dujardini OX=232323 GN=BV898_02899 PE=3 SV=1	10075	20200324_kuma64_glycopepconc_inj10ul_01.ScanId;v=1;d1=14693.14693.4	controllerType=0 controllerNumber=1 scan=14693	54.6282	14693	HCD (High Energy Collision Dissociation)
20678:4	30	K.WGAAVGHAYAC[+57.021]SPEETWSSGLTDVHN[+892.317]ISK.L	HexNAc(2)Hex(3)	C[+57], N[+892]	1006.69	4	4023.76	4022.75	1	0.8	474	Specific	455.1	374.37	374.37	7.56	13	>tr|A0A1W0WB51|A0A1W0WB51_HYPDU Uncharacterized protein OS=Hypsibius dujardini OX=232323 GN=BV898_13336 PE=3 SV=1	8205	20200324_kuma64_glycopepconc_inj10ul_01.ScanId;v=1;d1=22682.22682.4	controllerType=0 controllerNumber=1 scan=22682	84.1108	22682	HCD (High Energy Collision Dissociation)
17862:3	124	K.QAKPVIQAVQVFGR.K			514.304	3	1540.9	1540.9	0	0.6	7	Specific	673.69	534.23	534.23	10.6	2	>tr|A0A1W0WS97|A0A1W0WS97_HYPDU 40S ribosomal protein S16 OS=Hypsibius dujardini OX=232323 GN=BV898_07818 PE=3 SV=1	13543	20200324_kuma64_glycopepconc_inj10ul_01.ScanId;v=1;d1=19677.19677.3	controllerType=0 controllerNumber=1 scan=19677	72.9463	19677	HCD (High Energy Collision Dissociation)
14740:4	12	K.QAQGNSAAAGNAGTAGAGQSSSINQANHQANGDNTAASGLSANTASGVGPSTSGAAQATGQLAQQK.Q			1502.95	4	6008.79	6008.79	0	-0.7	213	Specific	1679.8	1679.8	1679.8	30.94	3	>tr|A0A1W0WXE3|A0A1W0WXE3_HYPDU Uncharacterized protein OS=Hypsibius dujardini OX=232323 GN=BV898_06107 PE=4 SV=1	165	20200324_kuma64_glycopepconc_inj10ul_01.ScanId;v=1;d1=16347.16347.4	controllerType=0 controllerNumber=1 scan=16347	60.6261	16347	HCD (High Energy Collision Dissociation)
14691:5	12	K.QAQGNSAAAGNAGTAGAGQSSSINQANHQANGDNTAASGLSANTASGVGPSTSGAAQATGQLAQQK.Q			1202.57	5	6008.8	6008.79	0	0.9	213	Specific	1527.08	1527.08	1527.08	27.85	3	>tr|A0A1W0WXE3|A0A1W0WXE3_HYPDU Uncharacterized protein OS=Hypsibius dujardini OX=232323 GN=BV898_06107 PE=4 SV=1	165	20200324_kuma64_glycopepconc_inj10ul_01.ScanId;v=1;d1=16295.16295.5	controllerType=0 controllerNumber=1 scan=16295	60.4362	16295	HCD (High Energy Collision Dissociation)
28267:3	1	K.YQTPTQN[+1702.581]VTINNIDLPM[+15.995]DVQPASALFPWSPAR.L	HexNAc(2)Hex(8)	M[+16], N[+1703]	1768.12	3	5302.36	5303.36	-1	0.4	1557	Specific	72.56	72.56	72.56	3.13	69	>tr|A0A1W0X3L9|A0A1W0X3L9_HYPDU Vitellogenin-6 OS=Hypsibius dujardini OX=232323 GN=BV898_04117 PE=4 SV=1	7470	20200324_kuma64_glycopepconc_inj10ul_01.ScanId;v=1;d1=31163.31163.3	controllerType=0 controllerNumber=1 scan=31163	111.332	31163	CID (Collision Induced Dissociation)
28970:4	1	K.YQTPTQN[+1702.581]VTINNIDLPM[+15.995]DVQPASALFPWSPAR.L	HexNAc(2)Hex(8)	M[+16], N[+1703]	1326.85	4	5304.36	5303.36	1	-0.4	1557	Specific	77.29	77.29	77.29	1.79	69	>tr|A0A1W0X3L9|A0A1W0X3L9_HYPDU Vitellogenin-6 OS=Hypsibius dujardini OX=232323 GN=BV898_04117 PE=4 SV=1	7470	20200324_kuma64_glycopepconc_inj10ul_01.ScanId;v=1;d1=31977.31977.4	controllerType=0 controllerNumber=1 scan=31977	113.844	31977	EThcD (ETD With Supplemental HCD)
14759:6	12	K.QAQGNSAAAGNAGTAGAGQSSSINQANHQANGDNTAASGLSANTASGVGPSTSGAAQATGQLAQQK.Q			1002.3	6	6008.79	6008.79	0	-0.7	213	Specific	1250.23	1250.23	1250.23	23.14	3	>tr|A0A1W0WXE3|A0A1W0WXE3_HYPDU Uncharacterized protein OS=Hypsibius dujardini OX=232323 GN=BV898_06107 PE=4 SV=1	165	20200324_kuma64_glycopepconc_inj10ul_01.ScanId;v=1;d1=16368.16368.6	controllerType=0 controllerNumber=1 scan=16368	60.7039	16368	HCD (High Energy Collision Dissociation)
58802:5	12	K.QAQGNSAAAGNAGTAGAGQSSSINQANHQANGDNTAASGLSANTASGVGPSTSGAAQATGQLAQQK.Q			1202.56	5	6008.79	6008.79	0	-0.5	213	Specific	1040.53	1040.53	1040.53	17.85	3	>tr|A0A1W0WXE3|A0A1W0WXE3_HYPDU Uncharacterized protein OS=Hypsibius dujardini OX=232323 GN=BV898_06107 PE=4 SV=1	165	20200324_kuma64_glycopepconc_inj10ul_01.ScanId;v=1;d1=69059.69059.5	controllerType=0 controllerNumber=1 scan=69059	230.746	69059	HCD (High Energy Collision Dissociation)
15269:5	12	K.QAQGNSAAAGNAGTAGAGQSSSINQANHQANGDNTAASGLSANTASGVGPSTSGAAQATGQLAQQK.Q			1202.76	5	6009.78	6008.79	1	-2.1	213	Specific	609.71	609.71	609.71	9.59	3	>tr|A0A1W0WXE3|A0A1W0WXE3_HYPDU Uncharacterized protein OS=Hypsibius dujardini OX=232323 GN=BV898_06107 PE=4 SV=1	165	20200324_kuma64_glycopepconc_inj10ul_01.ScanId;v=1;d1=16912.16912.5	controllerType=0 controllerNumber=1 scan=16912	62.6674	16912	HCD (High Energy Collision Dissociation)
58806:5	12	K.QAQGNSAAAGNAGTAGAGQSSSINQANHQANGDNTAASGLSANTASGVGPSTSGAAQATGQLAQQK.Q			1202.56	5	6008.79	6008.79	0	-0.5	213	Specific	498.77	498.77	498.77	7.55	3	>tr|A0A1W0WXE3|A0A1W0WXE3_HYPDU Uncharacterized protein OS=Hypsibius dujardini OX=232323 GN=BV898_06107 PE=4 SV=1	165	20200324_kuma64_glycopepconc_inj10ul_01.ScanId;v=1;d1=69063.69063.5	controllerType=0 controllerNumber=1 scan=69063	230.759	69063	CID (Collision Induced Dissociation)
14762:6	12	K.QAQGNSAAAGNAGTAGAGQSSSINQANHQANGDNTAASGLSANTASGVGPSTSGAAQATGQLAQQK.Q			1002.3	6	6008.79	6008.79	0	-0.7	213	Specific	292.25	292.25	292.25	4.32	3	>tr|A0A1W0WXE3|A0A1W0WXE3_HYPDU Uncharacterized protein OS=Hypsibius dujardini OX=232323 GN=BV898_06107 PE=4 SV=1	165	20200324_kuma64_glycopepconc_inj10ul_01.ScanId;v=1;d1=16371.16371.6	controllerType=0 controllerNumber=1 scan=16371	60.7172	16371	EThcD (ETD With Supplemental HCD)
06231:3	203	K.QDGKAPVIDC[+57.021]VR.A		C[+57]	453.234	3	1357.69	1357.69	0	-0.7	95	Specific	439.44	439.44	439.44	5.76	1	>tr|A0A1W0WB68|A0A1W0WB68_HYPDU 60S ribosomal protein L27a OS=Hypsibius dujardini OX=232323 GN=BV898_13265 PE=3 SV=1	11006	20200324_kuma64_glycopepconc_inj10ul_01.ScanId;v=1;d1=7283.7283.3	controllerType=0 controllerNumber=1 scan=7283	28.015	7283	HCD (High Energy Collision Dissociation)
18700:3	1	K.QELADVMLIKPETSGNK.N			624.997	3	1872.98	1872.97	0	1	1714	Specific	846.32	823.78	823.78	13.78	69	>tr|A0A1W0X3L9|A0A1W0X3L9_HYPDU Vitellogenin-6 OS=Hypsibius dujardini OX=232323 GN=BV898_04117 PE=4 SV=1	7470	20200324_kuma64_glycopepconc_inj10ul_01.ScanId;v=1;d1=20571.20571.3	controllerType=0 controllerNumber=1 scan=20571	76.2826	20571	HCD (High Energy Collision Dissociation)
03015:2	125	K.QGAQNLAADAQK.K			607.81	2	1214.61	1214.61	0	0.2	34	Specific	650.76	557.22	557.22	10.78	1	>tr|A0A1W0X6C5|A0A1W0X6C5_HYPDU Uncharacterized protein OS=Hypsibius dujardini OX=232323 GN=BV898_03091 PE=4 SV=1	14072	20200324_kuma64_glycopepconc_inj10ul_01.ScanId;v=1;d1=3857.3857.4	controllerType=0 controllerNumber=1 scan=3857	15.782	3857	HCD (High Energy Collision Dissociation)
03017:2	125	K.QGAQNLAADAQK.K			607.81	2	1214.61	1214.61	0	0.2	34	Specific	258.36	162.81	162.81	3.37	1	>tr|A0A1W0X6C5|A0A1W0X6C5_HYPDU Uncharacterized protein OS=Hypsibius dujardini OX=232323 GN=BV898_03091 PE=4 SV=1	14072	20200324_kuma64_glycopepconc_inj10ul_01.ScanId;v=1;d1=3859.3859.4	controllerType=0 controllerNumber=1 scan=3859	15.7911	3859	EThcD (ETD With Supplemental HCD)
20681:4	30	K.WGAAVGHAYAC[+57.021]SPEETWSSGLTDVHN[+892.317]ISK.L	HexNAc(2)Hex(3)	C[+57], N[+892]	1006.69	4	4023.76	4022.75	1	0.8	474	Specific	421.2	421.2	421.2	7.41	13	>tr|A0A1W0WB51|A0A1W0WB51_HYPDU Uncharacterized protein OS=Hypsibius dujardini OX=232323 GN=BV898_13336 PE=3 SV=1	8205	20200324_kuma64_glycopepconc_inj10ul_01.ScanId;v=1;d1=22685.22685.4	controllerType=0 controllerNumber=1 scan=22685	84.1234	22685	EThcD (ETD With Supplemental HCD)
06877:3	30	R.SAVTN[+1038.375]QTTIAISK.G	HexNAc(2)Hex(3)Fuc(1)	N[+1038]	791.375	3	2372.11	2372.11	0	0.7	263	Specific	988.2	828.09	828.09	16.43	13	>tr|A0A1W0WB51|A0A1W0WB51_HYPDU Uncharacterized protein OS=Hypsibius dujardini OX=232323 GN=BV898_13336 PE=3 SV=1	8205	20200324_kuma64_glycopepconc_inj10ul_01.ScanId;v=1;d1=7972.7972.3	controllerType=0 controllerNumber=1 scan=7972	30.4936	7972	HCD (High Energy Collision Dissociation)
06597:3	30	R.SAVTN[+1038.375]QTTIAISK.G	HexNAc(2)Hex(3)Fuc(1)	N[+1038]	791.374	3	2372.11	2372.11	0	0.6	263	Specific	754.31	576.69	576.69	12.43	13	>tr|A0A1W0WB51|A0A1W0WB51_HYPDU Uncharacterized protein OS=Hypsibius dujardini OX=232323 GN=BV898_13336 PE=3 SV=1	8205	20200324_kuma64_glycopepconc_inj10ul_01.ScanId;v=1;d1=7673.7673.3	controllerType=0 controllerNumber=1 scan=7673	29.4212	7673	HCD (High Energy Collision Dissociation)
07165:3	30	R.SAVTN[+1038.375]QTTIAISK.G	HexNAc(2)Hex(3)Fuc(1)	N[+1038]	791.374	3	2372.11	2372.11	0	0.1	263	Specific	574.92	534.11	534.11	8.6	13	>tr|A0A1W0WB51|A0A1W0WB51_HYPDU Uncharacterized protein OS=Hypsibius dujardini OX=232323 GN=BV898_13336 PE=3 SV=1	8205	20200324_kuma64_glycopepconc_inj10ul_01.ScanId;v=1;d1=8278.8278.3	controllerType=0 controllerNumber=1 scan=8278	31.5843	8278	HCD (High Energy Collision Dissociation)
06879:3	30	R.SAVTN[+1038.375]QTTIAISK.G	HexNAc(2)Hex(3)Fuc(1)	N[+1038]	791.375	3	2372.11	2372.11	0	0.7	263	Specific	464.22	330.2	330.2	5.56	13	>tr|A0A1W0WB51|A0A1W0WB51_HYPDU Uncharacterized protein OS=Hypsibius dujardini OX=232323 GN=BV898_13336 PE=3 SV=1	8205	20200324_kuma64_glycopepconc_inj10ul_01.ScanId;v=1;d1=7974.7974.3	controllerType=0 controllerNumber=1 scan=7974	30.5014	7974	EThcD (ETD With Supplemental HCD)
06601:3	30	R.SAVTN[+1038.375]QTTIAISK.G	HexNAc(2)Hex(3)Fuc(1)	N[+1038]	791.374	3	2372.11	2372.11	0	0.6	263	Specific	303.85	216.22	216.22	4.72	13	>tr|A0A1W0WB51|A0A1W0WB51_HYPDU Uncharacterized protein OS=Hypsibius dujardini OX=232323 GN=BV898_13336 PE=3 SV=1	8205	20200324_kuma64_glycopepconc_inj10ul_01.ScanId;v=1;d1=7677.7677.3	controllerType=0 controllerNumber=1 scan=7677	29.4373	7677	EThcD (ETD With Supplemental HCD)
07170:3	30	R.SAVTN[+1038.375]QTTIAISK.G	HexNAc(2)Hex(3)Fuc(1)	N[+1038]	791.374	3	2372.11	2372.11	0	0.1	263	Specific	212.4	122.3	122.3	2.36	13	>tr|A0A1W0WB51|A0A1W0WB51_HYPDU Uncharacterized protein OS=Hypsibius dujardini OX=232323 GN=BV898_13336 PE=3 SV=1	8205	20200324_kuma64_glycopepconc_inj10ul_01.ScanId;v=1;d1=8283.8283.3	controllerType=0 controllerNumber=1 scan=8283	31.6048	8283	EThcD (ETD With Supplemental HCD)
06369:3	30	R.SAVTN[+1200.428]QTTIAISK.G	HexNAc(2)Hex(4)Fuc(1)	N[+1200]	845.392	3	2534.16	2534.16	0	0.2	263	Specific	276.45	258.24	258.24	4.76	13	>tr|A0A1W0WB51|A0A1W0WB51_HYPDU Uncharacterized protein OS=Hypsibius dujardini OX=232323 GN=BV898_13336 PE=3 SV=1	8205	20200324_kuma64_glycopepconc_inj10ul_01.ScanId;v=1;d1=7430.7430.3	controllerType=0 controllerNumber=1 scan=7430	28.5414	7430	HCD (High Energy Collision Dissociation)
06540:3	30	R.SAVTN[+1241.454]QTTIAISK.G	HexNAc(3)Hex(3)Fuc(1)	N[+1241]	859.067	3	2575.19	2575.19	0	-0.4	263	Specific	233.6	233.6	233.6	4.41	13	>tr|A0A1W0WB51|A0A1W0WB51_HYPDU Uncharacterized protein OS=Hypsibius dujardini OX=232323 GN=BV898_13336 PE=3 SV=1	8205	20200324_kuma64_glycopepconc_inj10ul_01.ScanId;v=1;d1=7612.7612.3	controllerType=0 controllerNumber=1 scan=7612	29.2011	7612	HCD (High Energy Collision Dissociation)
06621:3	30	R.SAVTN[+892.317]QTTIAISK.G	HexNAc(2)Hex(3)	N[+892]	742.688	3	2226.05	2226.05	0	-0.3	263	Specific	525.08	363.83	363.83	6.24	13	>tr|A0A1W0WB51|A0A1W0WB51_HYPDU Uncharacterized protein OS=Hypsibius dujardini OX=232323 GN=BV898_13336 PE=3 SV=1	8205	20200324_kuma64_glycopepconc_inj10ul_01.ScanId;v=1;d1=7699.7699.3	controllerType=0 controllerNumber=1 scan=7699	29.5169	7699	HCD (High Energy Collision Dissociation)
11699:4	30	R.VTFDHDKNTVN[+1038.375]RTIVSEVR.L	HexNAc(2)Hex(3)Fuc(1)	N[+1038]	817.889	4	3268.53	3268.53	0	0.2	222	Specific	504.54	490.32	490.32	6.32	13	>tr|A0A1W0WB51|A0A1W0WB51_HYPDU Uncharacterized protein OS=Hypsibius dujardini OX=232323 GN=BV898_13336 PE=3 SV=1	8205	20200324_kuma64_glycopepconc_inj10ul_01.ScanId;v=1;d1=13107.13107.4	controllerType=0 controllerNumber=1 scan=13107	48.908	13107	EThcD (ETD With Supplemental HCD)
02443:4	30	R.VTFDHDKNTVN[+876.322]R.T	HexNAc(2)Hex(2)Fuc(1)	N[+876]	581.265	4	2322.04	2322.04	0	0.7	222	Specific	488.07	221.37	221.37	5.15	13	>tr|A0A1W0WB51|A0A1W0WB51_HYPDU Uncharacterized protein OS=Hypsibius dujardini OX=232323 GN=BV898_13336 PE=3 SV=1	8205	20200324_kuma64_glycopepconc_inj10ul_01.ScanId;v=1;d1=3247.3247.4	controllerType=0 controllerNumber=1 scan=3247	13.5734	3247	HCD (High Energy Collision Dissociation)
02445:4	30	R.VTFDHDKNTVN[+876.322]R.T	HexNAc(2)Hex(2)Fuc(1)	N[+876]	581.265	4	2322.04	2322.04	0	0.7	222	Specific	410.41	339.93	339.93	4.5	13	>tr|A0A1W0WB51|A0A1W0WB51_HYPDU Uncharacterized protein OS=Hypsibius dujardini OX=232323 GN=BV898_13336 PE=3 SV=1	8205	20200324_kuma64_glycopepconc_inj10ul_01.ScanId;v=1;d1=3249.3249.4	controllerType=0 controllerNumber=1 scan=3249	13.5823	3249	EThcD (ETD With Supplemental HCD)
02518:3	30	R.VTFDHDKNTVN[+876.322]R.T	HexNAc(2)Hex(2)Fuc(1)	N[+876]	774.683	3	2322.04	2322.04	0	-0.1	222	Specific	338.21	78.98	78.98	2.97	13	>tr|A0A1W0WB51|A0A1W0WB51_HYPDU Uncharacterized protein OS=Hypsibius dujardini OX=232323 GN=BV898_13336 PE=3 SV=1	8205	20200324_kuma64_glycopepconc_inj10ul_01.ScanId;v=1;d1=3327.3327.3	controllerType=0 controllerNumber=1 scan=3327	13.8793	3327	HCD (High Energy Collision Dissociation)
02382:4	30	R.VTFDHDKNTVN[+876.322]R.T	HexNAc(2)Hex(2)Fuc(1)	N[+876]	581.264	4	2322.03	2322.04	0	-0.7	222	Specific	288.53	56.72	56.72	2.72	13	>tr|A0A1W0WB51|A0A1W0WB51_HYPDU Uncharacterized protein OS=Hypsibius dujardini OX=232323 GN=BV898_13336 PE=3 SV=1	8205	20200324_kuma64_glycopepconc_inj10ul_01.ScanId;v=1;d1=3182.3182.4	controllerType=0 controllerNumber=1 scan=3182	13.3415	3182	HCD (High Energy Collision Dissociation)
12666:5	12	K.QGQAQGNSAAAGNAGATGEGSASSINQANHQADQGNTASNALSANTASGTQGSSAGGAAQAGGQIQGAEQK.Q			1294.39	5	6467.94	6467.93	0	1.1	67	Specific	1491.54	1491.54	1491.54	26.85	3	>tr|A0A1W0WXE3|A0A1W0WXE3_HYPDU Uncharacterized protein OS=Hypsibius dujardini OX=232323 GN=BV898_06107 PE=4 SV=1	165	20200324_kuma64_glycopepconc_inj10ul_01.ScanId;v=1;d1=14138.14138.5	controllerType=0 controllerNumber=1 scan=14138	52.616	14138	HCD (High Energy Collision Dissociation)
12670:5	12	K.QGQAQGNSAAAGNAGATGEGSASSINQANHQADQGNTASNALSANTASGTQGSSAGGAAQAGGQIQGAEQK.Q			1294.39	5	6467.94	6467.93	0	1.1	67	Specific	706.49	706.49	706.49	11.85	3	>tr|A0A1W0WXE3|A0A1W0WXE3_HYPDU Uncharacterized protein OS=Hypsibius dujardini OX=232323 GN=BV898_06107 PE=4 SV=1	165	20200324_kuma64_glycopepconc_inj10ul_01.ScanId;v=1;d1=14142.14142.5	controllerType=0 controllerNumber=1 scan=14142	52.6356	14142	CID (Collision Induced Dissociation)
13409:3	1	R.QSAGQELNVLN[+1540.529]VTK.T	HexNAc(2)Hex(7)	N[+1541]	1014.45	3	3041.34	3041.33	0	2	275	Specific	218.63	168.79	168.79	1.6	69	>tr|A0A1W0X3L9|A0A1W0X3L9_HYPDU Vitellogenin-6 OS=Hypsibius dujardini OX=232323 GN=BV898_04117 PE=4 SV=1	7470	20200324_kuma64_glycopepconc_inj10ul_01.ScanId;v=1;d1=14930.14930.3	controllerType=0 controllerNumber=1 scan=14930	55.486	14930	EThcD (ETD With Supplemental HCD)
12669:5	12	K.QGQAQGNSAAAGNAGATGEGSASSINQANHQADQGNTASNALSANTASGTQGSSAGGAAQAGGQIQGAEQK.Q			1294.39	5	6467.94	6467.93	0	1.1	67	Specific	508.06	508.06	508.06	7.72	3	>tr|A0A1W0WXE3|A0A1W0WXE3_HYPDU Uncharacterized protein OS=Hypsibius dujardini OX=232323 GN=BV898_06107 PE=4 SV=1	165	20200324_kuma64_glycopepconc_inj10ul_01.ScanId;v=1;d1=14141.14141.5	controllerType=0 controllerNumber=1 scan=14141	52.6312	14141	EThcD (ETD With Supplemental HCD)
58808:5	12	K.QGQAQGNSAAAGNAGATGEGSASSINQANHQADQGNTASNALSANTASGTQGSSAGGAAQAGGQIQGAEQK.Q			1294.4	5	6467.95	6467.93	0	2.9	67	Specific	348.64	348.64	348.64	5.08	3	>tr|A0A1W0WXE3|A0A1W0WXE3_HYPDU Uncharacterized protein OS=Hypsibius dujardini OX=232323 GN=BV898_06107 PE=4 SV=1	165	20200324_kuma64_glycopepconc_inj10ul_01.ScanId;v=1;d1=69065.69065.5	controllerType=0 controllerNumber=1 scan=69065	230.766	69065	CID (Collision Induced Dissociation)
06214:4	26	K.QGQAQGNSAAAGNAGSVGNGSASSINQANHQATQDK.T			849.895	4	3396.56	3396.55	0	1.9	147	Specific	516.96	516.96	516.96	8.35	3	>tr|A0A1W0WXB0|A0A1W0WXB0_HYPDU Uncharacterized protein OS=Hypsibius dujardini OX=232323 GN=BV898_06106 PE=4 SV=1	6855	20200324_kuma64_glycopepconc_inj10ul_01.ScanId;v=1;d1=7265.7265.3	controllerType=0 controllerNumber=1 scan=7265	27.9445	7265	HCD (High Energy Collision Dissociation)
17670:4	28	K.GAN[+1590.592]VSSSSLGQGLGSQVALSGAVQATGQNQNAK.Q	HexNAc(4)Hex(3)Fuc(2)	N[+1591]	1170.04	4	4677.15	4677.14	0	3.1	182	Specific	338.89	292.65	292.65	4.84	4	>tr|A0A1W0X3G7|A0A1W0X3G7_HYPDU Uncharacterized protein OS=Hypsibius dujardini OX=232323 GN=BV898_03883 PE=4 SV=1	11064	20200324_kuma64_glycopepconc_inj10ul_01.ScanId;v=1;d1=19472.19472.4	controllerType=0 controllerNumber=1 scan=19472	72.1883	19472	HCD (High Energy Collision Dissociation)
13208:4	28	K.QGQSQGSSAATGDGSADFGSLQSQQSSNTLTNAK.G			829.631	4	3315.5	3315.5	0	2.3	44	Specific	918.34	918.34	918.34	15.26	4	>tr|A0A1W0X3G7|A0A1W0X3G7_HYPDU Uncharacterized protein OS=Hypsibius dujardini OX=232323 GN=BV898_03883 PE=4 SV=1	11064	20200324_kuma64_glycopepconc_inj10ul_01.ScanId;v=1;d1=14716.14716.4	controllerType=0 controllerNumber=1 scan=14716	54.7097	14716	HCD (High Energy Collision Dissociation)
13210:4	28	K.QGQSQGSSAATGDGSADFGSLQSQQSSNTLTNAK.G			829.631	4	3315.5	3315.5	0	2.3	44	Specific	345.27	345.27	345.27	4.27	4	>tr|A0A1W0X3G7|A0A1W0X3G7_HYPDU Uncharacterized protein OS=Hypsibius dujardini OX=232323 GN=BV898_03883 PE=4 SV=1	11064	20200324_kuma64_glycopepconc_inj10ul_01.ScanId;v=1;d1=14718.14718.4	controllerType=0 controllerNumber=1 scan=14718	54.7206	14718	EThcD (ETD With Supplemental HCD)
09980:3	138	K.QIFLSGVDKK.K			378.889	3	1134.65	1134.65	0	0.7	239	Specific	498.35	349.99	349.99	5.36	2	>tr|A0A1W0WSX3|A0A1W0WSX3_HYPDU ADP/ATP translocase OS=Hypsibius dujardini OX=232323 GN=BV898_07701 PE=3 SV=1	13151	20200324_kuma64_glycopepconc_inj10ul_01.ScanId;v=1;d1=11275.11275.3	controllerType=0 controllerNumber=1 scan=11275	42.3289	11275	HCD (High Energy Collision Dissociation)
08773:3	90	K.QLETHYEDLAK.K			449.558	3	1346.66	1346.66	0	0.1	47	Specific	486.09	389.01	389.01	7.49	2	>tr|A0A1W0WKC0|A0A1W0WKC0_HYPDU Nucleoside diphosphate kinase OS=Hypsibius dujardini OX=232323 GN=BV898_10247 PE=3 SV=1	733	20200324_kuma64_glycopepconc_inj10ul_01.ScanId;v=1;d1=9989.9989.3	controllerType=0 controllerNumber=1 scan=9989	37.7023	9989	HCD (High Energy Collision Dissociation)
18688:3	81	K.QMVVDIIHPGESTLK.R			556.299	3	1666.88	1666.88	0	0	31	Specific	654.63	579.33	579.33	10.78	2	>tr|A0A1W0WBD6|A0A1W0WBD6_HYPDU 40S ribosomal protein S24 OS=Hypsibius dujardini OX=232323 GN=BV898_13273 PE=3 SV=1	1304	20200324_kuma64_glycopepconc_inj10ul_01.ScanId;v=1;d1=20558.20558.3	controllerType=0 controllerNumber=1 scan=20558	76.2357	20558	HCD (High Energy Collision Dissociation)
17179:5	23	K.QQQQAPSTAPSQKPPANILPSEHVPSVGGSAAPVQHSTIPSGVQK.D			908.473	5	4538.34	4538.34	0	-0.1	410	Specific	1203.47	1203.47	1203.47	23.25	3	>tr|A0A1W0WRG4|A0A1W0WRG4_HYPDU Uncharacterized protein OS=Hypsibius dujardini OX=232323 GN=BV898_08077 PE=4 SV=1	13241	20200324_kuma64_glycopepconc_inj10ul_01.ScanId;v=1;d1=18948.18948.5	controllerType=0 controllerNumber=1 scan=18948	70.2253	18948	HCD (High Energy Collision Dissociation)
17552:5	23	K.QQQQAPSTAPSQKPPANILPSEHVPSVGGSAAPVQHSTIPSGVQK.D			908.474	5	4538.34	4538.34	0	0.6	410	Specific	1152.61	1152.61	1152.61	22.07	3	>tr|A0A1W0WRG4|A0A1W0WRG4_HYPDU Uncharacterized protein OS=Hypsibius dujardini OX=232323 GN=BV898_08077 PE=4 SV=1	13241	20200324_kuma64_glycopepconc_inj10ul_01.ScanId;v=1;d1=19346.19346.5	controllerType=0 controllerNumber=1 scan=19346	71.7257	19346	HCD (High Energy Collision Dissociation)
17074:5	23	K.QQQQAPSTAPSQKPPANILPSEHVPSVGGSAAPVQHSTIPSGVQK.D			908.473	5	4538.34	4538.34	0	-0.3	410	Specific	1012.78	1012.78	1012.78	19.25	3	>tr|A0A1W0WRG4|A0A1W0WRG4_HYPDU Uncharacterized protein OS=Hypsibius dujardini OX=232323 GN=BV898_08077 PE=4 SV=1	13241	20200324_kuma64_glycopepconc_inj10ul_01.ScanId;v=1;d1=18836.18836.5	controllerType=0 controllerNumber=1 scan=18836	69.8209	18836	HCD (High Energy Collision Dissociation)
17380:6	23	K.QQQQAPSTAPSQKPPANILPSEHVPSVGGSAAPVQHSTIPSGVQK.D			757.062	6	4537.33	4538.34	-1	-0.1	410	Specific	944.66	944.66	944.66	17.59	3	>tr|A0A1W0WRG4|A0A1W0WRG4_HYPDU Uncharacterized protein OS=Hypsibius dujardini OX=232323 GN=BV898_08077 PE=4 SV=1	13241	20200324_kuma64_glycopepconc_inj10ul_01.ScanId;v=1;d1=19163.19163.6	controllerType=0 controllerNumber=1 scan=19163	71.0454	19163	HCD (High Energy Collision Dissociation)
17557:5	23	K.QQQQAPSTAPSQKPPANILPSEHVPSVGGSAAPVQHSTIPSGVQK.D			908.474	5	4538.34	4538.34	0	0.6	410	Specific	784.47	784.47	784.47	14.07	3	>tr|A0A1W0WRG4|A0A1W0WRG4_HYPDU Uncharacterized protein OS=Hypsibius dujardini OX=232323 GN=BV898_08077 PE=4 SV=1	13241	20200324_kuma64_glycopepconc_inj10ul_01.ScanId;v=1;d1=19351.19351.5	controllerType=0 controllerNumber=1 scan=19351	71.7468	19351	EThcD (ETD With Supplemental HCD)
17078:5	23	K.QQQQAPSTAPSQKPPANILPSEHVPSVGGSAAPVQHSTIPSGVQK.D			908.473	5	4538.34	4538.34	0	-0.3	410	Specific	466.88	466.88	466.88	8.9	3	>tr|A0A1W0WRG4|A0A1W0WRG4_HYPDU Uncharacterized protein OS=Hypsibius dujardini OX=232323 GN=BV898_08077 PE=4 SV=1	13241	20200324_kuma64_glycopepconc_inj10ul_01.ScanId;v=1;d1=18840.18840.5	controllerType=0 controllerNumber=1 scan=18840	69.8369	18840	EThcD (ETD With Supplemental HCD)
17382:6	23	K.QQQQAPSTAPSQKPPANILPSEHVPSVGGSAAPVQHSTIPSGVQK.D			757.062	6	4537.33	4538.34	-1	-0.1	410	Specific	309.61	309.61	309.61	7.2	3	>tr|A0A1W0WRG4|A0A1W0WRG4_HYPDU Uncharacterized protein OS=Hypsibius dujardini OX=232323 GN=BV898_08077 PE=4 SV=1	13241	20200324_kuma64_glycopepconc_inj10ul_01.ScanId;v=1;d1=19165.19165.6	controllerType=0 controllerNumber=1 scan=19165	71.0561	19165	EThcD (ETD With Supplemental HCD)
28464:4	1	K.YQTPTQN[+1540.529]VTINNIDLPM[+15.995]DVQPASALFPWSPAR.L	HexNAc(2)Hex(7)	M[+16], N[+1541]	1286.08	4	5141.32	5141.31	0	1.7	1557	Specific	5.38	5.38	5.38	1.11	69	>tr|A0A1W0X3L9|A0A1W0X3L9_HYPDU Vitellogenin-6 OS=Hypsibius dujardini OX=232323 GN=BV898_04117 PE=4 SV=1	7470	20200324_kuma64_glycopepconc_inj10ul_01.ScanId;v=1;d1=31388.31388.4	controllerType=0 controllerNumber=1 scan=31388	112.049	31388	CID (Collision Induced Dissociation)
14100:4	53	K.QQQTTQWQQQVQQQQQVQQQQVQPR.V			784.392	4	3134.55	3134.55	0	-0.2	5566	Specific	746.15	746.15	746.15	11.45	3	>tr|A0A1W0X753|A0A1W0X753_HYPDU Titin OS=Hypsibius dujardini OX=232323 GN=BV898_02959 PE=4 SV=1	1877	20200324_kuma64_glycopepconc_inj10ul_01.ScanId;v=1;d1=15665.15665.4	controllerType=0 controllerNumber=1 scan=15665	58.142	15665	HCD (High Energy Collision Dissociation)
14103:4	53	K.QQQTTQWQQQVQQQQQVQQQQVQPR.V			784.392	4	3134.55	3134.55	0	-0.2	5566	Specific	347.16	347.16	347.16	5.55	3	>tr|A0A1W0X753|A0A1W0X753_HYPDU Titin OS=Hypsibius dujardini OX=232323 GN=BV898_02959 PE=4 SV=1	1877	20200324_kuma64_glycopepconc_inj10ul_01.ScanId;v=1;d1=15668.15668.4	controllerType=0 controllerNumber=1 scan=15668	58.1569	15668	EThcD (ETD With Supplemental HCD)
00506:3	40	K.QQSAGSSAQQSQDDSASR.V			613.268	3	1837.79	1837.79	0	-0.9	1437	Specific	588.38	588.38	588.38	8.59	3	>tr|A0A1W0WCI6|A0A1W0WCI6_HYPDU ZP domain-containing protein OS=Hypsibius dujardini OX=232323 GN=BV898_12891 PE=4 SV=1	10013	20200324_kuma64_glycopepconc_inj10ul_01.ScanId;v=1;d1=1183.1183.3	controllerType=0 controllerNumber=1 scan=1183	6.2367	1183	HCD (High Energy Collision Dissociation)
00508:3	40	K.QQSAGSSAQQSQDDSASR.V			613.268	3	1837.79	1837.79	0	-0.9	1437	Specific	532.26	421.04	421.04	7.45	3	>tr|A0A1W0WCI6|A0A1W0WCI6_HYPDU ZP domain-containing protein OS=Hypsibius dujardini OX=232323 GN=BV898_12891 PE=4 SV=1	10013	20200324_kuma64_glycopepconc_inj10ul_01.ScanId;v=1;d1=1185.1185.3	controllerType=0 controllerNumber=1 scan=1185	6.2454	1185	EThcD (ETD With Supplemental HCD)
28078:4	28	K.QGQLNNQNILGASGQLNLPNLFGNQLAINN[+1241.454]ATQQK.Q	HexNAc(3)Hex(3)Fuc(1)	N[+1241]	1244.85	4	4976.38	4975.39	1	-2	111	Specific	201.2	201.2	201.2	3.12	4	>tr|A0A1W0X3G7|A0A1W0X3G7_HYPDU Uncharacterized protein OS=Hypsibius dujardini OX=232323 GN=BV898_03883 PE=4 SV=1	11064	20200324_kuma64_glycopepconc_inj10ul_01.ScanId;v=1;d1=30957.30957.4	controllerType=0 controllerNumber=1 scan=30957	110.696	30957	EThcD (ETD With Supplemental HCD)
21969:4	27	K.IRATYMPDGIGYIDN[+1241.454]VTLGSASQVSQSPNK.A	HexNAc(3)Hex(3)Fuc(1)	N[+1241]	1107.01	4	4425.03	4424.03	1	-2.2	647	Specific	346.83	346.83	346.83	5.24	9	>tr|A0A1W0X2F1|A0A1W0X2F1_HYPDU Laminin subunit gamma-1 OS=Hypsibius dujardini OX=232323 GN=BV898_04276 PE=4 SV=1	9667	20200324_kuma64_glycopepconc_inj10ul_01.ScanId;v=1;d1=24062.24062.4	controllerType=0 controllerNumber=1 scan=24062	88.7511	24062	HCD (High Energy Collision Dissociation)
04496:3	27	K.LHN[+1216.423]TSSLIESGR.M	HexNAc(2)Hex(5)	N[+1216]	844.04	3	2530.11	2530.1	0	1.3	1121	Specific	458.39	232.56	232.56	5.21	9	>tr|A0A1W0X2F1|A0A1W0X2F1_HYPDU Laminin subunit gamma-1 OS=Hypsibius dujardini OX=232323 GN=BV898_04276 PE=4 SV=1	9667	20200324_kuma64_glycopepconc_inj10ul_01.ScanId;v=1;d1=5434.5434.3	controllerType=0 controllerNumber=1 scan=5434	21.3787	5434	HCD (High Energy Collision Dissociation)
00698:3	133	K.QTGAGSGHQNSHTSASGNNIAK.H			708.665	3	2123.98	2123.98	0	0.1	397	Specific	688.66	652.14	652.14	10.17	1	>tr|A0A1W0WLN3|A0A1W0WLN3_HYPDU Carnitine O-acetyltransferase OS=Hypsibius dujardini OX=232323 GN=BV898_09728 PE=3 SV=1	3330	20200324_kuma64_glycopepconc_inj10ul_01.ScanId;v=1;d1=1387.1387.3	controllerType=0 controllerNumber=1 scan=1387	6.9489	1387	HCD (High Energy Collision Dissociation)
01152:3	1	K.LLPN[+1378.476]K.T	HexNAc(2)Hex(6)	N[+1378]	654.956	3	1962.85	1962.85	0	0.3	1780	Specific	186.55	56	56	1.72	69	>tr|A0A1W0X3L9|A0A1W0X3L9_HYPDU Vitellogenin-6 OS=Hypsibius dujardini OX=232323 GN=BV898_04117 PE=4 SV=1	7470	20200324_kuma64_glycopepconc_inj10ul_01.ScanId;v=1;d1=1869.1869.3	controllerType=0 controllerNumber=1 scan=1869	8.6679	1869	EThcD (ETD With Supplemental HCD)
02910:3	151	K.QTPAHEMLQK.Y			394.869	3	1182.59	1182.59	0	0.2	201	Specific	588.51	400.35	400.35	8.38	1	>tr|A0A1W0WDF9|A0A1W0WDF9_HYPDU 40S ribosomal protein S12 OS=Hypsibius dujardini OX=232323 GN=BV898_12551 PE=3 SV=1	13613	20200324_kuma64_glycopepconc_inj10ul_01.ScanId;v=1;d1=3745.3745.3	controllerType=0 controllerNumber=1 scan=3745	15.3803	3745	HCD (High Energy Collision Dissociation)
00835:3	156	K.QVHPDTGVSSK.A			385.531	3	1154.58	1154.58	0	0	47	Specific	548.39	515.69	515.69	7.88	1	>tr|A0A1W0WQT1|A0A1W0WQT1_HYPDU Histone H2B OS=Hypsibius dujardini OX=232323 GN=BV898_08339 PE=3 SV=1	447	20200324_kuma64_glycopepconc_inj10ul_01.ScanId;v=1;d1=1533.1533.3	controllerType=0 controllerNumber=1 scan=1533	7.4769	1533	HCD (High Energy Collision Dissociation)
27278:4	14	K.QVPYVPISGWHGDNMIEASDRMPWYK.G			769.866	4	3076.44	3076.44	0	-0.6	187	Specific	343.43	343.43	343.43	5.68	7	>tr|A0A1W0X4M3|A0A1W0X4M3_HYPDU Elongation factor 1-alpha OS=Hypsibius dujardini OX=232323 GN=BV898_03848 PE=3 SV=1	5572	20200324_kuma64_glycopepconc_inj10ul_01.ScanId;v=1;d1=29992.29992.4	controllerType=0 controllerNumber=1 scan=29992	107.559	29992	HCD (High Energy Collision Dissociation)
25926:4	1	R.EVDLDVASYVYSSLSSVANSTDPC[+57.021]LQN[+1054.370]LTRDAR.I	HexNAc(2)Hex(4)	C[+57], N[+1054]	1175.78	4	4700.09	4700.1	0	-3.6	765	Specific	99.17	14.72	5.28	0.24	69	>tr|A0A1W0X3L9|A0A1W0X3L9_HYPDU Vitellogenin-6 OS=Hypsibius dujardini OX=232323 GN=BV898_04117 PE=4 SV=1	7470	20200324_kuma64_glycopepconc_inj10ul_01.ScanId;v=1;d1=28412.28412.4	controllerType=0 controllerNumber=1 scan=28412	102.533	28412	CID (Collision Induced Dissociation)
12789:3	1	K.HATPHSQTDEQWNSQVPEINNPK.I			886.417	3	2657.24	2657.23	0	1.4	24	Specific	66.72	66.72	66.72	0.44	69	>tr|A0A1W0X3L9|A0A1W0X3L9_HYPDU Vitellogenin-6 OS=Hypsibius dujardini OX=232323 GN=BV898_04117 PE=4 SV=1	7470	20200324_kuma64_glycopepconc_inj10ul_01.ScanId;v=1;d1=14268.14268.3	controllerType=0 controllerNumber=1 scan=14268	53.0745	14268	CID (Collision Induced Dissociation)
12788:3	1	K.HATPHSQTDEQWNSQVPEINNPK.I			886.417	3	2657.24	2657.23	0	1.4	24	Specific	180.23	166.82	166.82	1.6	69	>tr|A0A1W0X3L9|A0A1W0X3L9_HYPDU Vitellogenin-6 OS=Hypsibius dujardini OX=232323 GN=BV898_04117 PE=4 SV=1	7470	20200324_kuma64_glycopepconc_inj10ul_01.ScanId;v=1;d1=14267.14267.3	controllerType=0 controllerNumber=1 scan=14267	53.0691	14267	EThcD (ETD With Supplemental HCD)
12292:4	62	K.QVTPPPQSAPQQQQQSAPAARPAAPPASQQSQQPSPLPAQQGK.Q			1103.06	4	4409.24	4409.23	0	0.5	452	Specific	1494.08	1494.08	1494.08	27.89	1	>tr|A0A1W0WTX5|A0A1W0WTX5_HYPDU Glycogenin-1 OS=Hypsibius dujardini OX=232323 GN=BV898_07274 PE=4 SV=1	12056	20200324_kuma64_glycopepconc_inj10ul_01.ScanId;v=1;d1=13739.13739.4	controllerType=0 controllerNumber=1 scan=13739	51.1804	13739	HCD (High Energy Collision Dissociation)
12277:5	62	K.QVTPPPQSAPQQQQQSAPAARPAAPPASQQSQQPSPLPAQQGK.Q			882.653	5	4409.24	4409.23	0	0.4	452	Specific	1141.57	1141.57	1141.57	20.69	1	>tr|A0A1W0WTX5|A0A1W0WTX5_HYPDU Glycogenin-1 OS=Hypsibius dujardini OX=232323 GN=BV898_07274 PE=4 SV=1	12056	20200324_kuma64_glycopepconc_inj10ul_01.ScanId;v=1;d1=13723.13723.5	controllerType=0 controllerNumber=1 scan=13723	51.1193	13723	HCD (High Energy Collision Dissociation)
12071:5	62	K.QVTPPPQSAPQQQQQSAPAARPAAPPASQQSQQPSPLPAQQGK.Q			882.453	5	4408.23	4409.23	-1	0.8	452	Specific	1022.09	1022.09	1022.09	19.22	1	>tr|A0A1W0WTX5|A0A1W0WTX5_HYPDU Glycogenin-1 OS=Hypsibius dujardini OX=232323 GN=BV898_07274 PE=4 SV=1	12056	20200324_kuma64_glycopepconc_inj10ul_01.ScanId;v=1;d1=13503.13503.5	controllerType=0 controllerNumber=1 scan=13503	50.3166	13503	HCD (High Energy Collision Dissociation)
12280:5	62	K.QVTPPPQSAPQQQQQSAPAARPAAPPASQQSQQPSPLPAQQGK.Q			882.653	5	4409.24	4409.23	0	0.4	452	Specific	904.06	904.06	904.06	16.69	1	>tr|A0A1W0WTX5|A0A1W0WTX5_HYPDU Glycogenin-1 OS=Hypsibius dujardini OX=232323 GN=BV898_07274 PE=4 SV=1	12056	20200324_kuma64_glycopepconc_inj10ul_01.ScanId;v=1;d1=13726.13726.5	controllerType=0 controllerNumber=1 scan=13726	51.1327	13726	EThcD (ETD With Supplemental HCD)
12076:5	62	K.QVTPPPQSAPQQQQQSAPAARPAAPPASQQSQQPSPLPAQQGK.Q			882.453	5	4408.23	4409.23	-1	0.8	452	Specific	624.66	624.66	624.66	11.22	1	>tr|A0A1W0WTX5|A0A1W0WTX5_HYPDU Glycogenin-1 OS=Hypsibius dujardini OX=232323 GN=BV898_07274 PE=4 SV=1	12056	20200324_kuma64_glycopepconc_inj10ul_01.ScanId;v=1;d1=13508.13508.5	controllerType=0 controllerNumber=1 scan=13508	50.3417	13508	EThcD (ETD With Supplemental HCD)
12612:4	62	K.QVTPPPQSAPQQQQQSAPAARPAAPPASQQSQQPSPLPAQQGK.Q			1103.07	4	4409.24	4409.23	0	2	452	Specific	585.49	585.49	585.49	9.26	1	>tr|A0A1W0WTX5|A0A1W0WTX5_HYPDU Glycogenin-1 OS=Hypsibius dujardini OX=232323 GN=BV898_07274 PE=4 SV=1	12056	20200324_kuma64_glycopepconc_inj10ul_01.ScanId;v=1;d1=14080.14080.4	controllerType=0 controllerNumber=1 scan=14080	52.41	14080	HCD (High Energy Collision Dissociation)
03788:3	1	K.IQNNGDKDVM[+15.995]QIEK.V		M[+16]	549.938	3	1647.8	1647.8	0	-0.3	88	Specific	100.52	72.31	72.31	1.02	69	>tr|A0A1W0X3L9|A0A1W0X3L9_HYPDU Vitellogenin-6 OS=Hypsibius dujardini OX=232323 GN=BV898_04117 PE=4 SV=1	7470	20200324_kuma64_glycopepconc_inj10ul_01.ScanId;v=1;d1=4680.4680.3	controllerType=0 controllerNumber=1 scan=4680	18.6932	4680	EThcD (ETD With Supplemental HCD)
04481:3	27	K.LHN[+1216.423]TSSLIESGR.M	HexNAc(2)Hex(5)	N[+1216]	844.039	3	2530.1	2530.1	0	-0.5	1121	Specific	379.36	246.67	246.67	5.31	9	>tr|A0A1W0X2F1|A0A1W0X2F1_HYPDU Laminin subunit gamma-1 OS=Hypsibius dujardini OX=232323 GN=BV898_04276 PE=4 SV=1	9667	20200324_kuma64_glycopepconc_inj10ul_01.ScanId;v=1;d1=5418.5418.3	controllerType=0 controllerNumber=1 scan=5418	21.3124	5418	HCD (High Energy Collision Dissociation)
04486:3	27	K.LHN[+1216.423]TSSLIESGR.M	HexNAc(2)Hex(5)	N[+1216]	844.039	3	2530.1	2530.1	0	-0.5	1121	Specific	218	92.34	92.34	2.18	9	>tr|A0A1W0X2F1|A0A1W0X2F1_HYPDU Laminin subunit gamma-1 OS=Hypsibius dujardini OX=232323 GN=BV898_04276 PE=4 SV=1	9667	20200324_kuma64_glycopepconc_inj10ul_01.ScanId;v=1;d1=5423.5423.3	controllerType=0 controllerNumber=1 scan=5423	21.3324	5423	EThcD (ETD With Supplemental HCD)
00549:2	64	K.RDQELQK.F			458.746	2	916.484	916.485	0	-0.3	82	Specific	435.67	77.61	77.61	2.21	5	>tr|A0A1W0X882|A0A1W0X882_HYPDU Paramyosin OS=Hypsibius dujardini OX=232323 GN=BV898_02601 PE=4 SV=1	3684	20200324_kuma64_glycopepconc_inj10ul_01.ScanId;v=1;d1=1228.1228.2	controllerType=0 controllerNumber=1 scan=1228	6.3978	1228	HCD (High Energy Collision Dissociation)
02009:3	155	K.RELDREGQLAK.E			438.909	3	1314.71	1314.71	0	-0.3	176	Specific	271	214.32	214.32	2.29	3	>tr|A0A1W0WK50|A0A1W0WK50_HYPDU Uncharacterized protein OS=Hypsibius dujardini OX=232323 GN=BV898_10309 PE=4 SV=1	2725	20200324_kuma64_glycopepconc_inj10ul_01.ScanId;v=1;d1=2784.2784.3	controllerType=0 controllerNumber=1 scan=2784	11.9349	2784	HCD (High Energy Collision Dissociation)
04501:3	27	K.LHN[+1216.423]TSSLIESGR.M	HexNAc(2)Hex(5)	N[+1216]	844.04	3	2530.11	2530.1	0	1.3	1121	Specific	203.08	135.83	135.83	2.46	9	>tr|A0A1W0X2F1|A0A1W0X2F1_HYPDU Laminin subunit gamma-1 OS=Hypsibius dujardini OX=232323 GN=BV898_04276 PE=4 SV=1	9667	20200324_kuma64_glycopepconc_inj10ul_01.ScanId;v=1;d1=5439.5439.3	controllerType=0 controllerNumber=1 scan=5439	21.3989	5439	EThcD (ETD With Supplemental HCD)
12522:3	117	K.RISGLIYEETR.G			446.246	3	1336.72	1336.72	0	1	46	Specific	418.04	292.95	292.95	4.59	2	>tr|A0A1W0XAQ4|A0A1W0XAQ4_HYPDU Histone H4 OS=Hypsibius dujardini OX=232323 GN=BV898_01613 PE=3 SV=1	2889	20200324_kuma64_glycopepconc_inj10ul_01.ScanId;v=1;d1=13984.13984.3	controllerType=0 controllerNumber=1 scan=13984	52.0689	13984	HCD (High Energy Collision Dissociation)
21361:5	139	K.RPLPDNVTVHEPKEEESQTVPSSEQKENVGPALPPVGGLGGPQQGQIVA.-			1020.13	5	5096.6	5096.59	0	0.8	204	CRagged	609.64	609.64	609.64	9.28	1	>tr|A0A1W0WZ95|A0A1W0WZ95_HYPDU 40S ribosomal protein S3-B OS=Hypsibius dujardini OX=232323 GN=BV898_05575 PE=3 SV=1	3563	20200324_kuma64_glycopepconc_inj10ul_01.ScanId;v=1;d1=23409.23409.5	controllerType=0 controllerNumber=1 scan=23409	86.6385	23409	EThcD (ETD With Supplemental HCD)
20746:5	139	K.RPLPDNVTVHEPKEEESQTVPSSEQKENVGPALPPVGGLGGPQQGQIVA.-			1020.12	5	5096.59	5096.59	0	0.4	204	CRagged	388.47	388.47	388.47	6.9	1	>tr|A0A1W0WZ95|A0A1W0WZ95_HYPDU 40S ribosomal protein S3-B OS=Hypsibius dujardini OX=232323 GN=BV898_05575 PE=3 SV=1	3563	20200324_kuma64_glycopepconc_inj10ul_01.ScanId;v=1;d1=22754.22754.5	controllerType=0 controllerNumber=1 scan=22754	84.3672	22754	EThcD (ETD With Supplemental HCD)
21472:5	139	K.RPLPDNVTVHEPKEEESQTVPSSEQKENVGPALPPVGGLGGPQQGQIVA.-			1019.92	5	5095.59	5096.59	-1	0.3	204	CRagged	355.82	355.82	355.82	6.15	1	>tr|A0A1W0WZ95|A0A1W0WZ95_HYPDU 40S ribosomal protein S3-B OS=Hypsibius dujardini OX=232323 GN=BV898_05575 PE=3 SV=1	3563	20200324_kuma64_glycopepconc_inj10ul_01.ScanId;v=1;d1=23527.23527.5	controllerType=0 controllerNumber=1 scan=23527	87.0014	23527	EThcD (ETD With Supplemental HCD)
21098:6	139	K.RPLPDNVTVHEPKEEESQTVPSSEQKENVGPALPPVGGLGGPQQGQIVA.-			850.271	6	5096.59	5096.59	0	-0.1	204	CRagged	231.79	231.79	231.79	4.27	1	>tr|A0A1W0WZ95|A0A1W0WZ95_HYPDU 40S ribosomal protein S3-B OS=Hypsibius dujardini OX=232323 GN=BV898_05575 PE=3 SV=1	3563	20200324_kuma64_glycopepconc_inj10ul_01.ScanId;v=1;d1=23129.23129.6	controllerType=0 controllerNumber=1 scan=23129	85.6587	23129	EThcD (ETD With Supplemental HCD)
15415:3	64	K.RQADEAEALALQNVTK.V			586.311	3	1756.92	1756.92	0	0.1	796	Specific	650.19	650.19	650.19	10.95	5	>tr|A0A1W0X882|A0A1W0X882_HYPDU Paramyosin OS=Hypsibius dujardini OX=232323 GN=BV898_02601 PE=4 SV=1	3684	20200324_kuma64_glycopepconc_inj10ul_01.ScanId;v=1;d1=17067.17067.3	controllerType=0 controllerNumber=1 scan=17067	63.2412	17067	HCD (High Energy Collision Dissociation)
01944:3	1	K.RTTIPPNTPQDK.Q			456.581	3	1367.73	1367.73	0	0.1	1702	Specific	463.22	386.58	386.58	7.43	69	>tr|A0A1W0X3L9|A0A1W0X3L9_HYPDU Vitellogenin-6 OS=Hypsibius dujardini OX=232323 GN=BV898_04117 PE=4 SV=1	7470	20200324_kuma64_glycopepconc_inj10ul_01.ScanId;v=1;d1=2715.2715.3	controllerType=0 controllerNumber=1 scan=2715	11.6945	2715	HCD (High Energy Collision Dissociation)
02245:3	1	K.RTTIPPNTPQDK.Q			456.581	3	1367.73	1367.73	0	-0.2	1702	Specific	365.65	358.83	358.83	4.95	69	>tr|A0A1W0X3L9|A0A1W0X3L9_HYPDU Vitellogenin-6 OS=Hypsibius dujardini OX=232323 GN=BV898_04117 PE=4 SV=1	7470	20200324_kuma64_glycopepconc_inj10ul_01.ScanId;v=1;d1=3036.3036.3	controllerType=0 controllerNumber=1 scan=3036	12.8262	3036	HCD (High Energy Collision Dissociation)
02892:3	1	K.RTTIPPNTPQDK.Q			456.581	3	1367.73	1367.73	0	-0.1	1702	Specific	358.84	327.15	327.15	4.66	69	>tr|A0A1W0X3L9|A0A1W0X3L9_HYPDU Vitellogenin-6 OS=Hypsibius dujardini OX=232323 GN=BV898_04117 PE=4 SV=1	7470	20200324_kuma64_glycopepconc_inj10ul_01.ScanId;v=1;d1=3726.3726.3	controllerType=0 controllerNumber=1 scan=3726	15.3107	3726	HCD (High Energy Collision Dissociation)
11467:3	27	K.N[+1216.423]NTAILQDLHR.E	HexNAc(2)Hex(5)	N[+1216]	837.708	3	2511.11	2511.11	0	0.5	1236	Specific	627.93	403.31	403.31	9.6	9	>tr|A0A1W0X2F1|A0A1W0X2F1_HYPDU Laminin subunit gamma-1 OS=Hypsibius dujardini OX=232323 GN=BV898_04276 PE=4 SV=1	9667	20200324_kuma64_glycopepconc_inj10ul_01.ScanId;v=1;d1=12860.12860.3	controllerType=0 controllerNumber=1 scan=12860	48.0207	12860	HCD (High Energy Collision Dissociation)
11179:3	27	K.N[+1216.423]NTAILQDLHR.E	HexNAc(2)Hex(5)	N[+1216]	837.709	3	2511.11	2511.11	0	1.1	1236	Specific	578.11	315.83	315.83	7.08	9	>tr|A0A1W0X2F1|A0A1W0X2F1_HYPDU Laminin subunit gamma-1 OS=Hypsibius dujardini OX=232323 GN=BV898_04276 PE=4 SV=1	9667	20200324_kuma64_glycopepconc_inj10ul_01.ScanId;v=1;d1=12553.12553.3	controllerType=0 controllerNumber=1 scan=12553	46.922	12553	HCD (High Energy Collision Dissociation)
23389:3	54	K.RVIISAPSADAPMFVC[+57.021]GVNLEK.Y		C[+57]	792.08	3	2374.23	2374.23	0	0.2	115	Specific	806.37	806.37	806.37	13.83	2	>tr|A0A1W0WVX3|A0A1W0WVX3_HYPDU Glyceraldehyde-3-phosphate dehydrogenase OS=Hypsibius dujardini OX=232323 GN=BV898_06581 PE=3 SV=1	3456	20200324_kuma64_glycopepconc_inj10ul_01.ScanId;v=1;d1=25588.25588.3	controllerType=0 controllerNumber=1 scan=25588	93.6627	25588	HCD (High Energy Collision Dissociation)
23392:3	54	K.RVIISAPSADAPMFVC[+57.021]GVNLEK.Y		C[+57]	792.08	3	2374.23	2374.23	0	0.2	115	Specific	635.17	635.17	635.17	9.83	2	>tr|A0A1W0WVX3|A0A1W0WVX3_HYPDU Glyceraldehyde-3-phosphate dehydrogenase OS=Hypsibius dujardini OX=232323 GN=BV898_06581 PE=3 SV=1	3456	20200324_kuma64_glycopepconc_inj10ul_01.ScanId;v=1;d1=25591.25591.3	controllerType=0 controllerNumber=1 scan=25591	93.6707	25591	EThcD (ETD With Supplemental HCD)
07014:3	64	K.RVQTLQADNDELR.V			519.937	3	1557.8	1557.8	0	-0.9	593	Specific	272.54	236.66	236.66	3.53	5	>tr|A0A1W0X882|A0A1W0X882_HYPDU Paramyosin OS=Hypsibius dujardini OX=232323 GN=BV898_02601 PE=4 SV=1	3684	20200324_kuma64_glycopepconc_inj10ul_01.ScanId;v=1;d1=8118.8118.3	controllerType=0 controllerNumber=1 scan=8118	31.0168	8118	HCD (High Energy Collision Dissociation)
00623:2	44	K.SADSGAYGK.K			428.196	2	855.385	855.384	0	0.3	261	Specific	360.29	308.33	308.33	4.36	4	>tr|A0A1W0WDE3|A0A1W0WDE3_HYPDU Uncharacterized protein OS=Hypsibius dujardini OX=232323 GN=BV898_12544 PE=4 SV=1	6510	20200324_kuma64_glycopepconc_inj10ul_01.ScanId;v=1;d1=1307.1307.3	controllerType=0 controllerNumber=1 scan=1307	6.6691	1307	HCD (High Energy Collision Dissociation)
00858:3	183	K.SAEKPDAAGSSTTTPSSSSNK.A			670.647	3	2009.93	2009.93	0	0.9	110	Specific	436.25	436.25	436.25	7.15	1	>tr|A0A1W0XCP7|A0A1W0XCP7_HYPDU Uncharacterized protein OS=Hypsibius dujardini OX=232323 GN=BV898_00939 PE=4 SV=1	11794	20200324_kuma64_glycopepconc_inj10ul_01.ScanId;v=1;d1=1557.1557.3	controllerType=0 controllerNumber=1 scan=1557	7.5613	1557	HCD (High Energy Collision Dissociation)
00862:3	183	K.SAEKPDAAGSSTTTPSSSSNK.A			670.647	3	2009.93	2009.93	0	0.9	110	Specific	239	211.32	211.32	3.41	1	>tr|A0A1W0XCP7|A0A1W0XCP7_HYPDU Uncharacterized protein OS=Hypsibius dujardini OX=232323 GN=BV898_00939 PE=4 SV=1	11794	20200324_kuma64_glycopepconc_inj10ul_01.ScanId;v=1;d1=1561.1561.3	controllerType=0 controllerNumber=1 scan=1561	7.5775	1561	EThcD (ETD With Supplemental HCD)
02191:3	110	K.SAGDAVEAKPAVAK.T			438.574	3	1313.71	1313.71	0	0.3	121	Specific	688.67	24.1	24.1	7.14	2	>tr|A0A1W0X0C2|A0A1W0X0C2_HYPDU Histone H2A OS=Hypsibius dujardini OX=232323 GN=BV898_04998 PE=3 SV=1	4471	20200324_kuma64_glycopepconc_inj10ul_01.ScanId;v=1;d1=2978.2978.3	controllerType=0 controllerNumber=1 scan=2978	12.6257	2978	HCD (High Energy Collision Dissociation)
02692:3	188	K.SEMQPTHPIR.L			399.201	3	1195.59	1195.59	0	0.6	158	Specific	487.25	394.15	394.15	6.91	1	>tr|A0A1W0WM90|A0A1W0WM90_HYPDU 14-3-3 protein zeta OS=Hypsibius dujardini OX=232323 GN=BV898_09600 PE=3 SV=1	5128	20200324_kuma64_glycopepconc_inj10ul_01.ScanId;v=1;d1=3513.3513.3	controllerType=0 controllerNumber=1 scan=3513	14.5506	3513	HCD (High Energy Collision Dissociation)
11471:3	27	K.N[+1216.423]NTAILQDLHR.E	HexNAc(2)Hex(5)	N[+1216]	837.708	3	2511.11	2511.11	0	0.5	1236	Specific	292.18	141.52	141.52	3.86	9	>tr|A0A1W0X2F1|A0A1W0X2F1_HYPDU Laminin subunit gamma-1 OS=Hypsibius dujardini OX=232323 GN=BV898_04276 PE=4 SV=1	9667	20200324_kuma64_glycopepconc_inj10ul_01.ScanId;v=1;d1=12864.12864.3	controllerType=0 controllerNumber=1 scan=12864	48.0412	12864	EThcD (ETD With Supplemental HCD)
25964:4	27	K.N[+1216.423]NTAILQDLHREQSLLQSLQTR.V	HexNAc(2)Hex(5)	N[+1216]	949.453	4	3794.79	3794.79	0	-0.9	1236	Specific	719.46	711.5	711.5	11.32	9	>tr|A0A1W0X2F1|A0A1W0X2F1_HYPDU Laminin subunit gamma-1 OS=Hypsibius dujardini OX=232323 GN=BV898_04276 PE=4 SV=1	9667	20200324_kuma64_glycopepconc_inj10ul_01.ScanId;v=1;d1=28456.28456.4	controllerType=0 controllerNumber=1 scan=28456	102.649	28456	EThcD (ETD With Supplemental HCD)
09349:3	169	K.SHLNQAPGAGSATAVTAAAAGK.T			651.005	3	1951	1951	0	0.6	667	Specific	535.48	535.48	535.48	7.52	1	>tr|A0A1W0XCD9|A0A1W0XCD9_HYPDU Polyadenylate-binding protein OS=Hypsibius dujardini OX=232323 GN=BV898_00825 PE=3 SV=1	2392	20200324_kuma64_glycopepconc_inj10ul_01.ScanId;v=1;d1=10603.10603.3	controllerType=0 controllerNumber=1 scan=10603	39.9039	10603	HCD (High Energy Collision Dissociation)
09352:3	169	K.SHLNQAPGAGSATAVTAAAAGK.T			651.005	3	1951	1951	0	0.6	667	Specific	307.22	279.05	279.05	4.28	1	>tr|A0A1W0XCD9|A0A1W0XCD9_HYPDU Polyadenylate-binding protein OS=Hypsibius dujardini OX=232323 GN=BV898_00825 PE=3 SV=1	2392	20200324_kuma64_glycopepconc_inj10ul_01.ScanId;v=1;d1=10606.10606.3	controllerType=0 controllerNumber=1 scan=10606	39.918	10606	EThcD (ETD With Supplemental HCD)
03923:3	127	K.SHNQDLGGAGSC[+57.021]LQK.F		C[+57]	524.58	3	1571.72	1571.72	0	0.5	1567	Specific	652.46	605.49	605.49	10.6	1	>tr|A0A1W0WID8|A0A1W0WID8_HYPDU Collagen alpha-2(IV) chain OS=Hypsibius dujardini OX=232323 GN=BV898_10881 PE=4 SV=1	9323	20200324_kuma64_glycopepconc_inj10ul_01.ScanId;v=1;d1=4824.4824.3	controllerType=0 controllerNumber=1 scan=4824	19.1994	4824	HCD (High Energy Collision Dissociation)
06422:3	1	K.SNIAAELHAK.L			351.861	3	1053.57	1053.57	0	0.7	1046	Specific	524.01	290.76	290.76	5.55	69	>tr|A0A1W0X3L9|A0A1W0X3L9_HYPDU Vitellogenin-6 OS=Hypsibius dujardini OX=232323 GN=BV898_04117 PE=4 SV=1	7470	20200324_kuma64_glycopepconc_inj10ul_01.ScanId;v=1;d1=7487.7487.3	controllerType=0 controllerNumber=1 scan=7487	28.7441	7487	HCD (High Energy Collision Dissociation)
06704:3	1	K.SNIAAELHAK.L			351.861	3	1053.57	1053.57	0	0.4	1046	Specific	469.36	223.47	223.47	4.12	69	>tr|A0A1W0X3L9|A0A1W0X3L9_HYPDU Vitellogenin-6 OS=Hypsibius dujardini OX=232323 GN=BV898_04117 PE=4 SV=1	7470	20200324_kuma64_glycopepconc_inj10ul_01.ScanId;v=1;d1=7787.7787.3	controllerType=0 controllerNumber=1 scan=7787	29.8372	7787	HCD (High Energy Collision Dissociation)
20881:4	23	K.SPQIPSATASSFGQQQQQPVKPQLGLNQPAAAAVPDQQQYSSASLQQPATNR.Q			1361.93	4	5444.72	5444.72	0	-0.9	643	Specific	1245.52	1245.52	1245.52	22.25	3	>tr|A0A1W0WRG4|A0A1W0WRG4_HYPDU Uncharacterized protein OS=Hypsibius dujardini OX=232323 GN=BV898_08077 PE=4 SV=1	13241	20200324_kuma64_glycopepconc_inj10ul_01.ScanId;v=1;d1=22898.22898.4	controllerType=0 controllerNumber=1 scan=22898	84.8956	22898	HCD (High Energy Collision Dissociation)
20885:4	23	K.SPQIPSATASSFGQQQQQPVKPQLGLNQPAAAAVPDQQQYSSASLQQPATNR.Q			1361.93	4	5444.72	5444.72	0	-0.9	643	Specific	1198.21	1198.21	1198.21	21.25	3	>tr|A0A1W0WRG4|A0A1W0WRG4_HYPDU Uncharacterized protein OS=Hypsibius dujardini OX=232323 GN=BV898_08077 PE=4 SV=1	13241	20200324_kuma64_glycopepconc_inj10ul_01.ScanId;v=1;d1=22902.22902.4	controllerType=0 controllerNumber=1 scan=22902	84.9117	22902	CID (Collision Induced Dissociation)
20925:4	23	K.SPQIPSATASSFGQQQQQPVKPQLGLNQPAAAAVPDQQQYSSASLQQPATNR.Q			1361.69	4	5443.72	5444.72	-1	0.2	643	Specific	1182.96	1182.96	1182.96	21.95	3	>tr|A0A1W0WRG4|A0A1W0WRG4_HYPDU Uncharacterized protein OS=Hypsibius dujardini OX=232323 GN=BV898_08077 PE=4 SV=1	13241	20200324_kuma64_glycopepconc_inj10ul_01.ScanId;v=1;d1=22945.22945.4	controllerType=0 controllerNumber=1 scan=22945	85.062	22945	HCD (High Energy Collision Dissociation)
20884:4	23	K.SPQIPSATASSFGQQQQQPVKPQLGLNQPAAAAVPDQQQYSSASLQQPATNR.Q			1361.93	4	5444.72	5444.72	0	-0.9	643	Specific	1052.04	1052.04	1052.04	19.25	3	>tr|A0A1W0WRG4|A0A1W0WRG4_HYPDU Uncharacterized protein OS=Hypsibius dujardini OX=232323 GN=BV898_08077 PE=4 SV=1	13241	20200324_kuma64_glycopepconc_inj10ul_01.ScanId;v=1;d1=22901.22901.4	controllerType=0 controllerNumber=1 scan=22901	84.9038	22901	EThcD (ETD With Supplemental HCD)
20930:4	23	K.SPQIPSATASSFGQQQQQPVKPQLGLNQPAAAAVPDQQQYSSASLQQPATNR.Q			1361.69	4	5443.72	5444.72	-1	0.2	643	Specific	1036.12	1036.12	1036.12	18.95	3	>tr|A0A1W0WRG4|A0A1W0WRG4_HYPDU Uncharacterized protein OS=Hypsibius dujardini OX=232323 GN=BV898_08077 PE=4 SV=1	13241	20200324_kuma64_glycopepconc_inj10ul_01.ScanId;v=1;d1=22950.22950.4	controllerType=0 controllerNumber=1 scan=22950	85.0854	22950	CID (Collision Induced Dissociation)
20744:5	23	K.SPQIPSATASSFGQQQQQPVKPQLGLNQPAAAAVPDQQQYSSASLQQPATNR.Q			1089.55	5	5443.73	5444.72	-1	2.9	643	Specific	989.19	989.19	989.19	16.7	3	>tr|A0A1W0WRG4|A0A1W0WRG4_HYPDU Uncharacterized protein OS=Hypsibius dujardini OX=232323 GN=BV898_08077 PE=4 SV=1	13241	20200324_kuma64_glycopepconc_inj10ul_01.ScanId;v=1;d1=22752.22752.5	controllerType=0 controllerNumber=1 scan=22752	84.357	22752	HCD (High Energy Collision Dissociation)
20966:4	23	K.SPQIPSATASSFGQQQQQPVKPQLGLNQPAAAAVPDQQQYSSASLQQPATNR.Q			1362.19	4	5445.73	5444.72	1	1.5	643	Specific	856.07	856.07	856.07	15.04	3	>tr|A0A1W0WRG4|A0A1W0WRG4_HYPDU Uncharacterized protein OS=Hypsibius dujardini OX=232323 GN=BV898_08077 PE=4 SV=1	13241	20200324_kuma64_glycopepconc_inj10ul_01.ScanId;v=1;d1=22989.22989.4	controllerType=0 controllerNumber=1 scan=22989	85.2089	22989	HCD (High Energy Collision Dissociation)
20748:5	23	K.SPQIPSATASSFGQQQQQPVKPQLGLNQPAAAAVPDQQQYSSASLQQPATNR.Q			1089.55	5	5443.73	5444.72	-1	2.9	643	Specific	778.71	778.71	778.71	12.7	3	>tr|A0A1W0WRG4|A0A1W0WRG4_HYPDU Uncharacterized protein OS=Hypsibius dujardini OX=232323 GN=BV898_08077 PE=4 SV=1	13241	20200324_kuma64_glycopepconc_inj10ul_01.ScanId;v=1;d1=22756.22756.5	controllerType=0 controllerNumber=1 scan=22756	84.3783	22756	EThcD (ETD With Supplemental HCD)
20929:4	23	K.SPQIPSATASSFGQQQQQPVKPQLGLNQPAAAAVPDQQQYSSASLQQPATNR.Q			1361.69	4	5443.72	5444.72	-1	0.2	643	Specific	744.05	744.05	744.05	12.95	3	>tr|A0A1W0WRG4|A0A1W0WRG4_HYPDU Uncharacterized protein OS=Hypsibius dujardini OX=232323 GN=BV898_08077 PE=4 SV=1	13241	20200324_kuma64_glycopepconc_inj10ul_01.ScanId;v=1;d1=22949.22949.4	controllerType=0 controllerNumber=1 scan=22949	85.0802	22949	EThcD (ETD With Supplemental HCD)
20970:4	23	K.SPQIPSATASSFGQQQQQPVKPQLGLNQPAAAAVPDQQQYSSASLQQPATNR.Q			1362.19	4	5445.73	5444.72	1	1.5	643	Specific	655.5	655.5	655.5	11.04	3	>tr|A0A1W0WRG4|A0A1W0WRG4_HYPDU Uncharacterized protein OS=Hypsibius dujardini OX=232323 GN=BV898_08077 PE=4 SV=1	13241	20200324_kuma64_glycopepconc_inj10ul_01.ScanId;v=1;d1=22993.22993.4	controllerType=0 controllerNumber=1 scan=22993	85.2282	22993	CID (Collision Induced Dissociation)
20969:4	23	K.SPQIPSATASSFGQQQQQPVKPQLGLNQPAAAAVPDQQQYSSASLQQPATNR.Q			1362.19	4	5445.73	5444.72	1	1.5	643	Specific	322.08	322.08	322.08	5.65	3	>tr|A0A1W0WRG4|A0A1W0WRG4_HYPDU Uncharacterized protein OS=Hypsibius dujardini OX=232323 GN=BV898_08077 PE=4 SV=1	13241	20200324_kuma64_glycopepconc_inj10ul_01.ScanId;v=1;d1=22992.22992.4	controllerType=0 controllerNumber=1 scan=22992	85.223	22992	EThcD (ETD With Supplemental HCD)
09532:3	1	K.SQDVNFQIGHDSM[+15.995]AAK.L		M[+16]	588.605	3	1763.8	1763.8	0	0	1214	Specific	609.67	587.83	587.83	9.95	69	>tr|A0A1W0X3L9|A0A1W0X3L9_HYPDU Vitellogenin-6 OS=Hypsibius dujardini OX=232323 GN=BV898_04117 PE=4 SV=1	7470	20200324_kuma64_glycopepconc_inj10ul_01.ScanId;v=1;d1=10798.10798.3	controllerType=0 controllerNumber=1 scan=10798	40.6162	10798	HCD (High Energy Collision Dissociation)
09238:3	1	K.SQDVNFQIGHDSM[+15.995]AAK.L		M[+16]	588.606	3	1763.8	1763.8	0	0.5	1214	Specific	587.74	541.77	541.77	8.78	69	>tr|A0A1W0X3L9|A0A1W0X3L9_HYPDU Vitellogenin-6 OS=Hypsibius dujardini OX=232323 GN=BV898_04117 PE=4 SV=1	7470	20200324_kuma64_glycopepconc_inj10ul_01.ScanId;v=1;d1=10485.10485.3	controllerType=0 controllerNumber=1 scan=10485	39.4792	10485	HCD (High Energy Collision Dissociation)
09288:3	99	K.TQPQLQQVAAPQNPQRPQQQQQQQQK.F			1018.53	3	3053.57	3053.56	0	0.9	149	Specific	72.83	72.83	72.83	1.63	1	>tr|A0A1W0X3I0|A0A1W0X3I0_HYPDU Uncharacterized protein OS=Hypsibius dujardini OX=232323 GN=BV898_03890 PE=4 SV=1	9077	20200324_kuma64_glycopepconc_inj10ul_01.ScanId;v=1;d1=10538.10538.3	controllerType=0 controllerNumber=1 scan=10538	39.674	10538	EThcD (ETD With Supplemental HCD)
09243:3	1	K.SQDVNFQIGHDSM[+15.995]AAK.L		M[+16]	588.606	3	1763.8	1763.8	0	0.5	1214	Specific	247.58	185.54	185.54	3.55	69	>tr|A0A1W0X3L9|A0A1W0X3L9_HYPDU Vitellogenin-6 OS=Hypsibius dujardini OX=232323 GN=BV898_04117 PE=4 SV=1	7470	20200324_kuma64_glycopepconc_inj10ul_01.ScanId;v=1;d1=10490.10490.3	controllerType=0 controllerNumber=1 scan=10490	39.5001	10490	EThcD (ETD With Supplemental HCD)
12753:3	1	K.SQDVNFQIGHDSMAAK.L			583.274	3	1747.81	1747.81	0	0.2	1214	Specific	814.72	797.51	797.51	13.95	69	>tr|A0A1W0X3L9|A0A1W0X3L9_HYPDU Vitellogenin-6 OS=Hypsibius dujardini OX=232323 GN=BV898_04117 PE=4 SV=1	7470	20200324_kuma64_glycopepconc_inj10ul_01.ScanId;v=1;d1=14230.14230.3	controllerType=0 controllerNumber=1 scan=14230	52.943	14230	HCD (High Energy Collision Dissociation)
12298:3	1	K.SQDVNFQIGHDSMAAK.L			583.274	3	1747.81	1747.81	0	-0.1	1214	Specific	796.31	742.1	742.1	12.95	69	>tr|A0A1W0X3L9|A0A1W0X3L9_HYPDU Vitellogenin-6 OS=Hypsibius dujardini OX=232323 GN=BV898_04117 PE=4 SV=1	7470	20200324_kuma64_glycopepconc_inj10ul_01.ScanId;v=1;d1=13745.13745.3	controllerType=0 controllerNumber=1 scan=13745	51.1915	13745	HCD (High Energy Collision Dissociation)
05928:3	8	K.SQTAEILSHPR.F			413.555	3	1238.65	1238.65	0	0.3	178	Specific	619.49	552.42	552.42	9.78	11	>tr|A0A1W0WQU7|A0A1W0WQU7_HYPDU Vitellogenin-6 OS=Hypsibius dujardini OX=232323 GN=BV898_08330 PE=4 SV=1	144	20200324_kuma64_glycopepconc_inj10ul_01.ScanId;v=1;d1=6960.6960.3	controllerType=0 controllerNumber=1 scan=6960	26.8508	6960	HCD (High Energy Collision Dissociation)
[truncated: 1,256 more rows]
